# Supplementary material for: Searching for Hub Genes of Quince–Basil Co-Administration Against Atherosclerosis Using Bioinformatics Analysis and Experimental Validation
Source: Pharmaceuticals (Basel). 2024 Oct 25;17(11):1433. doi: 10.3390/ph17111433 (PMC11597616; doi:10.3390/ph17111433)
Supplement: Supplementary file 1 [file pharmaceuticals-17-01433-s001.zip]

Archive with 29 entries (26 files):
- pharmaceuticals-3261423-supplementary/
- pharmaceuticals-3261423-supplementary/Supplementary File-Figure of molecular docking/
- pharmaceuticals-3261423-supplementary/Supplementary File-Figure of molecular docking/BGLAP-Apigenin+COL1A1-Apigenin.pdf
- pharmaceuticals-3261423-supplementary/Supplementary File-Figure of molecular docking/BGLAP-Kaempferol+COL1A1-Kaempferol.pdf
- pharmaceuticals-3261423-supplementary/Supplementary File-Figure of molecular docking/BGLAP-Luteolin+COL1A1-Luteolin.pdf
- pharmaceuticals-3261423-supplementary/Supplementary File-Figure of molecular docking/BGLAP-Naringenin+COL1A1-Naringenin.pdf
- pharmaceuticals-3261423-supplementary/Supplementary File-Figure of molecular docking/BGLAP-Quercetin+COL1A1-Quercetin.pdf
- pharmaceuticals-3261423-supplementary/Supplementary File-Figure of molecular docking/COL1A1-Salvigenin+COL3A1-Salvigenin.pdf
- pharmaceuticals-3261423-supplementary/Supplementary File-Figure of molecular docking/COL1A1-Sitosterol+COL3A1-Sitosterol.pdf
- pharmaceuticals-3261423-supplementary/Supplementary File-Figure of molecular docking/COL3A1-Apigenin+NOX4-Apigenin.pdf
- pharmaceuticals-3261423-supplementary/Supplementary File-Figure of molecular docking/COL3A1-Kaempferol+NOX4-Kaempferol.pdf
- pharmaceuticals-3261423-supplementary/Supplementary File-Figure of molecular docking/COL3A1-Luteolin+NOX4-Luteolin.pdf
- pharmaceuticals-3261423-supplementary/Supplementary File-Figure of molecular docking/COL3A1-Naringenin+BGLAP-Salvigenin.pdf
- pharmaceuticals-3261423-supplementary/Supplementary File-Figure of molecular docking/COL3A1-Quercetin+NOX4-Quercetin.pdf
- pharmaceuticals-3261423-supplementary/Supplementary table/
- pharmaceuticals-3261423-supplementary/Supplementary table/AS Target.xlsx
- pharmaceuticals-3261423-supplementary/Supplementary table/BGLAP-MD_results.xlsx
- pharmaceuticals-3261423-supplementary/Supplementary table/COL1A1-MD_results.xlsx
- pharmaceuticals-3261423-supplementary/Supplementary table/COL3A1-MD_results.xlsx
- pharmaceuticals-3261423-supplementary/Supplementary table/COM-OB-AS188 target.xlsx
- pharmaceuticals-3261423-supplementary/Supplementary table/COM-Target.xlsx
- pharmaceuticals-3261423-supplementary/Supplementary table/Compound-Degree.xlsx
- pharmaceuticals-3261423-supplementary/Supplementary table/COM,OB-Degree.xlsx
- pharmaceuticals-3261423-supplementary/Supplementary table/GSE100927DEGs.xlsx
- pharmaceuticals-3261423-supplementary/Supplementary table/Network.xlsx
- pharmaceuticals-3261423-supplementary/Supplementary table/NOX4-MD_results.xlsx
- pharmaceuticals-3261423-supplementary/Supplementary table/OB-Target.xlsx
- pharmaceuticals-3261423-supplementary/Supplementary table/PPI-Degree.xlsx
- pharmaceuticals-3261423-supplementary/Supplementary table/Type.xlsx
