# Supplementary material for: Searching for Hub Genes of Quince–Basil Co-Administration Against Atherosclerosis Using Bioinformatics Analysis and Experimental Validation
Source: Pharmaceuticals (Basel). 2024 Oct 25;17(11):1433. doi: 10.3390/ph17111433 (PMC11597616; doi:10.3390/ph17111433)
Supplement: Supplementary file 1 [file pharmaceuticals-17-01433-s001.zip › pharmaceuticals-3261423-supplementary/Supplementary table/AS Target.xlsx]

## Sheet: Sheet1
CCD	Inference Score≥100	TTD	GeneCards	Description	Score≥1
TNF	299.33	FGFR1	APOE	Apolipoprotein E	32.75
IL6	291.19	HMGCR	ATHS	Atherosclerosis Susceptibility (Lipoprotein Associated)	28.65
CAT	288.63	SQLE	APOB	Apolipoprotein B	27.9
PTGS2	286.91	F9	APOA1	Apolipoprotein A1	27.35
RELA	284.35	HTR1A	LDLR	Low Density Lipoprotein Receptor	25.29
NOS3	278.03	HTR2B	ABCA1	ATP Binding Cassette Subfamily A Member 1	24.5
CCL2	275.96	ADORA2A	ABCG5	ATP Binding Cassette Subfamily G Member 5	21.45
BCL2	274.94	ABCA1	PCSK9	Proprotein Convertase Subtilisin/Kexin Type 9	21
IL1B	272.06	PCSK9	LMNA	Lamin A/C	19.4
MAPK1	271.67	PTGIR	LIPC	Lipase C, Hepatic Type	19.31
TGFB1	267.45	TBXA2R	ABCG8	ATP Binding Cassette Subfamily G Member 8	18.35
BAX	265.41	ADRB1	CRP	C-Reactive Protein	17.46
MAPK3	261.53	PTGER2	LPL	Lipoprotein Lipase	17.42
CASP3	259.48	PTGFR	PPARG	Peroxisome Proliferator Activated Receptor Gamma	17.21
PPARG	255.94	GPIIb/IIIa	LPA	Lipoprotein(A)	16.81
VEGFA	255.4	FGFR3	CETP	Cholesteryl Ester Transfer Protein	16.5
NOS2	254.04	NOS3	CCL2	C-C Motif Chemokine Ligand 2	16.45
AKT1	246.57	NOS2	LCAT	Lecithin-Cholesterol Acyltransferase	15.83
ICAM1	245.16	p38 alpha	APOA2	Apolipoprotein A2	15.3
VCAM1	244.2	PCSK9 mRNA	IL6	Interleukin 6	14.98
MMP9	243.36	PTGDR2	OLR1	Oxidized Low Density Lipoprotein Receptor 1	14.81
MMP2	242.14	APOC3 mRNA	PON1	Paraoxonase 1	14.02
HMOX1	235.68	LPA mRNA	ADIPOQ	Adiponectin, C1Q And Collagen Domain Containing	13.36
CDKN1A	225.85	CRP mRNA	SELE	Selectin E	13.28
NFE2L2	222.67	FGF1	ACE	Angiotensin I Converting Enzyme	13.26
GPT	222.62	LCAT	INS	Insulin	12.82
TP53	221.55	MYC mRNA	TLR4	Toll Like Receptor 4	12.57
FOS	219.26	SELP	TNF	Tumor Necrosis Factor	12.52
JUN	217.84	PTGDR	MTHFR	Methylenetetrahydrofolate Reductase	12.45
SOD1	217.56	RORG	NOS3	Nitric Oxide Synthase 3	12.29
FAS	217.47	CFB	ELN	Elastin	12.25
APOE	216.06	GRIA	LDLRAP1	Low Density Lipoprotein Receptor Adaptor Protein 1	12.04
AGT	215.81	PDGFR	MMP9	Matrix Metallopeptidase 9	11.83
EDN1	213.84	p38	SELP	Selectin P	11.64
CXCL8	213.8	PK	ALB	Albumin	11.6
ACTA2	210.73		IL10	Interleukin 10	11.53
INS1	209.01		APOC3	Apolipoprotein C3	11.5
PPARA	208.49		SERPINE1	Serpin Family E Member 1	11.47
GPX1	205.18		VCAM1	Vascular Cell Adhesion Molecule 1	11.37
IL10	205		ICAM1	Intercellular Adhesion Molecule 1	11.27
NFKB1	204.21		LIPA	Lipase A, Lysosomal Acid Type	11.01
IFNG	204.08		HMGCR	3-Hydroxy-3-Methylglutaryl-CoA Reductase	10.9
CYP1A1	203.32		SCARB1	Scavenger Receptor Class B Member 1	10.76
SOD2	202.95		CYP27A1	Cytochrome P450 Family 27 Subfamily A Member 1	10.69
SERPINE1	202.4		PLA2G7	Phospholipase A2 Group VII	10.62
ABCA1	201.7		PPARA	Peroxisome Proliferator Activated Receptor Alpha	10.51
CPT1A	198.18		ESR1	Estrogen Receptor 1	10.33
NFKBIA	197.21		CYP7A1	Cytochrome P450 Family 7 Subfamily A Member 1	10.28
CD36	196.98		WRN	WRN RecQ Like Helicase	10.1
GSR	196.89		IL1B	Interleukin 1 Beta	9.89
FASN	196.62		APOA1-AS	APOA1 Antisense RNA	9.83
LEP	196.42		AGER	Advanced Glycosylation End-Product Specific Receptor	9.82
MPO	196.23		EDN1	Endothelin 1	9.74
HMGCR	195.59		VWF	Von Willebrand Factor	9.53
CTNNB1	195.49		AGTR1	Angiotensin II Receptor Type 1	9.53
SREBF1	193.92		CX3CR1	C-X3-C Motif Chemokine Receptor 1	9.42
PARP1	193.21		DYNC2LI1	Dynein Cytoplasmic 2 Light Intermediate Chain 1	9.4
APP	192.11		CD36	CD36 Molecule	9.35
CASP9	191.96		ABCG1	ATP Binding Cassette Subfamily G Member 1	9.26
CCND1	191.82		LEP	Leptin	9.19
NCF1	188.62		MPO	Myeloperoxidase	9.04
CCN2	188.6		VEGFA	Vascular Endothelial Growth Factor A	8.98
ADIPOQ	186.69		PLTP	Phospholipid Transfer Protein	8.97
CYBB	184.16		APOA5	Apolipoprotein A5	8.88
LPL	183.34		LIPG	Lipase G, Endothelial Type	8.75
BDNF	182.64		THBD	Thrombomodulin	8.55
MTOR	182.3		APOC2	Apolipoprotein C2	8.54
LDLR	182.24		IL18	Interleukin 18	8.46
CRP	178.37		CDKN2B-AS1	CDKN2B Antisense RNA 1	8.45
CASP8	178.15		ACTA2	Actin Alpha 2, Smooth Muscle	8.41
NQO1	177.3		CELA2A	Chymotrypsin Like Elastase 2A	8.4
MAPK8	177.2		AGT	Angiotensinogen	8.39
IL4	173.71		MYH11	Myosin Heavy Chain 11	8.36
ACACA	170.43		ALOX5	Arachidonate 5-Lipoxygenase	8.34
HSPA5	170.43		MSR1	Macrophage Scavenger Receptor 1	8.26
STAT3	170.27		EPHX2	Epoxide Hydrolase 2	8.25
GSK3B	170.06		RETN	Resistin	8.22
TLR4	169.98		SMAD3	SMAD Family Member 3	8.13
ALB	168.82		NAMPT	Nicotinamide Phosphoribosyltransferase	8.03
CCL5	168.26		MMP2	Matrix Metallopeptidase 2	8.02
SLC2A4	166.92		TGFB2	Transforming Growth Factor Beta 2	7.98
FOXO1	165.28		PON2	Paraoxonase 2	7.9
MYC	164.96		LOX	Lysyl Oxidase	7.89
CREB1	164.95		HSPD1	Heat Shock Protein Family D (Hsp60) Member 1	7.89
PCNA	164.7		PLAT	Plasminogen Activator, Tissue Type	7.88
EGR1	164.34		FBN1	Fibrillin 1	7.68
COL1A1	163.89		PON3	Paraoxonase 3	7.64
CYCS	163.65		SMARCA4	SWI/SNF Related, Matrix Associated, Actin Dependent Regulator Of Chromatin, Subfamily A, Member 4	7.55
PPARGC1A	163.3		MIR6886	MicroRNA 6886	7.51
ABCC2	162.68		MMP3	Matrix Metallopeptidase 3	7.41
IL1A	162.57		CXCL8	C-X-C Motif Chemokine Ligand 8	7.33
EGFR	161.89		ENG	Endoglin	7.33
IRS1	161.55		F3	Coagulation Factor III, Tissue Factor	7.24
PCK1	161.33		HMOX1	Heme Oxygenase 1	7.15
CYP3A4	160.74		CD40	CD40 Molecule	7.07
XDH	160.45		ANGPTL3	Angiopoietin Like 3	7.04
CCL3	160.28		SOAT1	Sterol O-Acyltransferase 1	7.04
HIF1A	159.74		CYBA	Cytochrome B-245 Alpha Chain	6.94
SPP1	158.36		ERCC6	ERCC Excision Repair 6, Chromatin Remodeling Factor	6.86
AHR	158.09		TGFBR2	Transforming Growth Factor Beta Receptor 2	6.83
APOA1	157.76		MIR126	MicroRNA 126	6.8
FASLG	157.11		COL3A1	Collagen Type III Alpha 1 Chain	6.79
CDKN1B	155.82		FABP4	Fatty Acid Binding Protein 4	6.77
TIMP1	154.89		SPP1	Secreted Phosphoprotein 1	6.72
DDIT3	154.36		SMAD2	SMAD Family Member 2	6.72
TIMP2	153.77		GHR	Growth Hormone Receptor	6.71
ESR1	153.5		TGFB3	Transforming Growth Factor Beta 3	6.66
CYP1B1	152.87		TGFBR1	Transforming Growth Factor Beta Receptor 1	6.65
NOX4	151.47		TGFB1	Transforming Growth Factor Beta 1	6.64
IL18	151.25		MGP	Matrix Gla Protein	6.36
DUSP1	150.89		BGN	Biglycan	6.36
STAR	148.69		NIPSNAP3B	Nipsnap Homolog 3B	6.31
IGF1	148.67		LDLR-AS1	LDLR Antisense RNA 1	6.3
BCL2L1	148.66		ABCC6	ATP Binding Cassette Subfamily C Member 6	6.24
CDH1	148.56		LOC106560211	APOB 5' Regulatory Region	6.1
CXCR4	148.38		NOS2	Nitric Oxide Synthase 2	6.09
VIM	148.26		KNG1	Kininogen 1	6.07
STAT1	148.25		ZMPSTE24	Zinc Metallopeptidase STE24	6.04
SQSTM1	147.9		PNPLA2	Patatin Like Phospholipase Domain Containing 2	5.97
INS	147.85		MYLK	Myosin Light Chain Kinase	5.9
FN1	147.63		PPP1R17	Protein Phosphatase 1 Regulatory Subunit 17	5.89
GCLC	147.35		SMPD1	Sphingomyelin Phosphodiesterase 1	5.81
ABCB11	147.18		TLR2	Toll Like Receptor 2	5.79
DNMT1	146.83		SMAD4	SMAD Family Member 4	5.73
MKI67	146.07		PRKG1	Protein Kinase CGMP-Dependent 1	5.7
F3	145.99		REN	Renin	5.7
SELP	145.91		MIR145	MicroRNA 145	5.67
GSTP1	145.47		APOH	Apolipoprotein H	5.6
ALPL	145.32		ENPP1	Ectonucleotide Pyrophosphatase/Phosphodiesterase 1	5.57
TNFSF10	144.78		LTA	Lymphotoxin Alpha	5.54
SMAD2	144.26		DOCK6	Dedicator Of Cytokinesis 6	5.51
MMP3	144.11		IRAK1	Interleukin 1 Receptor Associated Kinase 1	5.48
SIRT1	143.99		PSEN1	Presenilin 1	5.43
GJA1	143.9		ITGB3	Integrin Subunit Beta 3	5.37
NR1H3	143.61		CST3	Cystatin C	5.37
CYP2E1	143.25		PECAM1	Platelet And Endothelial Cell Adhesion Molecule 1	5.37
PECAM1	143		GPIHBP1	Glycosylphosphatidylinositol Anchored High Density Lipoprotein Binding Protein 1	5.34
ABCC4	142		SLC12A4	Solute Carrier Family 12 Member 4	5.34
SMAD3	141.77		TP53	Tumor Protein P53	5.33
TH	141.45		XYLT1	Xylosyltransferase 1	5.33
CYP1A2	141.37		MIR155	MicroRNA 155	5.32
CXCL10	141.3		TNNT2	Troponin T2, Cardiac Type	5.28
NR3C1	141.23		ACTA2-AS1	ACTA2 Antisense RNA 1	5.24
AGTR1	140.95		XYLT2	Xylosyltransferase 2	5.24
HMGCS1	140.49		MIR21	MicroRNA 21	5.24
SCD1	140.49		PTGS2	Prostaglandin-Endoperoxide Synthase 2	5.19
PRKCD	140.05		TNFRSF11B	TNF Receptor Superfamily Member 11b	5.15
SELE	139.43		CD14	CD14 Molecule	5.11
ABCB1	139.4		MAT2A	Methionine Adenosyltransferase 2A	5.1
PIK3R1	139.05		MFAP5	Microfibril Associated Protein 5	5.1
PON1	138.76		HEY2	Hes Related Family BHLH Transcription Factor With YRPW Motif 2	5.1
CEBPA	137.73		FOXE3	Forkhead Box E3	5.1
PTEN	137.35		F2	Coagulation Factor II, Thrombin	5.09
PRKCA	136.96		SLC2A10	Solute Carrier Family 2 Member 10	5.08
APOB	136.93		F5	Coagulation Factor V	5.08
FGF2	136.81		HLA-DRB1	Major Histocompatibility Complex, Class II, DR Beta 1	5.07
NLRP3	136.81		TP53COR1	Tumor Protein P53 Pathway Corepressor 1	5.06
CYBA	136.54		CD68	CD68 Molecule	5.05
CCNB1	136.35		APP	Amyloid Beta Precursor Protein	5.01
MAPK9	136.24		TUG1	Taurine Up-Regulated 1	4.97
XBP1	135.73		NR1H2	Nuclear Receptor Subfamily 1 Group H Member 2	4.91
SNCA	135.67		TNFSF4	TNF Superfamily Member 4	4.9
MAP1LC3B	135.32		SMARCAL1	SWI/SNF Related, Matrix Associated, Actin Dependent Regulator Of Chromatin, Subfamily A Like 1	4.89
IL2	134.99		MIR146A	MicroRNA 146a	4.87
NPPB	134.98		CAT	Catalase	4.84
TGFBR1	134.7		SAA1	Serum Amyloid A1	4.81
ATF3	134.48		H19	H19 Imprinted Maternally Expressed Transcript	4.78
CEBPB	134.47		APOA4	Apolipoprotein A4	4.71
SREBF2	134.05		JAK2	Janus Kinase 2	4.67
IL12B	133.78		CD40LG	CD40 Ligand	4.67
TFRC	133.48		NDE1	NudE Neurodevelopment Protein 1	4.63
CASP1	133.32		SRFBP1	Serum Response Factor Binding Protein 1	4.63
ACE	133.29		LOC113939944	Sharpr-MPRA Regulatory Region 9539	4.63
GSTM1	133.21		F13A1	Coagulation Factor XIII A Chain	4.61
RPS6KB1	133.21		CYP2J2	Cytochrome P450 Family 2 Subfamily J Member 2	4.59
RAF1	132.96		SIRT1	Sirtuin 1	4.59
PLAT	132.5		F7	Coagulation Factor VII	4.56
CXCL2	132.22		PIK3CG	Phosphatidylinositol-4,5-Bisphosphate 3-Kinase Catalytic Subunit Gamma	4.55
SCARB1	132.14		CX3CL1	C-X3-C Motif Chemokine Ligand 1	4.54
CCNE1	132.03		NLRP3	NLR Family Pyrin Domain Containing 3	4.52
IGF1R	131.92		COG2	Component Of Oligomeric Golgi Complex 2	4.5
GADD45A	131.66		C4A	Complement C4A (Rodgers Blood Group)	4.48
IKBKB	131.34		RNF213	Ring Finger Protein 213	4.43
ABCC3	131.18		MAPT	Microtubule Associated Protein Tau	4.4
DNM1L	130.94		NPC1	NPC Intracellular Cholesterol Transporter 1	4.38
SLC2A1	130.74		NR1H4	Nuclear Receptor Subfamily 1 Group H Member 4	4.37
IGFBP2	130.44		MMP1	Matrix Metallopeptidase 1	4.37
NPPA	130.02		IGF1	Insulin Like Growth Factor 1	4.34
GFAP	129.77		CBS	Cystathionine Beta-Synthase	4.3
THBD	129.72		AKT1	AKT Serine/Threonine Kinase 1	4.29
CAV1	129.48		LRP1	LDL Receptor Related Protein 1	4.27
FOSL1	129.48		PTPN22	Protein Tyrosine Phosphatase Non-Receptor Type 22	4.26
RAC1	129.37		SOAT2	Sterol O-Acyltransferase 2	4.25
IGFBP3	129.33		IL1RN	Interleukin 1 Receptor Antagonist	4.25
CLU	129.31		EDNRA	Endothelin Receptor Type A	4.24
CXCL1	129.27		FCGR2A	Fc Gamma Receptor IIa	4.23
RB1	128.76		SERPINC1	Serpin Family C Member 1	4.2
ACHE	128.73		ERCC8	ERCC Excision Repair 8, CSA Ubiquitin Ligase Complex Subunit	4.18
NR1I2	128.17		GJA4	Gap Junction Protein Alpha 4	4.1
BIRC5	128.14		IL17A	Interleukin 17A	4.08
MYH7	127.92		SOD2	Superoxide Dismutase 2	4.08
CYP7A1	127.39		TIMP1	TIMP Metallopeptidase Inhibitor 1	4.04
CDK4	127.2		SREBF1	Sterol Regulatory Element Binding Transcription Factor 1	4.02
COL3A1	127.12		TNXB	Tenascin XB	4.01
G6PD	127.07		ALOX5AP	Arachidonate 5-Lipoxygenase Activating Protein	4
CSF2	126.94		NR1H3	Nuclear Receptor Subfamily 1 Group H Member 3	3.99
MBP	126.76		NPPB	Natriuretic Peptide B	3.97
PLAU	126.55		ITGAM	Integrin Subunit Alpha M	3.96
TJP1	126.28		STAT3	Signal Transducer And Activator Of Transcription 3	3.96
HSPD1	126.13		FGB	Fibrinogen Beta Chain	3.91
PTGS1	126.08		HP	Haptoglobin	3.88
UCP1	125.87		BANF1	BAF Nuclear Assembly Factor 1	3.87
SOD3	125.78		MIR17	MicroRNA 17	3.86
ATP2A2	125.61		FGA	Fibrinogen Alpha Chain	3.85
ID2	125.58		IL4	Interleukin 4	3.84
MAPK14	125.48		PPARD	Peroxisome Proliferator Activated Receptor Delta	3.83
CDK2	125.44		IFNG	Interferon Gamma	3.83
HSPA9	125.37		AAT1	Aortic Aneurysm, Familial Thoracic 1	3.83
MT1A	125.37		AAT2	Aortic Aneurysm, Familial Thoracic 2	3.83
FOXO3	125.26		CAV1	Caveolin 1	3.82
KDR	125.24		HOXC-AS1	HOXC Cluster Antisense RNA 1	3.8
ITGB1	125.2		NFIA-AS1	NFIA Antisense RNA 1	3.8
CCNA2	124.37		HDAC9	Histone Deacetylase 9	3.78
IGF2	124.31		CEP19	Centrosomal Protein 19	3.77
CYP2C9	124.15		SORL1	Sortilin Related Receptor 1	3.74
ABCG1	124.09		CLU	Clusterin	3.74
SRC	124.04		HULC	Hepatocellular Carcinoma Up-Regulated Long Non-Coding RNA	3.72
ATF4	123.79		TNNI3	Troponin I3, Cardiac Type	3.72
OCLN	123.7		CFH	Complement Factor H	3.72
CD14	123.4		SERPINA3	Serpin Family A Member 3	3.72
BECN1	123.18		MIR499A	MicroRNA 499a	3.71
PKM	123.03		GCLM	Glutamate-Cysteine Ligase Modifier Subunit	3.71
MMP1	122.9		AHSG	Alpha 2-HS Glycoprotein	3.71
PLA2G4A	122.42		SOD1	Superoxide Dismutase 1	3.7
S100A8	122.35		GHRL	Ghrelin And Obestatin Prepropeptide	3.69
ABCG2	122.23		GGCX	Gamma-Glutamyl Carboxylase	3.69
INSIG1	122.2		PTX3	Pentraxin 3	3.69
ACACB	121.72		ALMS1	ALMS1 Centrosome And Basal Body Associated Protein	3.69
PDK4	121.44		SREBF2	Sterol Regulatory Element Binding Transcription Factor 2	3.66
MDM2	121.28		MIAT	Myocardial Infarction Associated Transcript	3.65
CX3CL1	121.15		ACTC1	Actin Alpha Cardiac Muscle 1	3.64
ACADM	120.98		PPARGC1A	PPARG Coactivator 1 Alpha	3.62
HSP90B1	120.82		PTGS1	Prostaglandin-Endoperoxide Synthase 1	3.61
NOS1	120.82		ANGPTL4	Angiopoietin Like 4	3.59
HSPB1	120.76		TNFAIP3	TNF Alpha Induced Protein 3	3.58
F2	120.21		CXCL12	C-X-C Motif Chemokine Ligand 12	3.57
HSPA1A	120.03		APOC1	Apolipoprotein C1	3.56
LEPR	119.91		NBN	Nibrin	3.56
CDK1	119.89		CEL	Carboxyl Ester Lipase	3.55
TNFRSF1A	119.87		CDKN2A	Cyclin Dependent Kinase Inhibitor 2A	3.54
CTSD	119.78		MTTP	Microsomal Triglyceride Transfer Protein	3.54
GSTA4	119.61		HMGB1	High Mobility Group Box 1	3.53
ACTB	119.46		MIR140	MicroRNA 140	3.53
NDRG1	119.46		MIR210	MicroRNA 210	3.52
OLR1	119.36		PDE4D	Phosphodiesterase 4D	3.5
EIF2S1	119.17		MMP8	Matrix Metallopeptidase 8	3.5
ALOX5	119.02		MYH7	Myosin Heavy Chain 7	3.5
GSN	118.81		TLR7	Toll Like Receptor 7	3.47
JUNB	118.68		CD5L	CD5 Molecule Like	3.45
FOSB	118.67		NFKB1	Nuclear Factor Kappa B Subunit 1	3.45
BID	118.47		LRP2BP-AS1	LRP2BP Antisense RNA 1	3.45
SNAI1	118.47		GP6	Glycoprotein VI Platelet	3.44
PRKAA1	118.4		JUN	Jun Proto-Oncogene, AP-1 Transcription Factor Subunit	3.44
ADGRE1	118.39		PF4	Platelet Factor 4	3.42
ITGB2	118.3		TRAF6	TNF Receptor Associated Factor 6	3.4
NFE2L1	117.93		CSF1	Colony Stimulating Factor 1	3.39
IGFBP5	117.75		CYP2C19	Cytochrome P450 Family 2 Subfamily C Member 19	3.39
CDH2	117.58		STAT4	Signal Transducer And Activator Of Transcription 4	3.38
CCL4	117.44		AGTR2	Angiotensin II Receptor Type 2	3.37
CAMK2A	117.38		DNASE1	Deoxyribonuclease 1	3.37
HGF	117.33		RELA	RELA Proto-Oncogene, NF-KB Subunit	3.37
FTH1	117.3		CCR2	C-C Motif Chemokine Receptor 2	3.36
HSPA8	117.1		GGT1	Gamma-Glutamyltransferase 1	3.36
LHB	116.9		DNMT1	DNA Methyltransferase 1	3.35
CP	116.88		MIR195	MicroRNA 195	3.34
FABP4	116.77		IL1A	Interleukin 1 Alpha	3.34
BCL2L11	116.61		CHIT1	Chitinase 1	3.34
MAP2K1	116.47		MAPK14	Mitogen-Activated Protein Kinase 14	3.31
GAPDH	116.46		KLF4	KLF Transcription Factor 4	3.3
IRS2	116.43		SOD3	Superoxide Dismutase 3	3.3
RUNX2	116.2		GNB3	G Protein Subunit Beta 3	3.29
BAD	116.18		IGFBP3	Insulin Like Growth Factor Binding Protein 3	3.29
TOP2A	116.18		MAPK1	Mitogen-Activated Protein Kinase 1	3.28
ADM	116.17		NFE2L2	NFE2 Like BZIP Transcription Factor 2	3.27
ALDH1A1	116.01		GPT	Glutamic--Pyruvic Transaminase	3.26
C3	115.99		PSEN2	Presenilin 2	3.25
FDFT1	115.97		CCR5	C-C Motif Chemokine Receptor 5	3.25
VDR	115.85		SCARB2	Scavenger Receptor Class B Member 2	3.24
GCLM	115.74		CDH5	Cadherin 5	3.24
PRDX1	115.7		FGF23	Fibroblast Growth Factor 23	3.24
UCP2	115.66		TNFRSF1A	TNF Receptor Superfamily Member 1A	3.23
ITGAM	115.55		IL1R1	Interleukin 1 Receptor Type 1	3.22
SCD	115.55		BRCC3	BRCA1/BRCA2-Containing Complex Subunit 3	3.21
NGF	115.52		ZNF687	Zinc Finger Protein 687	3.21
CCND2	115.41		TXN	Thioredoxin	3.21
ANXA1	115.38		CHI3L1	Chitinase 3 Like 1	3.21
UGT1A1	115.26		NR1I2	Nuclear Receptor Subfamily 1 Group I Member 2	3.21
LCAT	115.24		TGFBR3	Transforming Growth Factor Beta Receptor 3	3.21
MT1	115.12		PLA2G2A	Phospholipase A2 Group IIA	3.2
SGK1	115.12		ALOX15	Arachidonate 15-Lipoxygenase	3.2
TRP53	114.93		CDKN2B	Cyclin Dependent Kinase Inhibitor 2B	3.19
CD44	114.86		TTR	Transthyretin	3.18
CD86	114.73		HIF1A	Hypoxia Inducible Factor 1 Subunit Alpha	3.18
MME	114.62		NPPA	Natriuretic Peptide A	3.17
H2AX	114.5		CCL5	C-C Motif Chemokine Ligand 5	3.17
IGFBP4	114.39		TNFSF11	TNF Superfamily Member 11	3.17
TK1	114.38		MMP12	Matrix Metallopeptidase 12	3.15
AQP1	114.23		ERCC1	ERCC Excision Repair 1, Endonuclease Non-Catalytic Subunit	3.15
COL1A2	114.08		DCN	Decorin	3.15
GOT1	114.02		CD163	CD163 Molecule	3.14
ACOX1	113.86		GSTT1	Glutathione S-Transferase Theta 1	3.14
HMGCS2	113.84		GDF15	Growth Differentiation Factor 15	3.14
CREBBP	113.67		LGALS2	Galectin 2	3.14
ACLY	113.49		PAPPA	Pappalysin 1	3.13
TXNIP	113.31		MIR208A	MicroRNA 208a	3.13
CASP12	113.15		TERT	Telomerase Reverse Transcriptase	3.13
CD68	113.14		FOXP3	Forkhead Box P3	3.11
TGFA	112.79		GSTM1	Glutathione S-Transferase Mu 1	3.1
AGER	112.68		HGF	Hepatocyte Growth Factor	3.1
PRKCE	112.3		ACE2	Angiotensin Converting Enzyme 2	3.1
CYP11A1	112.25		HFE	Homeostatic Iron Regulator	3.09
ARNT	112.11		PPBP	Pro-Platelet Basic Protein	3.09
CDKN2A	112.07		MTRR	5-Methyltetrahydrofolate-Homocysteine Methyltransferase Reductase	3.09
PPARD	112.05		PDCD1	Programmed Cell Death 1	3.09
NCF2	111.91		SLC17A5	Solute Carrier Family 17 Member 5	3.08
ATF6	111.89		MMP14	Matrix Metallopeptidase 14	3.07
FBXO32	111.86		THBS1	Thrombospondin 1	3.05
TGFB2	111.67		NOX4	NADPH Oxidase 4	3.05
FABP1	111.58		TOR2A	Torsin Family 2 Member A	3.05
INSR	111.43		GCLC	Glutamate-Cysteine Ligase Catalytic Subunit	3.04
IL1RN	111.39		ADRB2	Adrenoceptor Beta 2	3.04
PDGFRA	111.2		SERPIND1	Serpin Family D Member 1	3.03
BNIP3	111.13		SELPLG	Selectin P Ligand	3.03
E2F1	111.13		BLK	BLK Proto-Oncogene, Src Family Tyrosine Kinase	3.03
OGG1	111.1		SCN5A	Sodium Voltage-Gated Channel Alpha Subunit 5	3.03
TGFBR2	111.1		TIMP2	TIMP Metallopeptidase Inhibitor 2	3.03
MFN2	111.06		ETS1	ETS Proto-Oncogene 1, Transcription Factor	3.02
SQLE	110.94		MIR33A	MicroRNA 33a	3.02
VWF	110.8		TCF7L2	Transcription Factor 7 Like 2	3.02
MGST1	110.78		UTS2	Urotensin 2	3
HBEGF	110.68		CXCR4	C-X-C Motif Chemokine Receptor 4	3
EDNRA	110.66		TREM1	Triggering Receptor Expressed On Myeloid Cells 1	3
POR	110.35		CLEC4A	C-Type Lectin Domain Family 4 Member A	2.98
SLC2A5	110.35		PGF	Placental Growth Factor	2.98
KEAP1	110.17		MYH6	Myosin Heavy Chain 6	2.96
LCN2	110.02		CHEK2	Checkpoint Kinase 2	2.96
AGTR1A	109.93		NOTCH1	Notch Receptor 1	2.95
ALOX5AP	109.81		LCN2	Lipocalin 2	2.95
IL12A	109.8		RAF1	Raf-1 Proto-Oncogene, Serine/Threonine Kinase	2.95
MAFF	109.8		FCGR3B	Fc Gamma Receptor IIIb	2.95
CYP17A1	109.59		DPP4	Dipeptidyl Peptidase 4	2.95
CEBPD	109.5		CASP3	Caspase 3	2.95
EIF4EBP1	109.48		SELL	Selectin L	2.93
EEF1A1	109.31		MIF	Macrophage Migration Inhibitory Factor	2.92
GPAM	109.31		UCP2	Uncoupling Protein 2	2.91
NR1H4	109.25		SCAP	SREBF Chaperone	2.91
ABCC1	109.19		ECE1	Endothelin Converting Enzyme 1	2.91
FABP5	109.13		KL	Klotho	2.91
TFAM	109.13		SGCB	Sarcoglycan Beta	2.9
DHCR7	109.1		CDH13	Cadherin 13	2.88
RPS6	109.08		RHOA	Ras Homolog Family Member A	2.88
CDC42	109		NPY	Neuropeptide Y	2.88
G0S2	108.57		CCL13	C-C Motif Chemokine Ligand 13	2.88
PLA2G2A	108.54		BGLAP	Bone Gamma-Carboxyglutamate Protein	2.87
BACE1	108.54		INSR	Insulin Receptor	2.87
JAK1	108.49		RHOD	Ras Homolog Family Member D	2.86
VCL	108.32		HSPA4	Heat Shock Protein Family A (Hsp70) Member 4	2.86
MAPT	108.3		PSMA6	Proteasome 20S Subunit Alpha 6	2.86
CDC25A	108.29		SHBG	Sex Hormone Binding Globulin	2.86
ELK1	108.27		COMT	Catechol-O-Methyltransferase	2.85
BGLAP	108.26		TFPI	Tissue Factor Pathway Inhibitor	2.85
CPT2	108.21		NKX2-5	NK2 Homeobox 5	2.85
HDAC1	108.21		MIR1306	MicroRNA 1306	2.84
ACTA1	108.09		NFKB2	Nuclear Factor Kappa B Subunit 2	2.83
MT2A	108.05		F8	Coagulation Factor VIII	2.83
SELENOP	108.03		ELANE	Elastase, Neutrophil Expressed	2.83
EIF2AK3	107.92		CTLA4	Cytotoxic T-Lymphocyte Associated Protein 4	2.82
P4HB	107.89		CCL11	C-C Motif Chemokine Ligand 11	2.8
TXNRD1	107.83		NEXN	Nexilin F-Actin Binding Protein	2.8
SOCS3	107.82		NR3C1	Nuclear Receptor Subfamily 3 Group C Member 1	2.8
BTG2	107.82		HNF4A	Hepatocyte Nuclear Factor 4 Alpha	2.8
NR1I3	107.29		HAND2-AS1	HAND2 Antisense RNA 1	2.79
PNPLA2	107.29		KDR	Kinase Insert Domain Receptor	2.79
CTSB	107.27		SP1	Sp1 Transcription Factor	2.78
CCNB2	107.22		FGG	Fibrinogen Gamma Chain	2.77
CRYAB	107.22		LGALS3	Galectin 3	2.77
JAK2	107.13		ESR2	Estrogen Receptor 2	2.77
VEGFD	107.01		GPX1	Glutathione Peroxidase 1	2.76
ID1	106.92		BSG	Basigin (Ok Blood Group)	2.76
GPC1	106.84		S100A12	S100 Calcium Binding Protein A12	2.75
PDGFRB	106.8		PTGIS	Prostaglandin I2 Synthase	2.75
GPD2	106.74		VLDLR	Very Low Density Lipoprotein Receptor	2.75
CBS	106.72		THSD1	Thrombospondin Type 1 Domain Containing 1	2.74
VCAN	106.58		TIMP3	TIMP Metallopeptidase Inhibitor 3	2.74
NFKBIB	106.36		LOC114803475	PPARG EExon Liver Enhancer	2.74
CIDEA	106.33		CREB3L3	CAMP Responsive Element Binding Protein 3 Like 3	2.74
PDGFB	106.32		CES1	Carboxylesterase 1	2.72
STAT5B	106.15		ERCC4	ERCC Excision Repair 4, Endonuclease Catalytic Subunit	2.72
ADRB2	106.07		MTR	5-Methyltetrahydrofolate-Homocysteine Methyltransferase	2.71
MAOA	106.07		APLN	Apelin	2.71
TRIB3	106.06		PLG	Plasminogen	2.71
ANXA2	106.01		PLN	Phospholamban	2.71
ERBB2	105.94		C3	Complement C3	2.7
DUSP6	105.92		CYBB	Cytochrome B-245 Beta Chain	2.7
ETS2	105.87		CYP11B2	Cytochrome P450 Family 11 Subfamily B Member 2	2.7
S100A9	105.86		C1QA	Complement C1q A Chain	2.7
BMP2	105.55		VKORC1	Vitamin K Epoxide Reductase Complex Subunit 1	2.69
PRKCB	105.55		IGFBP1	Insulin Like Growth Factor Binding Protein 1	2.69
SERPINB2	105.53		SOCS3	Suppressor Of Cytokine Signaling 3	2.69
AR	105.49		GUCY1A1	Guanylate Cyclase 1 Soluble Subunit Alpha 1	2.69
ULK1	105.41		NPC2	NPC Intracellular Cholesterol Transporter 2	2.69
ABCG5	105.4		FLT1	Fms Related Receptor Tyrosine Kinase 1	2.69
IL17A	105.35		STAT1	Signal Transducer And Activator Of Transcription 1	2.68
NR0B2	105.35		MTOR	Mechanistic Target Of Rapamycin Kinase	2.68
SLC11A2	105.33		ITGA2	Integrin Subunit Alpha 2	2.68
CASP7	105.23		EDNRB	Endothelin Receptor Type B	2.68
LIPE	104.92		SERPINA1	Serpin Family A Member 1	2.68
PRDX2	104.92		LIPE	Lipase E, Hormone Sensitive Type	2.67
TRAF6	104.92		ADAMTS7	ADAM Metallopeptidase With Thrombospondin Type 1 Motif 7	2.67
LGALS1	104.85		ABCA4	ATP Binding Cassette Subfamily A Member 4	2.67
ODC1	104.52		CXCL16	C-X-C Motif Chemokine Ligand 16	2.67
FDPS	104.43		TTN	Titin	2.66
SLC2A3	104.43		GSTA4	Glutathione S-Transferase Alpha 4	2.66
KL	104.22		LRP8	LDL Receptor Related Protein 8	2.66
IRF7	104.14		PRKCD	Protein Kinase C Delta	2.66
NTRK2	104.11		MIR92B	MicroRNA 92b	2.65
BRCA1	104.05		FGF21	Fibroblast Growth Factor 21	2.64
CXCL5	103.96		CAPN10	Calpain 10	2.64
RGS2	103.95		PARP1	Poly(ADP-Ribose) Polymerase 1	2.63
CPT1B	103.94		FN1	Fibronectin 1	2.63
EPHX2	103.91		MAPK3	Mitogen-Activated Protein Kinase 3	2.63
COL4A1	103.79		RBP4	Retinol Binding Protein 4	2.62
ELOVL6	103.79		GP1BA	Glycoprotein Ib Platelet Subunit Alpha	2.62
NOTCH1	103.76		ABCC9	ATP Binding Cassette Subfamily C Member 9	2.62
KLF5	103.74		ITGB2	Integrin Subunit Beta 2	2.61
KLF6	103.63		PDGFB	Platelet Derived Growth Factor Subunit B	2.61
PYCARD	103.63		ACVRL1	Activin A Receptor Like Type 1	2.6
BBC3	103.59		SLC10A2	Solute Carrier Family 10 Member 2	2.6
LIPC	103.55		ANXA5	Annexin A5	2.59
ALDOA	103.47		ABCG4	ATP Binding Cassette Subfamily G Member 4	2.59
PPP3CA	103.43		PHACTR1	Phosphatase And Actin Regulator 1	2.58
HMGB1	103.42		XDH	Xanthine Dehydrogenase	2.55
COX1	103.36		APBB1	Amyloid Beta Precursor Protein Binding Family B Member 1	2.54
GCK	103.36		ANGPT2	Angiopoietin 2	2.54
RXRA	103.19		AGXT	Alanine--Glyoxylate Aminotransferase	2.54
GSTA2	103.16		IRF5	Interferon Regulatory Factor 5	2.54
HES1	103.16		ALDH2	Aldehyde Dehydrogenase 2 Family Member	2.54
S100A4	103.09		FOXO1	Forkhead Box O1	2.53
REN	103		LTA4H	Leukotriene A4 Hydrolase	2.53
CKM	102.98		MIR34A	MicroRNA 34a	2.53
SYNE1	102.6		BRCA1	BRCA1 DNA Repair Associated	2.5
TIMP3	102.54		CCN3	Cellular Communication Network Factor 3	2.5
ENO1	102.48		ADAMTS1	ADAM Metallopeptidase With Thrombospondin Type 1 Motif 1	2.49
EHHADH	102.42		CTNNB1	Catenin Beta 1	2.49
IRF1	102.42		MFGE8	Milk Fat Globule EGF And Factor V/VIII Domain Containing	2.49
CCND3	102.39		FABP2	Fatty Acid Binding Protein 2	2.48
COL6A2	102.34		CXCL10	C-X-C Motif Chemokine Ligand 10	2.48
MYH10	102.34		ADAMTS4	ADAM Metallopeptidase With Thrombospondin Type 1 Motif 4	2.48
CALR	102.24		MBL2	Mannose Binding Lectin 2	2.48
PTK2	102.24		FLNC	Filamin C	2.47
MMP13	102.2		ADAM17	ADAM Metallopeptidase Domain 17	2.47
SP1	102.2		KLF2	KLF Transcription Factor 2	2.47
SKP2	102.17		PTH	Parathyroid Hormone	2.46
NR4A1	102.16		NINJ1	Ninjurin 1	2.46
EGR3	102.05		PTOV1	PTOV1 Extended AT-Hook Containing Adaptor Protein	2.45
LIFR	102.05		ANTXR1	ANTXR Cell Adhesion Molecule 1	2.45
PDIA3	102.05		HGD	Homogentisate 1,2-Dioxygenase	2.45
SLCO2B1	102.05		ANGPTL6	Angiopoietin Like 6	2.45
MMP7	101.97		VTN	Vitronectin	2.45
MSMO1	101.93		C5	Complement C5	2.44
RHOA	101.93		XBP1	X-Box Binding Protein 1	2.44
TPI1	101.87		BCL2	BCL2 Apoptosis Regulator	2.43
AKT2	101.68		CSRP3	Cysteine And Glycine Rich Protein 3	2.43
NRG1	101.63		PROC	Protein C, Inactivator Of Coagulation Factors Va And VIIIa	2.43
MT3	101.6		MYOCD	Myocardin	2.43
CSF1	101.26		VCL	Vinculin	2.43
GPX4	101.19		MAPK8	Mitogen-Activated Protein Kinase 8	2.42
AIFM1	101.16		IL6ST	Interleukin 6 Cytokine Family Signal Transducer	2.42
ATM	101.04		USF1	Upstream Transcription Factor 1	2.42
THBS1	101.04		RSAD2	Radical S-Adenosyl Methionine Domain Containing 2	2.41
CDK6	100.98		MMP13	Matrix Metallopeptidase 13	2.4
TNC	100.94		SLC2A9	Solute Carrier Family 2 Member 9	2.4
WNT4	100.93		ALOX12	Arachidonate 12-Lipoxygenase, 12S Type	2.39
ALDH3A2	100.77		CYP2C9	Cytochrome P450 Family 2 Subfamily C Member 9	2.39
LITAF	100.77		STAP1	Signal Transducing Adaptor Family Member 1	2.39
ME1	100.71		IL2	Interleukin 2	2.39
PPP1R15A	100.71		APOM	Apolipoprotein M	2.39
TNFAIP3	100.71		MIR182	MicroRNA 182	2.38
GSTA1	100.68		MIR29A	MicroRNA 29a	2.37
ANXA3	100.62		FAM186A	Family With Sequence Similarity 186 Member A	2.36
ACAT1	100.58		TAAR8	Trace Amine Associated Receptor 8	2.36
ITGA2	100.5		LINC01362	Long Intergenic Non-Protein Coding RNA 1362	2.36
AURKA	100.46		LINC00400	Long Intergenic Non-Protein Coding RNA 400	2.36
DUSP5	100.46		LINC01361	Long Intergenic Non-Protein Coding RNA 1361	2.36
SLC2A2	100.46		NOS1	Nitric Oxide Synthase 1	2.35
HRAS	100.43		PMM2	Phosphomannomutase 2	2.34
FSHB	100.4		CYP7B1	Cytochrome P450 Family 7 Subfamily B Member 1	2.33
CCN1	100.32		C4B	Complement C4B (Chido Blood Group)	2.33
HSP90AA1	100.31		SRF	Serum Response Factor	2.33
CFB	100.19		IL33	Interleukin 33	2.33
FOXM1	100.19		F2R	Coagulation Factor II Thrombin Receptor	2.33
TPM1	100.15		P2RY12	Purinergic Receptor P2Y12	2.32
PKLR	100.1		CDKN1A	Cyclin Dependent Kinase Inhibitor 1A	2.31
SLC5A1	100.1		CYP2E1	Cytochrome P450 Family 2 Subfamily E Member 1	2.31
FABP3	100		TLR9	Toll Like Receptor 9	2.31
SERPINE2	100		GAS6	Growth Arrest Specific 6	2.31
			NRG1	Neuregulin 1	2.31
			PTEN	Phosphatase And Tensin Homolog	2.3
			CP	Ceruloplasmin	2.3
			MYBPC3	Myosin Binding Protein C3	2.3
			HAND2	Heart And Neural Crest Derivatives Expressed 2	2.3
			CASR	Calcium Sensing Receptor	2.3
			AGXT2	Alanine--Glyoxylate Aminotransferase 2	2.29
			CCN2	Cellular Communication Network Factor 2	2.29
			IL20	Interleukin 20	2.29
			VDR	Vitamin D Receptor	2.28
			CXCR2	C-X-C Motif Chemokine Receptor 2	2.28
			MECP2	Methyl-CpG Binding Protein 2	2.28
			AHSP	Alpha Hemoglobin Stabilizing Protein	2.28
			CYP1A1	Cytochrome P450 Family 1 Subfamily A Member 1	2.28
			LMF1	Lipase Maturation Factor 1	2.27
			MIR214	MicroRNA 214	2.27
			ANKRD1	Ankyrin Repeat Domain 1	2.27
			PLA2G10	Phospholipase A2 Group X	2.26
			C1R	Complement C1r	2.26
			CLCN1	Chloride Voltage-Gated Channel 1	2.26
			DNASE1L3	Deoxyribonuclease 1 Like 3	2.26
			FABP3	Fatty Acid Binding Protein 3	2.24
			MIR143	MicroRNA 143	2.23
			IL2RA	Interleukin 2 Receptor Subunit Alpha	2.23
			PTPN11	Protein Tyrosine Phosphatase Non-Receptor Type 11	2.23
			IFNGR1	Interferon Gamma Receptor 1	2.22
			BDNF	Brain Derived Neurotrophic Factor	2.22
			CR2	Complement C3d Receptor 2	2.22
			CHST1	Carbohydrate Sulfotransferase 1	2.22
			EGF	Epidermal Growth Factor	2.21
			NR3C2	Nuclear Receptor Subfamily 3 Group C Member 2	2.21
			ABCG2	ATP Binding Cassette Subfamily G Member 2 (Junior Blood Group)	2.2
			LPAL2	Lipoprotein(A) Like 2, Pseudogene	2.19
			NOX1	NADPH Oxidase 1	2.19
			ITGB1	Integrin Subunit Beta 1	2.19
			NFKBIA	NFKB Inhibitor Alpha	2.18
			MALAT1	Metastasis Associated Lung Adenocarcinoma Transcript 1	2.18
			PRL	Prolactin	2.18
			MME	Membrane Metalloendopeptidase	2.18
			APCS	Amyloid P Component, Serum	2.18
			ANGPT1	Angiopoietin 1	2.17
			CSF2	Colony Stimulating Factor 2	2.17
			SQSTM1	Sequestosome 1	2.17
			GCKR	Glucokinase Regulator	2.17
			EGR1	Early Growth Response 1	2.17
			CPE	Carboxypeptidase E	2.17
			SOCS1	Suppressor Of Cytokine Signaling 1	2.16
			AR	Androgen Receptor	2.16
			CCL3	C-C Motif Chemokine Ligand 3	2.16
			CYP19A1	Cytochrome P450 Family 19 Subfamily A Member 1	2.15
			ARID5B	AT-Rich Interaction Domain 5B	2.15
			IL12A	Interleukin 12A	2.15
			CD59	CD59 Molecule (CD59 Blood Group)	2.15
			ABCA12	ATP Binding Cassette Subfamily A Member 12	2.14
			DMD	Dystrophin	2.14
			DES	Desmin	2.14
			SULT1A3	Sulfotransferase Family 1A Member 3	2.14
			ITLN1	Intelectin 1	2.14
			FAS	Fas Cell Surface Death Receptor	2.13
			COX5A	Cytochrome C Oxidase Subunit 5A	2.13
			CCDC71L	Coiled-Coil Domain Containing 71 Like	2.12
			ADD1	Adducin 1	2.12
			SPEG	Striated Muscle Enriched Protein Kinase	2.12
			LIPI	Lipase I	2.12
			CACNA1C	Calcium Voltage-Gated Channel Subunit Alpha1 C	2.11
			TNFRSF1B	TNF Receptor Superfamily Member 1B	2.11
			MIR30A	MicroRNA 30a	2.11
			ADAMTSL1	ADAMTS Like 1	2.1
			PRKAA2	Protein Kinase AMP-Activated Catalytic Subunit Alpha 2	2.1
			MIR142	MicroRNA 142	2.1
			JAG1	Jagged Canonical Notch Ligand 1	2.1
			CHUK	Component Of Inhibitor Of Nuclear Factor Kappa B Kinase Complex	2.1
			RAC1	Rac Family Small GTPase 1	2.1
			VCAN	Versican	2.09
			KIAA0319L	KIAA0319 Like	2.09
			LAMP2	Lysosomal Associated Membrane Protein 2	2.09
			MIR196A2	MicroRNA 196a-2	2.09
			MIR199A1	MicroRNA 199a-1	2.09
			SIRT6	Sirtuin 6	2.09
			SYNGR3	Synaptogyrin 3	2.09
			GRAMD1C	GRAM Domain Containing 1C	2.09
			FAM95C	Family With Sequence Similarity 95 Member C	2.09
			GSR	Glutathione-Disulfide Reductase	2.08
			AKT2	AKT Serine/Threonine Kinase 2	2.08
			CASP1	Caspase 1	2.08
			ATM	ATM Serine/Threonine Kinase	2.07
			RYR3	Ryanodine Receptor 3	2.07
			TNC	Tenascin C	2.07
			COL4A1	Collagen Type IV Alpha 1 Chain	2.07
			NR4A3	Nuclear Receptor Subfamily 4 Group A Member 3	2.07
			ACTN2	Actinin Alpha 2	2.06
			SERPINA12	Serpin Family A Member 12	2.06
			PDGFA	Platelet Derived Growth Factor Subunit A	2.06
			MIR33B	MicroRNA 33b	2.06
			RARRES2	Retinoic Acid Receptor Responder 2	2.06
			SRC	SRC Proto-Oncogene, Non-Receptor Tyrosine Kinase	2.05
			IDO1	Indoleamine 2,3-Dioxygenase 1	2.05
			PLAUR	Plasminogen Activator, Urokinase Receptor	2.05
			PDGFRA	Platelet Derived Growth Factor Receptor Alpha	2.05
			APOL1	Apolipoprotein L1	2.04
			TNFSF10	TNF Superfamily Member 10	2.04
			HABP2	Hyaluronan Binding Protein 2	2.03
			TAFAZZIN	Tafazzin, Phospholipid-Lysophospholipid Transacylase	2.03
			RHBDF2	Rhomboid 5 Homolog 2	2.02
			IL15	Interleukin 15	2.02
			GAS5	Growth Arrest Specific 5	2.02
			IRS2	Insulin Receptor Substrate 2	2.01
			SORT1	Sortilin 1	2.01
			CD4	CD4 Molecule	2.01
			MIR19B1	MicroRNA 19b-1	2
			GSTP1	Glutathione S-Transferase Pi 1	2
			FGF2	Fibroblast Growth Factor 2	2
			CTSA	Cathepsin A	1.98
			PAOD1	Peripheral Arterial Occlusive Disease 1	1.98
			FBLN5	Fibulin 5	1.98
			LRP6	LDL Receptor Related Protein 6	1.98
			OSM	Oncostatin M	1.97
			GCK	Glucokinase	1.97
			AKR1B1	Aldo-Keto Reductase Family 1 Member B	1.96
			IL13	Interleukin 13	1.95
			DNMT3A	DNA Methyltransferase 3 Alpha	1.95
			GC	GC Vitamin D Binding Protein	1.95
			PPIA	Peptidylprolyl Isomerase A	1.94
			FOXO3	Forkhead Box O3	1.94
			DSP	Desmoplakin	1.94
			TPM1	Tropomyosin 1	1.94
			TMPO	Thymopoietin	1.94
			DSG2	Desmoglein 2	1.94
			SGCD	Sarcoglycan Delta	1.94
			EYA4	EYA Transcriptional Coactivator And Phosphatase 4	1.94
			TMEM43	Transmembrane Protein 43	1.94
			TSFM	Ts Translation Elongation Factor, Mitochondrial	1.94
			BAG3	BAG Cochaperone 3	1.94
			TCAP	Titin-Cap	1.94
			LDB3	LIM Domain Binding 3	1.94
			NDUFAF2	NADH:Ubiquinone Oxidoreductase Complex Assembly Factor 2	1.94
			FKTN	Fukutin	1.94
			PPP1R13L	Protein Phosphatase 1 Regulatory Subunit 13 Like	1.94
			CASZ1	Castor Zinc Finger 1	1.94
			CEP85L	Centrosomal Protein 85 Like	1.94
			RBM20	RNA Binding Motif Protein 20	1.94
			TTN-AS1	TTN Antisense RNA 1	1.94
			MHRT	Myosin Heavy Chain Associated RNA Transcript	1.94
			DSG2-AS1	DSG2 Antisense RNA 1	1.94
			LOC106780803	Tenascin XB Recombination Region	1.94
			MYMY4	Moyamoya Disease 4	1.94
			APOGCDS	Familial Apolipoprotein Gene Cluster Deletion Syndrome	1.94
			MIR221	MicroRNA 221	1.94
			CYP46A1	Cytochrome P450 Family 46 Subfamily A Member 1	1.93
			IL32	Interleukin 32	1.93
			AHR	Aryl Hydrocarbon Receptor	1.93
			PRKAA1	Protein Kinase AMP-Activated Catalytic Subunit Alpha 1	1.93
			HELLS	Helicase, Lymphoid Specific	1.93
			NOS1AP	Nitric Oxide Synthase 1 Adaptor Protein	1.92
			CREB1	CAMP Responsive Element Binding Protein 1	1.92
			SPARC	Secreted Protein Acidic And Cysteine Rich	1.92
			ADM	Adrenomedullin	1.92
			S100A9	S100 Calcium Binding Protein A9	1.91
			ABCC1	ATP Binding Cassette Subfamily C Member 1	1.91
			PRTN3	Proteinase 3	1.91
			GDF2	Growth Differentiation Factor 2	1.9
			G6PC2	Glucose-6-Phosphatase Catalytic Subunit 2	1.9
			CD34	CD34 Molecule	1.9
			PROCR	Protein C Receptor	1.89
			PRKDC	Protein Kinase, DNA-Activated, Catalytic Subunit	1.89
			TET2	Tet Methylcytosine Dioxygenase 2	1.89
			ALOX15B	Arachidonate 15-Lipoxygenase Type B	1.89
			FCGR2B	Fc Gamma Receptor IIb	1.89
			GALT	Galactose-1-Phosphate Uridylyltransferase	1.89
			RAD54L	RAD54 Like	1.89
			TP63	Tumor Protein P63	1.89
			EIF2B2	Eukaryotic Translation Initiation Factor 2B Subunit Beta	1.89
			UBE2L3	Ubiquitin Conjugating Enzyme E2 L3	1.89
			ATRIP	ATR Interacting Protein	1.89
			BRDT	Bromodomain Testis Associated	1.89
			PEX6	Peroxisomal Biogenesis Factor 6	1.89
			TREX1	Three Prime Repair Exonuclease 1	1.89
			CCT7	Chaperonin Containing TCP1 Subunit 7	1.89
			PREPL	Prolyl Endopeptidase Like	1.89
			STAG3	Stromal Antigen 3	1.89
			PXK	PX Domain Containing Serine/Threonine Kinase Like	1.89
			TNIP1	TNFAIP3 Interacting Protein 1	1.89
			JAZF1	JAZF Zinc Finger 1	1.89
			BANK1	B Cell Scaffold Protein With Ankyrin Repeats 1	1.89
			MSH4	MutS Homolog 4	1.89
			SGO2	Shugoshin 2	1.89
			IGHG1	Immunoglobulin Heavy Constant Gamma 1 (G1m Marker)	1.89
			INSL6	Insulin Like 6	1.89
			APOC4-APOC2	APOC4-APOC2 Readthrough (NMD Candidate)	1.89
			ATRIP-TREX1	ATRIP-TREX1 Readthrough	1.89
			SLEB3	Systemic Lupus Erythematosus Susceptibility 3	1.89
			CHDS1	Coronary Heart Disease, Susceptibility To, 1	1.89
			CHDS2	Coronary Heart Disease, Susceptibility To, 2	1.89
			CHDS3	Coronary Heart Disease, Susceptibility To, 3	1.89
			CHDS4	Coronary Heart Disease, Susceptibility To, 4	1.89
			CHDS8	Coronary Heart Disease, Susceptibility To, 8	1.89
			CHDS9	Coronary Heart Disease, Suscpetibility To, 9	1.89
			MCI2	Myocardial Infarction, Susceptiblity To, 2	1.89
			SLEB12	Systemic Lupus Erythematosus, Susceptibility To, 12	1.89
			SLEB13	Systemic Lupus Erythematosus, Susceptibility To, 13	1.89
			SLEB14	Systemic Lupus Erythematosus, Susceptiblity To, 14	1.89
			SLEB15	Systemic Lupus Erthematosus, Susceptibility To, 15	1.89
			SLEB4	Systemic Lupus Erythematosus, Susceptibility To, 4	1.89
			SLEB5	Systemic Lupus Erythematosus, Susceptibility To, 5	1.89
			SLEB7	Systemic Lupus Erythematosus, Susceptibility To, 7	1.89
			SLEB8	Systemic Lupus Erythematosus, Susceptibility To, 8	1.89
			ABO	ABO, Alpha 1-3-N-Acetylgalactosaminyltransferase And Alpha 1-3-Galactosyltransferase	1.89
			SLC30A8	Solute Carrier Family 30 Member 8	1.89
			ADAMTS5	ADAM Metallopeptidase With Thrombospondin Type 1 Motif 5	1.89
			MYLIP	Myosin Regulatory Light Chain Interacting Protein	1.89
			CTSL	Cathepsin L	1.89
			PRKCB	Protein Kinase C Beta	1.89
			IL37	Interleukin 37	1.89
			MIR223	MicroRNA 223	1.88
			ITGA4	Integrin Subunit Alpha 4	1.88
			IL12B	Interleukin 12B	1.88
			LIPF	Lipase F, Gastric Type	1.88
			HSPB1	Heat Shock Protein Family B (Small) Member 1	1.88
			SAA4	Serum Amyloid A4, Constitutive	1.88
			UCP1	Uncoupling Protein 1	1.87
			FTO	FTO Alpha-Ketoglutarate Dependent Dioxygenase	1.87
			GCG	Glucagon	1.87
			FASLG	Fas Ligand	1.87
			MIR144	MicroRNA 144	1.87
			FURIN	Furin, Paired Basic Amino Acid Cleaving Enzyme	1.87
			PLAU	Plasminogen Activator, Urokinase	1.86
			MIR637	MicroRNA 637	1.86
			JAK1	Janus Kinase 1	1.86
			SERPINF1	Serpin Family F Member 1	1.86
			H2AC18	H2A Clustered Histone 18	1.86
			IL6R	Interleukin 6 Receptor	1.85
			ARG2	Arginase 2	1.85
			CSF3	Colony Stimulating Factor 3	1.84
			CLEC1A	C-Type Lectin Domain Family 1 Member A	1.84
			HSPA14	Heat Shock Protein Family A (Hsp70) Member 14	1.84
			NUDCD1	NudC Domain Containing 1	1.84
			PCP4	Purkinje Cell Protein 4	1.84
			MEF2C	Myocyte Enhancer Factor 2C	1.84
			PTPN1	Protein Tyrosine Phosphatase Non-Receptor Type 1	1.83
			RB1	RB Transcriptional Corepressor 1	1.83
			BMP2	Bone Morphogenetic Protein 2	1.83
			ABCB1	ATP Binding Cassette Subfamily B Member 1	1.83
			CTH	Cystathionine Gamma-Lyase	1.83
			MB	Myoglobin	1.82
			LTB4R	Leukotriene B4 Receptor	1.82
			THBS4	Thrombospondin 4	1.82
			MIR92A1	MicroRNA 92a-1	1.82
			FOS	Fos Proto-Oncogene, AP-1 Transcription Factor Subunit	1.82
			CXCL9	C-X-C Motif Chemokine Ligand 9	1.82
			LEPR	Leptin Receptor	1.81
			HNF1A	HNF1 Homeobox A	1.81
			ADAM10	ADAM Metallopeptidase Domain 10	1.81
			CXCL1	C-X-C Motif Chemokine Ligand 1	1.8
			PINX1	PIN2 (TERF1) Interacting Telomerase Inhibitor 1	1.8
			BMP6	Bone Morphogenetic Protein 6	1.8
			FUT3	Fucosyltransferase 3 (Lewis Blood Group)	1.8
			SAMD1	Sterile Alpha Motif Domain Containing 1	1.8
			TNFRSF4	TNF Receptor Superfamily Member 4	1.8
			LRP2	LDL Receptor Related Protein 2	1.8
			MIR29B1	MicroRNA 29b-1	1.8
			IFNGR2	Interferon Gamma Receptor 2	1.79
			ADIPOR1	Adiponectin Receptor 1	1.79
			PALLD	Palladin, Cytoskeletal Associated Protein	1.79
			ITGAL	Integrin Subunit Alpha L	1.79
			CH25H	Cholesterol 25-Hydroxylase	1.78
			PLIN1	Perilipin 1	1.78
			MYH10	Myosin Heavy Chain 10	1.78
			SLC9A1	Solute Carrier Family 9 Member A1	1.78
			BHMT	Betaine--Homocysteine S-Methyltransferase	1.78
			CXCR3	C-X-C Motif Chemokine Receptor 3	1.77
			MMP10	Matrix Metallopeptidase 10	1.77
			MIR122	MicroRNA 122	1.77
			CNR1	Cannabinoid Receptor 1	1.77
			SPI1	Spi-1 Proto-Oncogene	1.76
			IRS1	Insulin Receptor Substrate 1	1.76
			F9	Coagulation Factor IX	1.76
			S100A8	S100 Calcium Binding Protein A8	1.75
			LMNB1	Lamin B1	1.75
			NOTCH3	Notch Receptor 3	1.75
			CTSB	Cathepsin B	1.75
			IGF2	Insulin Like Growth Factor 2	1.75
			TPO	Thyroid Peroxidase	1.74
			MTNR1B	Melatonin Receptor 1B	1.74
			NOD2	Nucleotide Binding Oligomerization Domain Containing 2	1.74
			XK	X-Linked Kx Blood Group Antigen, Kell And VPS13A Binding Protein	1.73
			GRN	Granulin Precursor	1.73
			NCF1	Neutrophil Cytosolic Factor 1	1.73
			INSIG2	Insulin Induced Gene 2	1.73
			CCR7	C-C Motif Chemokine Receptor 7	1.73
			CD86	CD86 Molecule	1.72
			DGAT1	Diacylglycerol O-Acyltransferase 1	1.72
			NAT2	N-Acetyltransferase 2	1.71
			NR4A1	Nuclear Receptor Subfamily 4 Group A Member 1	1.71
			GAPDH	Glyceraldehyde-3-Phosphate Dehydrogenase	1.7
			MIR455	MicroRNA 455	1.7
			TNFSF13	TNF Superfamily Member 13	1.7
			NPC1L1	NPC1 Like Intracellular Cholesterol Transporter 1	1.7
			SCD	Stearoyl-CoA Desaturase	1.69
			THBS2	Thrombospondin 2	1.69
			TERF2	Telomeric Repeat Binding Factor 2	1.69
			POSTN	Periostin	1.69
			VEGFB	Vascular Endothelial Growth Factor B	1.68
			CCL4	C-C Motif Chemokine Ligand 4	1.68
			HTRA1	HtrA Serine Peptidase 1	1.68
			HBEGF	Heparin Binding EGF Like Growth Factor	1.68
			MTHFD1	Methylenetetrahydrofolate Dehydrogenase, Cyclohydrolase And Formyltetrahydrofolate Synthetase 1	1.68
			GPER1	G Protein-Coupled Estrogen Receptor 1	1.68
			ARG1	Arginase 1	1.68
			TEK	TEK Receptor Tyrosine Kinase	1.67
			TNFSF12	TNF Superfamily Member 12	1.67
			MIR590	MicroRNA 590	1.67
			BMP4	Bone Morphogenetic Protein 4	1.67
			MYD88	MYD88 Innate Immune Signal Transduction Adaptor	1.67
			FCGR3A	Fc Gamma Receptor IIIa	1.67
			MASP2	MBL Associated Serine Protease 2	1.67
			XRCC5	X-Ray Repair Cross Complementing 5	1.66
			CTSS	Cathepsin S	1.66
			FDFT1	Farnesyl-Diphosphate Farnesyltransferase 1	1.66
			F13B	Coagulation Factor XIII B Chain	1.66
			FCAMR	Fc Alpha And Mu Receptor	1.65
			PRKAB1	Protein Kinase AMP-Activated Non-Catalytic Subunit Beta 1	1.65
			TAGLN	Transgelin	1.65
			PROS1	Protein S	1.65
			PRKAG2	Protein Kinase AMP-Activated Non-Catalytic Subunit Gamma 2	1.65
			ADH1C	Alcohol Dehydrogenase 1C (Class I), Gamma Polypeptide	1.65
			TSPO	Translocator Protein	1.65
			PTGDS	Prostaglandin D2 Synthase	1.64
			MIR296	MicroRNA 296	1.64
			POLR1C	RNA Polymerase I And III Subunit C	1.64
			NECTIN2	Nectin Cell Adhesion Molecule 2	1.64
			MIR30C1	MicroRNA 30c-1	1.63
			PIK3C2A	Phosphatidylinositol-4-Phosphate 3-Kinase Catalytic Subunit Type 2 Alpha	1.63
			C1QTNF9	C1q And TNF Related 9	1.63
			AOC3	Amine Oxidase Copper Containing 3	1.63
			CALR	Calreticulin	1.63
			MEFV	MEFV Innate Immunity Regulator, Pyrin	1.62
			TNFSF13B	TNF Superfamily Member 13b	1.62
			KLF5	KLF Transcription Factor 5	1.62
			PNPLA3	Patatin Like Phospholipase Domain Containing 3	1.62
			CARD8	Caspase Recruitment Domain Family Member 8	1.62
			SMAD7	SMAD Family Member 7	1.62
			ATF3	Activating Transcription Factor 3	1.62
			PIGR	Polymeric Immunoglobulin Receptor	1.62
			HTR2A	5-Hydroxytryptamine Receptor 2A	1.61
			YAP1	Yes1 Associated Transcriptional Regulator	1.61
			SOST	Sclerostin	1.61
			PLA2G2D	Phospholipase A2 Group IID	1.61
			CCR1	C-C Motif Chemokine Receptor 1	1.61
			RECK	Reversion Inducing Cysteine Rich Protein With Kazal Motifs	1.61
			F12	Coagulation Factor XII	1.61
			F11R	F11 Receptor	1.61
			SLC2A4	Solute Carrier Family 2 Member 4	1.6
			CHST2	Carbohydrate Sulfotransferase 2	1.6
			COL8A1	Collagen Type VIII Alpha 1 Chain	1.6
			FNDC5	Fibronectin Type III Domain Containing 5	1.59
			PLIN2	Perilipin 2	1.59
			ELAVL1	ELAV Like RNA Binding Protein 1	1.59
			SIRT3	Sirtuin 3	1.59
			MERTK	MER Proto-Oncogene, Tyrosine Kinase	1.58
			COL1A1	Collagen Type I Alpha 1 Chain	1.58
			HSPA12B	Heat Shock Protein Family A (Hsp70) Member 12B	1.58
			AMPD1	Adenosine Monophosphate Deaminase 1	1.57
			MMP7	Matrix Metallopeptidase 7	1.57
			MIR222	MicroRNA 222	1.57
			MAPK10	Mitogen-Activated Protein Kinase 10	1.57
			SAMSN1	SAM Domain, SH3 Domain And Nuclear Localization Signals 1	1.57
			HHIPL1	HHIP Like 1	1.57
			ITGA2B	Integrin Subunit Alpha 2b	1.57
			WNT5A	Wnt Family Member 5A	1.56
			ID3	Inhibitor Of DNA Binding 3	1.56
			CD274	CD274 Molecule	1.56
			KCNQ1	Potassium Voltage-Gated Channel Subfamily Q Member 1	1.56
			MRTFA	Myocardin Related Transcription Factor A	1.56
			MMP17	Matrix Metallopeptidase 17	1.56
			ADAMTS10	ADAM Metallopeptidase With Thrombospondin Type 1 Motif 10	1.56
			ACTA1	Actin Alpha 1, Skeletal Muscle	1.56
			MEF2A	Myocyte Enhancer Factor 2A	1.55
			HPSE	Heparanase	1.55
			CMA1	Chymase 1	1.55
			CAMP	Cathelicidin Antimicrobial Peptide	1.55
			FMN2	Formin 2	1.55
			PDGFRB	Platelet Derived Growth Factor Receptor Beta	1.54
			LBP	Lipopolysaccharide Binding Protein	1.54
			PPP1R3A	Protein Phosphatase 1 Regulatory Subunit 3A	1.54
			HDAC2	Histone Deacetylase 2	1.54
			SAA2	Serum Amyloid A2	1.53
			NGF	Nerve Growth Factor	1.53
			TRAF1	TNF Receptor Associated Factor 1	1.53
			C2	Complement C2	1.53
			ATG9B	Autophagy Related 9B	1.53
			IGF2-AS	IGF2 Antisense RNA	1.53
			PTPRC	Protein Tyrosine Phosphatase Receptor Type C	1.53
			TRAF2	TNF Receptor Associated Factor 2	1.52
			ST3GAL4	ST3 Beta-Galactoside Alpha-2,3-Sialyltransferase 4	1.52
			SRA1	Steroid Receptor RNA Activator 1	1.52
			KCNJ5	Potassium Inwardly Rectifying Channel Subfamily J Member 5	1.52
			GPBP1	GC-Rich Promoter Binding Protein 1	1.52
			TNFRSF9	TNF Receptor Superfamily Member 9	1.52
			MCAM	Melanoma Cell Adhesion Molecule	1.52
			CXCL13	C-X-C Motif Chemokine Ligand 13	1.51
			TRIB3	Tribbles Pseudokinase 3	1.51
			GJA1	Gap Junction Protein Alpha 1	1.51
			DDAH2	Dimethylarginine Dimethylaminohydrolase 2	1.51
			TF	Transferrin	1.5
			RTN4	Reticulon 4	1.5
			IGF2R	Insulin Like Growth Factor 2 Receptor	1.5
			CHRNA7	Cholinergic Receptor Nicotinic Alpha 7 Subunit	1.5
			ACP5	Acid Phosphatase 5, Tartrate Resistant	1.5
			IL5	Interleukin 5	1.5
			XRCC6	X-Ray Repair Cross Complementing 6	1.5
			EP300	E1A Binding Protein P300	1.5
			WDFY4	WDFY Family Member 4	1.5
			LBR	Lamin B Receptor	1.49
			APOD	Apolipoprotein D	1.49
			ROBO4	Roundabout Guidance Receptor 4	1.49
			ADAMTS3	ADAM Metallopeptidase With Thrombospondin Type 1 Motif 3	1.49
			MIR424	MicroRNA 424	1.49
			CCL15	C-C Motif Chemokine Ligand 15	1.48
			EPO	Erythropoietin	1.48
			FGF19	Fibroblast Growth Factor 19	1.48
			CXCR6	C-X-C Motif Chemokine Receptor 6	1.48
			CAV2	Caveolin 2	1.48
			GSTO1	Glutathione S-Transferase Omega 1	1.48
			SERPINB1	Serpin Family B Member 1	1.48
			TFAP2A	Transcription Factor AP-2 Alpha	1.47
			LMNB2	Lamin B2	1.47
			CCR6	C-C Motif Chemokine Receptor 6	1.47
			C5AR1	Complement C5a Receptor 1	1.47
			CYP3A4	Cytochrome P450 Family 3 Subfamily A Member 4	1.47
			DNAH8	Dynein Axonemal Heavy Chain 8	1.47
			KISS1R	KISS1 Receptor	1.47
			ZNF202	Zinc Finger Protein 202	1.46
			MIR204	MicroRNA 204	1.46
			TBX20	T-Box Transcription Factor 20	1.46
			WWTR1	WW Domain Containing Transcription Regulator 1	1.45
			ADH1B	Alcohol Dehydrogenase 1B (Class I), Beta Polypeptide	1.45
			GRK4	G Protein-Coupled Receptor Kinase 4	1.45
			PVT1	Pvt1 Oncogene	1.45
			MIR185	MicroRNA 185	1.45
			LEPQTL1	Leptin, Serum Levels Of	1.45
			CD28	CD28 Molecule	1.45
			C1orf21	Chromosome 1 Open Reading Frame 21	1.45
			RUNX2	RUNX Family Transcription Factor 2	1.45
			IL17B	Interleukin 17B	1.45
			NEU1	Neuraminidase 1	1.44
			ABCA7	ATP Binding Cassette Subfamily A Member 7	1.44
			CDKN1B	Cyclin Dependent Kinase Inhibitor 1B	1.44
			CNR2	Cannabinoid Receptor 2	1.43
			HSPA8	Heat Shock Protein Family A (Hsp70) Member 8	1.43
			ITGAX	Integrin Subunit Alpha X	1.43
			UCP3	Uncoupling Protein 3	1.43
			RGS2	Regulator Of G Protein Signaling 2	1.43
			LTB4R2	Leukotriene B4 Receptor 2	1.43
			ROCK1	Rho Associated Coiled-Coil Containing Protein Kinase 1	1.42
			PTGES	Prostaglandin E Synthase	1.42
			SUCNR1	Succinate Receptor 1	1.42
			MIR212	MicroRNA 212	1.42
			BAX	BCL2 Associated X, Apoptosis Regulator	1.42
			HMCN1	Hemicentin 1	1.41
			SELENOS	Selenoprotein S	1.41
			CSF1R	Colony Stimulating Factor 1 Receptor	1.41
			F11	Coagulation Factor XI	1.41
			MIR30C2	MicroRNA 30c-2	1.41
			ABCC2	ATP Binding Cassette Subfamily C Member 2	1.4
			M6PR	Mannose-6-Phosphate Receptor, Cation Dependent	1.4
			EMD	Emerin	1.4
			HS3ST1	Heparan Sulfate-Glucosamine 3-Sulfotransferase 1	1.4
			MIR24-1	MicroRNA 24-1	1.4
			CAVIN1	Caveolae Associated Protein 1	1.4
			GCH1	GTP Cyclohydrolase 1	1.4
			IGFBP2	Insulin Like Growth Factor Binding Protein 2	1.4
			SORCS1	Sortilin Related VPS10 Domain Containing Receptor 1	1.4
			ANGPTL8	Angiopoietin Like 8	1.4
			MC4R	Melanocortin 4 Receptor	1.4
			FEM1A	Fem-1 Homolog A	1.39
			FADS1	Fatty Acid Desaturase 1	1.39
			AXL	AXL Receptor Tyrosine Kinase	1.39
			CORIN	Corin, Serine Peptidase	1.38
			CDKN1C	Cyclin Dependent Kinase Inhibitor 1C	1.38
			NEAT1	Nuclear Paraspeckle Assembly Transcript 1	1.38
			S1PR1	Sphingosine-1-Phosphate Receptor 1	1.38
			MLKL	Mixed Lineage Kinase Domain Like Pseudokinase	1.38
			PLCG1	Phospholipase C Gamma 1	1.38
			MIR216A	MicroRNA 216a	1.38
			RECQL	RecQ Like Helicase	1.37
			CYCS	Cytochrome C, Somatic	1.37
			AGPAT2	1-Acylglycerol-3-Phosphate O-Acyltransferase 2	1.37
			TFPI2	Tissue Factor Pathway Inhibitor 2	1.37
			UTS2R	Urotensin 2 Receptor	1.37
			MIR19A	MicroRNA 19a	1.37
			HDAC1	Histone Deacetylase 1	1.37
			COL1A2	Collagen Type I Alpha 2 Chain	1.36
			NFKBIB	NFKB Inhibitor Beta	1.36
			B2M	Beta-2-Microglobulin	1.36
			AHCY	Adenosylhomocysteinase	1.36
			GHSR	Growth Hormone Secretagogue Receptor	1.36
			DKK1	Dickkopf WNT Signaling Pathway Inhibitor 1	1.36
			LIAS	Lipoic Acid Synthetase	1.35
			ADORA2A	Adenosine A2a Receptor	1.35
			PCSK5	Proprotein Convertase Subtilisin/Kexin Type 5	1.35
			EGFR	Epidermal Growth Factor Receptor	1.35
			FASN	Fatty Acid Synthase	1.35
			IL1RAPL2	Interleukin 1 Receptor Accessory Protein Like 2	1.35
			LPXN	Leupaxin	1.35
			HLA-DQB1	Major Histocompatibility Complex, Class II, DQ Beta 1	1.34
			IL23R	Interleukin 23 Receptor	1.34
			MIR132	MicroRNA 132	1.34
			GLP1R	Glucagon Like Peptide 1 Receptor	1.34
			PRKCE	Protein Kinase C Epsilon	1.34
			APEX1	Apurinic/Apyrimidinic Endodeoxyribonuclease 1	1.34
			HBB	Hemoglobin Subunit Beta	1.34
			GPR132	G Protein-Coupled Receptor 132	1.33
			SMTN	Smoothelin	1.33
			RORA	RAR Related Orphan Receptor A	1.33
			CD46	CD46 Molecule	1.33
			MIR181B1	MicroRNA 181b-1	1.33
			MBD2	Methyl-CpG Binding Domain Protein 2	1.33
			ABCA3	ATP Binding Cassette Subfamily A Member 3	1.33
			COL5A1	Collagen Type V Alpha 1 Chain	1.32
			NFATC2	Nuclear Factor Of Activated T Cells 2	1.32
			IL23A	Interleukin 23 Subunit Alpha	1.32
			HDAC4	Histone Deacetylase 4	1.32
			PDE5A	Phosphodiesterase 5A	1.32
			MAOB	Monoamine Oxidase B	1.32
			C9orf72	C9orf72-SMCR8 Complex Subunit	1.32
			CD80	CD80 Molecule	1.31
			NTN1	Netrin 1	1.31
			ARMS2	Age-Related Maculopathy Susceptibility 2	1.31
			IDUA	Alpha-L-Iduronidase	1.31
			ABHD5	Abhydrolase Domain Containing 5, Lysophosphatidic Acid Acyltransferase	1.31
			LIPK	Lipase Family Member K	1.31
			PNPLA5	Patatin Like Phospholipase Domain Containing 5	1.31
			LIPJ	Lipase Family Member J	1.31
			LIPM	Lipase Family Member M	1.31
			CTSK	Cathepsin K	1.31
			TTPA	Alpha Tocopherol Transfer Protein	1.31
			PIEZO1	Piezo Type Mechanosensitive Ion Channel Component 1	1.31
			CD69	CD69 Molecule	1.31
			EZH2	Enhancer Of Zeste 2 Polycomb Repressive Complex 2 Subunit	1.3
			BRAP	BRCA1 Associated Protein	1.3
			CD44	CD44 Molecule (Indian Blood Group)	1.3
			RPS27A	Ribosomal Protein S27a	1.3
			PRDX5	Peroxiredoxin 5	1.29
			MIR125B1	MicroRNA 125b-1	1.29
			MIR663A	MicroRNA 663a	1.29
			PLA2G3	Phospholipase A2 Group III	1.29
			LINC00113	Long Intergenic Non-Protein Coding RNA 113	1.29
			NPM1	Nucleophosmin 1	1.29
			ATP2A2	ATPase Sarcoplasmic/Endoplasmic Reticulum Ca2+ Transporting 2	1.29
			TPM2	Tropomyosin 2	1.29
			FBLN1	Fibulin 1	1.29
			HSPA5	Heat Shock Protein Family A (Hsp70) Member 5	1.29
			VCP	Valosin Containing Protein	1.29
			MIR330	MicroRNA 330	1.29
			CRYAA	Crystallin Alpha A	1.29
			BMPR2	Bone Morphogenetic Protein Receptor Type 2	1.29
			FEN1	Flap Structure-Specific Endonuclease 1	1.29
			ACTB	Actin Beta	1.28
			GATA4	GATA Binding Protein 4	1.28
			MCPH1	Microcephalin 1	1.28
			ILK	Integrin Linked Kinase	1.27
			NFATC3	Nuclear Factor Of Activated T Cells 3	1.27
			SLC2A1	Solute Carrier Family 2 Member 1	1.27
			LRP5	LDL Receptor Related Protein 5	1.27
			IL1R2	Interleukin 1 Receptor Type 2	1.27
			F2RL1	F2R Like Trypsin Receptor 1	1.27
			S1PR2	Sphingosine-1-Phosphate Receptor 2	1.27
			SDC4	Syndecan 4	1.27
			TSLP	Thymic Stromal Lymphopoietin	1.27
			UGT1A1	UDP Glucuronosyltransferase Family 1 Member A1	1.27
			TLR1	Toll Like Receptor 1	1.27
			MARS1	Methionyl-TRNA Synthetase 1	1.27
			MTHFD1L	Methylenetetrahydrofolate Dehydrogenase (NADP+ Dependent) 1 Like	1.27
			LPIN1	Lipin 1	1.27
			SH2B3	SH2B Adaptor Protein 3	1.27
			IRF2BP2	Interferon Regulatory Factor 2 Binding Protein 2	1.27
			SSTR2	Somatostatin Receptor 2	1.27
			CYP2C8	Cytochrome P450 Family 2 Subfamily C Member 8	1.27
			IGF2BP2	Insulin Like Growth Factor 2 MRNA Binding Protein 2	1.27
			CDKAL1	CDK5 Regulatory Subunit Associated Protein 1 Like 1	1.27
			CTSD	Cathepsin D	1.27
			MIR133A1	MicroRNA 133a-1	1.27
			HSPB2	Heat Shock Protein Family B (Small) Member 2	1.27
			TYRO3	TYRO3 Protein Tyrosine Kinase	1.26
			ICOS	Inducible T Cell Costimulator	1.26
			MT-CYB	Mitochondrially Encoded Cytochrome B	1.26
			NR4A2	Nuclear Receptor Subfamily 4 Group A Member 2	1.26
			RIPK1	Receptor Interacting Serine/Threonine Kinase 1	1.26
			ADORA2B	Adenosine A2b Receptor	1.26
			IKBKG	Inhibitor Of Nuclear Factor Kappa B Kinase Regulatory Subunit Gamma	1.26
			MT2A	Metallothionein 2A	1.26
			FRS2	Fibroblast Growth Factor Receptor Substrate 2	1.26
			RXRA	Retinoid X Receptor Alpha	1.26
			ESM1	Endothelial Cell Specific Molecule 1	1.26
			APOBEC1	Apolipoprotein B MRNA Editing Enzyme Catalytic Subunit 1	1.26
			GLA	Galactosidase Alpha	1.26
			MAOA	Monoamine Oxidase A	1.25
			CFTR	CF Transmembrane Conductance Regulator	1.25
			BLM	BLM RecQ Like Helicase	1.25
			HPX	Hemopexin	1.25
			C1S	Complement C1s	1.25
			TGM2	Transglutaminase 2	1.25
			PCSK2	Proprotein Convertase Subtilisin/Kexin Type 2	1.25
			CD79A	CD79a Molecule	1.25
			RICTOR	RPTOR Independent Companion Of MTOR Complex 2	1.25
			TNFRSF10A	TNF Receptor Superfamily Member 10a	1.25
			MIR27A	MicroRNA 27a	1.25
			FMO3	Flavin Containing Dimethylaniline Monoxygenase 3	1.24
			CCL19	C-C Motif Chemokine Ligand 19	1.24
			SERPINF2	Serpin Family F Member 2	1.24
			CIDEC	Cell Death Inducing DFFA Like Effector C	1.24
			ABCA13	ATP Binding Cassette Subfamily A Member 13	1.24
			BSCL2	BSCL2 Lipid Droplet Biogenesis Associated, Seipin	1.24
			ADRB1	Adrenoceptor Beta 1	1.24
			SLC17A4	Solute Carrier Family 17 Member 4	1.24
			IL9	Interleukin 9	1.24
			MIR30E	MicroRNA 30e	1.24
			HBA1	Hemoglobin Subunit Alpha 1	1.24
			CSN1S1	Casein Alpha S1	1.24
			ITGAV	Integrin Subunit Alpha V	1.23
			CANT1	Calcium Activated Nucleotidase 1	1.23
			DDIT3	DNA Damage Inducible Transcript 3	1.23
			IL19	Interleukin 19	1.23
			NOD1	Nucleotide Binding Oligomerization Domain Containing 1	1.23
			FABP5	Fatty Acid Binding Protein 5	1.23
			PGLYRP1	Peptidoglycan Recognition Protein 1	1.23
			METTL14	Methyltransferase 14, N6-Adenosine-Methyltransferase Subunit	1.23
			CYP27B1	Cytochrome P450 Family 27 Subfamily B Member 1	1.23
			RHOB	Ras Homolog Family Member B	1.23
			PTAFR	Platelet Activating Factor Receptor	1.22
			LDB2	LIM Domain Binding 2	1.22
			KISS1	KiSS-1 Metastasis Suppressor	1.22
			HSD11B1	Hydroxysteroid 11-Beta Dehydrogenase 1	1.22
			DICER1	Dicer 1, Ribonuclease III	1.22
			CTNNA1	Catenin Alpha 1	1.22
			CXADR	CXADR Ig-Like Cell Adhesion Molecule	1.22
			COPS5	COP9 Signalosome Subunit 5	1.22
			IGF1R	Insulin Like Growth Factor 1 Receptor	1.21
			RPA1	Replication Protein A1	1.21
			RECQL4	RecQ Like Helicase 4	1.21
			TNFRSF18	TNF Receptor Superfamily Member 18	1.21
			IL20RA	Interleukin 20 Receptor Subunit Alpha	1.21
			NOX5	NADPH Oxidase 5	1.21
			WNT4	Wnt Family Member 4	1.21
			MDM2	MDM2 Proto-Oncogene	1.21
			EFEMP1	EGF Containing Fibulin Extracellular Matrix Protein 1	1.21
			LTB	Lymphotoxin Beta	1.21
			PDGFC	Platelet Derived Growth Factor C	1.21
			LYVE1	Lymphatic Vessel Endothelial Hyaluronan Receptor 1	1.21
			CD55	CD55 Molecule (Cromer Blood Group)	1.2
			PINK1	PTEN Induced Kinase 1	1.2
			TIMP4	TIMP Metallopeptidase Inhibitor 4	1.2
			LTBP1	Latent Transforming Growth Factor Beta Binding Protein 1	1.2
			DPH3	Diphthamide Biosynthesis 3	1.2
			PIK3CB	Phosphatidylinositol-4,5-Bisphosphate 3-Kinase Catalytic Subunit Beta	1.2
			SLC11A1	Solute Carrier Family 11 Member 1	1.19
			CMKLR1	Chemerin Chemokine-Like Receptor 1	1.19
			MIR124-1HG	MIR124-1 Host Gene	1.19
			ICAM4-AS1	ICAM4 Antisense RNA 1	1.19
			CD47	CD47 Molecule	1.19
			MSTN	Myostatin	1.19
			FST	Follistatin	1.19
			ANXA1	Annexin A1	1.19
			IRF7	Interferon Regulatory Factor 7	1.19
			SERPING1	Serpin Family G Member 1	1.19
			AMH	Anti-Mullerian Hormone	1.19
			CXCR5	C-X-C Motif Chemokine Receptor 5	1.19
			MIR99A	MicroRNA 99a	1.19
			IGBP1	Immunoglobulin Binding Protein 1	1.19
			FDX1	Ferredoxin 1	1.19
			MIR92A2	MicroRNA 92a-2	1.18
			KCNK1	Potassium Two Pore Domain Channel Subfamily K Member 1	1.18
			TCN2	Transcobalamin 2	1.18
			MS4A2	Membrane Spanning 4-Domains A2	1.18
			ADAM33	ADAM Metallopeptidase Domain 33	1.18
			LGMN	Legumain	1.18
			MIR150	MicroRNA 150	1.18
			INSIG1	Insulin Induced Gene 1	1.18
			MIR19B2	MicroRNA 19b-2	1.18
			G6PD	Glucose-6-Phosphate Dehydrogenase	1.17
			SFTPD	Surfactant Protein D	1.17
			GLB1	Galactosidase Beta 1	1.17
			FPR2	Formyl Peptide Receptor 2	1.17
			F10	Coagulation Factor X	1.17
			GSK3B	Glycogen Synthase Kinase 3 Beta	1.17
			AIRE	Autoimmune Regulator	1.16
			TTTY10	Testis-Specific Transcript, Y-Linked 10	1.16
			CACNA1H	Calcium Voltage-Gated Channel Subunit Alpha1 H	1.16
			GNAS	GNAS Complex Locus	1.16
			DMPK	DM1 Protein Kinase	1.16
			SCNN1A	Sodium Channel Epithelial 1 Subunit Alpha	1.16
			SCNN1B	Sodium Channel Epithelial 1 Subunit Beta	1.16
			PAX6	Paired Box 6	1.16
			PRKAG1	Protein Kinase AMP-Activated Non-Catalytic Subunit Gamma 1	1.16
			SCNN1G	Sodium Channel Epithelial 1 Subunit Gamma	1.16
			AMPD2	Adenosine Monophosphate Deaminase 2	1.16
			PRKAB2	Protein Kinase AMP-Activated Non-Catalytic Subunit Beta 2	1.16
			PDYN	Prodynorphin	1.16
			RGS9	Regulator Of G Protein Signaling 9	1.16
			CAPN5	Calpain 5	1.16
			MSH3	MutS Homolog 3	1.16
			MYO7A	Myosin VIIA	1.16
			PRKAG3	Protein Kinase AMP-Activated Non-Catalytic Subunit Gamma 3	1.16
			TCN1	Transcobalamin 1	1.16
			BHMT2	Betaine--Homocysteine S-Methyltransferase 2	1.16
			C1QTNF1	C1q And TNF Related 1	1.16
			KCNK2	Potassium Two Pore Domain Channel Subfamily K Member 2	1.16
			PLEKHA1	Pleckstrin Homology Domain Containing A1	1.16
			FEM1B	Fem-1 Homolog B	1.16
			MIA3	MIA SH3 Domain ER Export Factor 3	1.16
			NFKBIE	NFKB Inhibitor Epsilon	1.16
			MRPL10	Mitochondrial Ribosomal Protein L10	1.16
			OLFML2B	Olfactomedin Like 2B	1.16
			RGS9BP	Regulator Of G Protein Signaling 9 Binding Protein	1.16
			JCAD	Junctional Cadherin 5 Associated	1.16
			RAPGEF5	Rap Guanine Nucleotide Exchange Factor 5	1.16
			NEBL	Nebulette	1.16
			CAMK2D	Calcium/Calmodulin Dependent Protein Kinase II Delta	1.16
			JUP	Junction Plakoglobin	1.16
			CTNNA3	Catenin Alpha 3	1.16
			CYP8B1	Cytochrome P450 Family 8 Subfamily B Member 1	1.16
			RELN	Reelin	1.15
			SNHG16	Small Nucleolar RNA Host Gene 16	1.15
			FMOD	Fibromodulin	1.15
			OGN	Osteoglycin	1.15
			ICMT	Isoprenylcysteine Carboxyl Methyltransferase	1.15
			IL24	Interleukin 24	1.15
			NCOA2	Nuclear Receptor Coactivator 2	1.15
			VAMP3	Vesicle Associated Membrane Protein 3	1.15
			AIF1	Allograft Inflammatory Factor 1	1.15
			KCNQ1OT1	KCNQ1 Opposite Strand/Antisense Transcript 1	1.15
			MIR130A	MicroRNA 130a	1.15
			KHK	Ketohexokinase	1.15
			HTN3	Histatin 3	1.15
			XIST	X Inactive Specific Transcript	1.15
			GATA6	GATA Binding Protein 6	1.14
			CHGA	Chromogranin A	1.14
			BCAR1	BCAR1 Scaffold Protein, Cas Family Member	1.14
			NOTCH2	Notch Receptor 2	1.14
			ADAR	Adenosine Deaminase RNA Specific	1.14
			CD70	CD70 Molecule	1.14
			KLRK1	Killer Cell Lectin Like Receptor K1	1.14
			MMRN1	Multimerin 1	1.14
			MIR638	MicroRNA 638	1.14
			ABCD1	ATP Binding Cassette Subfamily D Member 1	1.13
			HDAC3	Histone Deacetylase 3	1.13
			P2RX7	Purinergic Receptor P2X 7	1.13
			NFAT5	Nuclear Factor Of Activated T Cells 5	1.13
			STK11	Serine/Threonine Kinase 11	1.13
			HYAL1	Hyaluronidase 1	1.13
			NUMB	NUMB Endocytic Adaptor Protein	1.13
			LCT	Lactase	1.13
			DNAH5	Dynein Axonemal Heavy Chain 5	1.13
			ABI2	Abl Interactor 2	1.13
			IL27	Interleukin 27	1.13
			LECT2	Leukocyte Cell Derived Chemotaxin 2	1.13
			OR6A2	Olfactory Receptor Family 6 Subfamily A Member 2	1.13
			LRRC18	Leucine Rich Repeat Containing 18	1.13
			UTP20	UTP20 Small Subunit Processome Component	1.13
			LINC00299	Long Intergenic Non-Protein Coding RNA 299	1.13
			GPR146	G Protein-Coupled Receptor 146	1.13
			MAPK7	Mitogen-Activated Protein Kinase 7	1.13
			TAT	Tyrosine Aminotransferase	1.12
			PIWIL1	Piwi Like RNA-Mediated Gene Silencing 1	1.12
			CCDC92	Coiled-Coil Domain Containing 92	1.12
			RAD51	RAD51 Recombinase	1.12
			MLH1	MutL Homolog 1	1.12
			MRE11	MRE11 Homolog, Double Strand Break Repair Nuclease	1.12
			POLB	DNA Polymerase Beta	1.12
			ITIH4	Inter-Alpha-Trypsin Inhibitor Heavy Chain 4	1.12
			EXO1	Exonuclease 1	1.12
			DHX9	DExH-Box Helicase 9	1.12
			NHEJ1	Non-Homologous End Joining Factor 1	1.12
			POT1	Protection Of Telomeres 1	1.12
			RAD52	RAD52 Homolog, DNA Repair Protein	1.12
			TERF1	Telomeric Repeat Binding Factor 1	1.12
			RECQL5	RecQ Like Helicase 5	1.12
			WRNIP1	WRN Helicase Interacting Protein 1	1.12
			PNLIP	Pancreatic Lipase	1.12
			ANGPTL2	Angiopoietin Like 2	1.12
			APOBR	Apolipoprotein B Receptor	1.12
			CTF1	Cardiotrophin 1	1.12
			MIR423	MicroRNA 423	1.12
			HNRNPC	Heterogeneous Nuclear Ribonucleoprotein C	1.11
			MIR148A	MicroRNA 148a	1.11
			IKBKB	Inhibitor Of Nuclear Factor Kappa B Kinase Subunit Beta	1.11
			GZMB	Granzyme B	1.11
			POMC	Proopiomelanocortin	1.11
			DNM2	Dynamin 2	1.1
			LRIG1	Leucine Rich Repeats And Immunoglobulin Like Domains 1	1.1
			ZHX2	Zinc Fingers And Homeoboxes 2	1.1
			MRPS36P3	Mitochondrial Ribosomal Protein S36 Pseudogene 3	1.1
			RPL21P41	Ribosomal Protein L21 Pseudogene 41	1.1
			CCL21	C-C Motif Chemokine Ligand 21	1.1
			CUBN	Cubilin	1.1
			GPX3	Glutathione Peroxidase 3	1.1
			IFIH1	Interferon Induced With Helicase C Domain 1	1.1
			CISH	Cytokine Inducible SH2 Containing Protein	1.1
			SLAMF7	SLAM Family Member 7	1.1
			MIR654	MicroRNA 654	1.1
			SDC2	Syndecan 2	1.1
			SCARA3	Scavenger Receptor Class A Member 3	1.1
			SDHB	Succinate Dehydrogenase Complex Iron Sulfur Subunit B	1.09
			HBP1	HMG-Box Transcription Factor 1	1.09
			CBLL1	Cbl Proto-Oncogene Like 1	1.09
			LINC02577	Long Intergenic Non-Protein Coding RNA 2577	1.09
			CTB-30L5.1	Uncharacterized CTB-30L5.1	1.09
			ENSG00000243797	Novel Transcript, Sense Overlapping CCDC71L	1.09
			PRMT5P1	Protein Arginine Methyltransferase 5 Pseudogene 1	1.09
			HSALNG0060378-001		1.09
			lnc-PIK3CG-6		1.09
			HSALNG0060385		1.09
			DUSP1	Dual Specificity Phosphatase 1	1.09
			CDKN3	Cyclin Dependent Kinase Inhibitor 3	1.09
			RPS6KA1	Ribosomal Protein S6 Kinase A1	1.09
			CACNA2D1	Calcium Voltage-Gated Channel Auxiliary Subunit Alpha2delta 1	1.09
			CNTN1	Contactin 1	1.09
			KCNJ11	Potassium Inwardly Rectifying Channel Subfamily J Member 11	1.09
			RALBP1	RalA Binding Protein 1	1.09
			ADAM8	ADAM Metallopeptidase Domain 8	1.09
			CXCL5	C-X-C Motif Chemokine Ligand 5	1.09
			ZBTB20	Zinc Finger And BTB Domain Containing 20	1.09
			PAFAH2	Platelet Activating Factor Acetylhydrolase 2	1.09
			NEIL3	Nei Like DNA Glycosylase 3	1.09
			TUSC1	Tumor Suppressor Candidate 1	1.09
			CARMN	Cardiac Mesoderm Enhancer-Associated Non-Coding RNA	1.09
			TBXAS1	Thromboxane A Synthase 1	1.09
			ELK1	ETS Transcription Factor ELK1	1.09
			NT5E	5'-Nucleotidase Ecto	1.08
			TXNRD1	Thioredoxin Reductase 1	1.08
			LAMA4	Laminin Subunit Alpha 4	1.08
			ANG	Angiogenin	1.08
			TLR6	Toll Like Receptor 6	1.08
			GH1	Growth Hormone 1	1.08
			CREG1	Cellular Repressor Of E1A Stimulated Genes 1	1.08
			CCL1	C-C Motif Chemokine Ligand 1	1.08
			FABP12	Fatty Acid Binding Protein 12	1.08
			MIR217	MicroRNA 217	1.08
			GLO1	Glyoxalase I	1.08
			NR1I3	Nuclear Receptor Subfamily 1 Group I Member 3	1.07
			HCN4	Hyperpolarization Activated Cyclic Nucleotide Gated Potassium Channel 4	1.07
			KCNJ2	Potassium Inwardly Rectifying Channel Subfamily J Member 2	1.07
			HSD3B7	Hydroxy-Delta-5-Steroid Dehydrogenase, 3 Beta- And Steroid Delta-Isomerase 7	1.07
			SPG11	SPG11 Vesicle Trafficking Associated, Spatacsin	1.07
			CYP39A1	Cytochrome P450 Family 39 Subfamily A Member 1	1.07
			APLNR	Apelin Receptor	1.07
			NPPC	Natriuretic Peptide C	1.07
			PIK3CA	Phosphatidylinositol-4,5-Bisphosphate 3-Kinase Catalytic Subunit Alpha	1.07
			GBA1	Glucosylceramidase Beta 1	1.07
			ACKR3	Atypical Chemokine Receptor 3	1.06
			LRRIQ3	Leucine Rich Repeats And IQ Motif Containing 3	1.06
			VEGFC	Vascular Endothelial Growth Factor C	1.06
			HOXA-AS3	HOXA Cluster Antisense RNA 3	1.06
			IBSP	Integrin Binding Sialoprotein	1.06
			KEAP1	Kelch Like ECH Associated Protein 1	1.06
			HSPA1A	Heat Shock Protein Family A (Hsp70) Member 1A	1.06
			CCNA2	Cyclin A2	1.06
			AVP	Arginine Vasopressin	1.06
			STAR	Steroidogenic Acute Regulatory Protein	1.06
			ADAM15	ADAM Metallopeptidase Domain 15	1.06
			HTN1	Histatin 1	1.06
			KCNN4	Potassium Calcium-Activated Channel Subfamily N Member 4	1.05
			CDC42	Cell Division Cycle 42	1.05
			SULT1E1	Sulfotransferase Family 1E Member 1	1.05
			GRK2	G Protein-Coupled Receptor Kinase 2	1.05
			CIITA	Class II Major Histocompatibility Complex Transactivator	1.05
			ADAMTS13	ADAM Metallopeptidase With Thrombospondin Type 1 Motif 13	1.05
			SMARCA2	SWI/SNF Related, Matrix Associated, Actin Dependent Regulator Of Chromatin, Subfamily A, Member 2	1.05
			UBIAD1	UbiA Prenyltransferase Domain Containing 1	1.05
			ADTRP	Androgen Dependent TFPI Regulating Protein	1.05
			TFEB	Transcription Factor EB	1.05
			MIR152	MicroRNA 152	1.05
			MIRLET7G	MicroRNA Let-7g	1.05
			MIR10B	MicroRNA 10b	1.05
			PLCB1	Phospholipase C Beta 1	1.04
			ARF1	ADP Ribosylation Factor 1	1.04
			PITPNA	Phosphatidylinositol Transfer Protein Alpha	1.04
			RHOG	Ras Homolog Family Member G	1.04
			ATG5	Autophagy Related 5	1.04
			MIR125A	MicroRNA 125a	1.04
			PRKCA	Protein Kinase C Alpha	1.04
			SLC2A2	Solute Carrier Family 2 Member 2	1.04
			GATA2	GATA Binding Protein 2	1.04
			PODXL	Podocalyxin Like	1.04
			GHRHR	Growth Hormone Releasing Hormone Receptor	1.04
			IGF2BP1	Insulin Like Growth Factor 2 MRNA Binding Protein 1	1.04
			RTN3	Reticulon 3	1.04
			LGALS3BP	Galectin 3 Binding Protein	1.03
			CREB3	CAMP Responsive Element Binding Protein 3	1.03
			MIR205	MicroRNA 205	1.03
			MIR490	MicroRNA 490	1.03
			PAFAH1B1	Platelet Activating Factor Acetylhydrolase 1b Regulatory Subunit 1	1.03
			FGF3	Fibroblast Growth Factor 3	1.03
			PCSK6	Proprotein Convertase Subtilisin/Kexin Type 6	1.03
			TNFRSF12A	TNF Receptor Superfamily Member 12A	1.03
			SVEP1	Sushi, Von Willebrand Factor Type A, EGF And Pentraxin Domain Containing 1	1.03
			KLF14	KLF Transcription Factor 14	1.03
			PRNP	Prion Protein	1.03
			UBE2K	Ubiquitin Conjugating Enzyme E2 K	1.02
			HAMP	Hepcidin Antimicrobial Peptide	1.02
			IRF1	Interferon Regulatory Factor 1	1.01
			HSPG2	Heparan Sulfate Proteoglycan 2	1.01
			THPO	Thrombopoietin	1.01
			C1QTNF12	C1q And TNF Related 12	1.01
			MIR370	MicroRNA 370	1.01
			MIR186	MicroRNA 186	1.01
			DLL4	Delta Like Canonical Notch Ligand 4	1.01
			SEMA3E	Semaphorin 3E	1.01
			HDLBP	High Density Lipoprotein Binding Protein	1.01
			PSRC1	Proline And Serine Rich Coiled-Coil 1	1.01
			ADGRE2	Adhesion G Protein-Coupled Receptor E2	1
			TMEM258	Transmembrane Protein 258	1
			FGFR4	Fibroblast Growth Factor Receptor 4	1
			METTL3	Methyltransferase 3, N6-Adenosine-Methyltransferase Complex Catalytic Subunit	1
			RXRG	Retinoid X Receptor Gamma	1
			CCL23	C-C Motif Chemokine Ligand 23	1
