# Supplementary material for: Searching for Hub Genes of Quince–Basil Co-Administration Against Atherosclerosis Using Bioinformatics Analysis and Experimental Validation
Source: Pharmaceuticals (Basel). 2024 Oct 25;17(11):1433. doi: 10.3390/ph17111433 (PMC11597616; doi:10.3390/ph17111433)
Supplement: Supplementary file 1 [file pharmaceuticals-17-01433-s001.zip › pharmaceuticals-3261423-supplementary/Supplementary table/BGLAP-MD_results.xlsx]

## Sheet: Sheet1
Time[ns]	TotalEnergy	Coulomb	VdW	SurfVdW	SASA	SoluteHBonds	SltSlvHBonds	SelHBonds	RecHBonds	SlvHBonds	TotHBonds	Helix	Sheet	Turn	Coil	Helix310	RadGyration	RMSDCa	RMSDBb	RMSDAll	RMSDLigConf			Residue RMSF						Atomic RMSF
0	-1.63618e+06	-1.95944e+06	302491	9602.82	9045.95	74	185	0	1	6	7	50	0	8	42	0	33.581	0.371	0.414	0.487	0.445			MET	1	18.77			1	N	MET	1	A	20.45
0.1	-1.3243e+06	-1.54993e+06	201655	9822.99	9317.41	60	214	2	0	4	6	59	0	8	33	0	33.383	3.409	3.406	3.615	0.767			ARG	2	21.56			2	H	MET	1	A	20.69
0.2	-1.32321e+06	-1.54616e+06	198947	9714.76	9213.7	61	202	2	0	5	7	51	0	4	41	4	34.173	4.826	4.817	5.286	1.776			ALA	3	18.61			3	H	MET	1	A	20.64
0.3	-1.32471e+06	-1.54821e+06	199318	9684.42	9246.53	61	211	2	0	6	8	43	0	4	49	4	34.089	5.015	5.007	5.455	0.771			LEU	4	17.39			4	H	MET	1	A	20.65
0.4	-1.32531e+06	-1.54867e+06	199318	9856.64	9479.88	61	218	2	0	4	6	51	0	8	35	6	35.373	5.772	5.785	6.216	0.605			THR	5	16.35			5	CA	MET	1	A	19.65
0.5	-1.32451e+06	-1.54671e+06	198252	9681.27	9449.49	59	229	2	1	5	8	47	0	20	33	0	33.722	5.951	5.97	6.59	1.631			LEU	6	15.29			6	HA	MET	1	A	19.94
0.6	-1.32364e+06	-1.54846e+06	200774	9738.66	9293	65	220	2	1	4	7	56	0	12	32	0	31.551	6.838	6.863	7.199	1.685			LEU	7	13.92			7	C	MET	1	A	19.65
0.7	-1.32643e+06	-1.54926e+06	198712	9864.2	9290.21	61	222	2	0	3	5	53	0	12	35	0	29.714	8.477	8.512	8.807	1.18			ALA	8	12.3			8	O	MET	1	A	19.67
0.8	-1.3256e+06	-1.54614e+06	196526	9793.47	9375.68	64	233	2	1	4	7	52	0	12	31	5	29.052	8.793	8.816	9.145	1.59			LEU	9	12.13			9	CB	MET	1	A	18.58
0.9	-1.32442e+06	-1.54873e+06	200297	9622.15	9084.67	62	210	2	0	4	6	52	0	20	28	0	28.684	9.767	9.822	9.873	1.672			LEU	10	11.48			10	HB	MET	1	A	18.6
1	-1.32514e+06	-1.54721e+06	198006	9875.25	9281.05	60	207	2	0	5	7	56	0	12	32	0	29.356	9.199	9.243	9.385	0.965			ALA	11	9.53			11	HB	MET	1	A	18.36
1.1	-1.32387e+06	-1.54695e+06	199229	9667.66	9180.17	69	217	2	1	6	9	48	0	8	40	4	29.737	8.058	8.089	8.326	1.033			LEU	12	9.96			12	CG	MET	1	A	17.95
1.2	-1.32362e+06	-1.54669e+06	199033	9631.98	9088.09	69	214	2	1	4	7	60	0	4	36	0	29.087	8.859	8.875	9.157	0.915			ALA	13	9.05			13	HG	MET	1	A	17.88
1.3	-1.32237e+06	-1.54578e+06	199534	9684.02	9021.65	72	198	2	1	4	7	49	0	16	31	4	29.961	8.265	8.278	8.651	0.58			ALA	14	8.81			14	HG	MET	1	A	18.28
1.4	-1.3266e+06	-1.55065e+06	200232	9730.83	9117.99	64	220	2	1	3	6	45	0	8	43	4	30.274	8.817	8.819	9.229	0.413			LEU	15	9.4			15	SD	MET	1	A	16.99
1.5	-1.32563e+06	-1.55084e+06	201155	9668.76	8961.56	69	221	2	1	5	8	59	0	4	37	0	31.184	7.479	7.465	8.046	0.829			CYS	16	9.63			16	CE	MET	1	A	17.09
1.6	-1.32457e+06	-1.546e+06	197361	9645.26	8918.25	69	212	2	1	4	7	58	0	4	38	0	31.578	7.771	7.761	8.569	1.812			ILE	17	11.37			17	HE	MET	1	A	17.11
1.7	-1.32415e+06	-1.54543e+06	197315	9857.88	9082.41	58	226	2	0	5	7	61	0	0	39	0	31.649	6.298	6.318	7.066	0.589			ALA	18	12.15			18	HE	MET	1	A	17.15
1.8	-1.32447e+06	-1.54499e+06	196399	9849.67	9264.2	63	220	0	0	7	7	56	0	8	36	0	32.105	6.419	6.444	7.154	1.421			GLY	19	12.23			19	HE	MET	1	A	17.22
1.9	-1.32519e+06	-1.54557e+06	196271	9784.77	9096.28	67	204	2	0	5	7	50	0	16	34	0	32.711	5.679	5.691	6.402	0.86			GLN	20	11.62			20	N	ARG	2	A	19.75
2	-1.32369e+06	-1.54758e+06	199854	9825.21	9093.25	62	206	2	0	3	5	59	0	4	37	0	31.829	7.822	7.847	8.327	1.383			ALA	21	12.78			21	H	ARG	2	A	19.82
2.1	-1.32445e+06	-1.54822e+06	200051	9752.04	9086.67	60	222	2	0	7	9	64	0	4	32	0	30.217	7.806	7.848	8.203	0.827			GLY	22	13.31			22	CA	ARG	2	A	19.84
2.2	-1.32619e+06	-1.55038e+06	200306	9816.53	9176.65	67	202	2	0	5	7	53	0	12	35	0	29.932	7.516	7.548	7.687	0.768			ALA	23	14.15			23	HA	ARG	2	A	20.52
2.3	-1.32449e+06	-1.5479e+06	199381	9759.93	9186.41	58	211	0	0	7	7	49	0	16	35	0	30.437	6.681	6.69	7.047	1.103			LYS	24	11.99			24	C	ARG	2	A	18.78
2.4	-1.32459e+06	-1.54461e+06	195930	9739.52	9193.48	64	215	2	0	6	8	58	0	4	38	0	30.368	6.488	6.499	6.947	1.656			PRO	25	12			25	O	ARG	2	A	17.8
2.5	-1.32532e+06	-1.54788e+06	198530	9741.43	8938.14	62	219	2	0	3	5	59	0	4	37	0	29.298	7.611	7.64	7.932	1.679			SER	26	10.76			26	CB	ARG	2	A	20.25
2.6	-1.32441e+06	-1.54817e+06	199778	9813.05	8931	59	219	0	0	7	7	53	0	16	31	0	28.951	7.726	7.764	8.018	1.684			GLY	27	10.2			27	HB	ARG	2	A	19.75
2.7	-1.32503e+06	-1.5486e+06	199483	9761.45	9042.13	58	221	2	0	6	8	55	0	4	36	5	28.613	8.574	8.604	8.826	1.796			ALA	28	10.18			28	HB	ARG	2	A	20.27
2.8	-1.32284e+06	-1.54578e+06	198915	9743.65	8902.26	63	201	2	0	5	7	46	0	20	34	0	29.277	7.785	7.803	8.169	1.675			GLU	29	10.29			29	CG	ARG	2	A	21.42
2.9	-1.32548e+06	-1.54752e+06	197856	9509.2	8704.9	72	199	2	0	4	6	59	0	12	29	0	29.596	6.341	6.382	6.894	1.113			SER	30	9.57			30	HG	ARG	2	A	21.86
3	-1.32506e+06	-1.54718e+06	197906	9555.66	8688.83	73	199	2	0	4	6	62	0	4	34	0	28.317	8.034	8.066	8.669	1.302			SER	31	9.24			31	HG	ARG	2	A	21.51
3.1	-1.32413e+06	-1.54707e+06	198971	9631.1	8848.06	66	224	0	0	7	7	63	0	8	29	0	29.164	7.862	7.863	8.643	1.664			LYS	32	11.05			32	CD	ARG	2	A	22.01
3.2	-1.32423e+06	-1.54953e+06	201238	9774.21	8971.17	65	209	2	1	4	7	50	0	20	30	0	30.317	7.363	7.349	8.271	1.652			GLY	33	10			33	HD	ARG	2	A	21.86
3.3	-1.32628e+06	-1.55007e+06	199778	9719.54	9092.52	61	203	0	1	3	4	46	0	4	50	0	29.052	7.429	7.431	8.385	0.809			ALA	34	9.9			34	HD	ARG	2	A	22.25
3.4	-1.32396e+06	-1.54763e+06	199555	9726.54	9034.88	62	214	0	1	5	6	53	0	4	43	0	30.27	7.359	7.317	8.371	0.875			ALA	35	9.23			35	NE	ARG	2	A	22.6
3.5	-1.32449e+06	-1.54969e+06	201295	9687.87	8897.31	60	222	2	1	3	6	60	0	4	36	0	30.291	7.555	7.536	8.433	1.005			PHE	36	9.64			36	HE	ARG	2	A	22.68
3.6	-1.32457e+06	-1.55003e+06	201714	9686.08	8958.29	66	217	0	1	3	4	56	0	8	36	0	29.916	8.249	8.242	8.875	0.648			VAL	37	7.61			37	CZ	ARG	2	A	23.13
3.7	-1.32382e+06	-1.54764e+06	199836	9705.26	8978.05	71	189	2	0	3	5	52	0	8	40	0	30.429	7.825	7.842	8.582	1.297			SER	38	8.6			38	NH1	ARG	2	A	23.2
3.8	-1.32531e+06	-1.55014e+06	200978	9606.81	9017.48	64	209	2	0	5	7	50	0	4	41	5	30.058	8.758	8.765	9.592	1.133			LYS	39	9.77			39	HH1	ARG	2	A	22.84
3.9	-1.32526e+06	-1.54735e+06	198146	9710.19	9061.13	65	204	2	0	2	4	57	0	4	39	0	27.826	11.409	11.459	12.013	1.475			GLN	40	10.07			40	HH1	ARG	2	A	23.68
4	-1.32397e+06	-1.54835e+06	200334	9741.5	9349.13	61	212	2	0	5	7	43	0	12	45	0	27.981	12.749	12.817	13.04	1.488			GLU	41	8.31			41	NH2	ARG	2	A	23.71
4.1	-1.32522e+06	-1.54902e+06	199831	9984.05	9348.08	57	217	2	0	4	6	58	0	0	42	0	29.108	10.942	11.025	11.229	1.763			GLY	42	7.45			42	HH2	ARG	2	A	23.76
4.2	-1.32299e+06	-1.54401e+06	197259	9747.32	9108.44	65	212	2	0	6	8	54	0	4	42	0	29.745	10.172	10.267	10.598	1.504			SER	43	7.5			43	HH2	ARG	2	A	24.16
4.3	-1.32415e+06	-1.54697e+06	198841	9807.7	9316.3	63	211	2	0	4	6	62	0	0	38	0	28.317	9.765	9.87	10.256	1.45			GLU	44	8.76			44	N	ALA	3	A	19.06
4.4	-1.32428e+06	-1.5473e+06	199128	9820.06	9235.8	66	216	2	0	5	7	56	0	8	36	0	27.631	11.294	11.364	11.674	1.247			VAL	45	8.12			45	H	ALA	3	A	19.92
4.5	-1.32441e+06	-1.54886e+06	200420	9798.72	8941.35	58	216	2	0	4	6	44	0	4	47	5	27.408	11.1	11.155	11.529	0.648			VAL	46	6.37			46	CA	ALA	3	A	18.3
4.6	-1.32553e+06	-1.55091e+06	201345	9820.97	8884.93	67	218	2	1	6	9	47	0	12	41	0	27.316	10.88	10.939	11.195	0.605			LYS	47	6.16			47	HA	ALA	3	A	18
4.7	-1.32524e+06	-1.54839e+06	198899	9768.38	9065.08	60	227	2	1	4	7	53	0	0	47	0	26.778	11.042	11.173	11.533	0.617			ARG	48	3.77			48	C	ALA	3	A	17.27
4.8	-1.32478e+06	-1.54715e+06	198417	9662.11	8821.57	64	197	2	2	5	9	49	0	8	43	0	26.502	11.158	11.289	11.597	1.347			PRO	49	4.61			49	O	ALA	3	A	16.34
4.9	-1.32406e+06	-1.54812e+06	199907	9732.55	8766.34	59	206	2	0	6	8	58	0	0	42	0	27.592	10.274	10.385	10.709	0.58			ARG	50	5.95			50	CB	ALA	3	A	19.12
5	-1.32576e+06	-1.54838e+06	198704	9713.13	9065.91	70	214	2	1	5	8	50	0	8	42	0	27.633	9.813	9.923	10.407	0.779			ARG	51	4.76			51	HB	ALA	3	A	19.31
5.1	-1.32396e+06	-1.54637e+06	198461	9727.75	9094.66	63	219	2	0	6	8	57	0	4	39	0	27.694	9.53	9.633	10.11	0.641			TYR	52	6.12			52	HB	ALA	3	A	19.32
5.2	-1.3253e+06	-1.54787e+06	198783	9846.5	9035.89	54	229	2	0	5	7	43	0	4	42	11	26.279	11.948	12.032	12.328	0.571			LEU	53	6.42			53	HB	ALA	3	A	19.41
5.3	-1.32641e+06	-1.55075e+06	200328	9784.17	9012.39	66	209	2	0	7	9	55	0	8	37	0	26.702	10.488	10.572	10.872	1.769			TYR	54	5.86			54	N	LEU	4	A	17.48
5.4	-1.32458e+06	-1.54582e+06	197155	9694.84	8935.54	67	202	2	0	7	9	48	0	12	40	0	25.93	11.342	11.411	11.526	1.243			GLN	55	6.13			55	H	LEU	4	A	18.29
5.5	-1.32357e+06	-1.54619e+06	198516	9748.22	8873.31	64	188	2	0	5	7	56	0	12	32	0	25.526	12.03	12.091	12.266	1.181			TRP	56	8.17			56	CA	LEU	4	A	16.67
5.6	-1.32679e+06	-1.54907e+06	198098	9683.66	8931.36	56	208	2	0	5	7	51	0	12	37	0	25.28	11.778	11.885	12.038	1.663			LEU	57	6.81			57	HA	LEU	4	A	16.21
5.7	-1.32331e+06	-1.54495e+06	197505	9668.17	8896.31	63	207	0	0	3	3	49	0	16	35	0	26.044	10.662	10.737	11.072	1.851			GLY	58	6.42			58	C	LEU	4	A	15.89
5.8	-1.32375e+06	-1.5471e+06	199016	9688.03	8961.38	68	212	2	0	4	6	50	0	4	41	5	26.711	9.355	9.422	9.886	1.793			ALA	59	6.11			59	O	LEU	4	A	14.97
5.9	-1.32501e+06	-1.54546e+06	196476	9820.87	9214.41	65	217	2	1	4	7	59	0	4	37	0	26.531	10.321	10.417	10.872	1.735			PRO	60	6.43			60	CB	LEU	4	A	17.38
6	-1.32561e+06	-1.54829e+06	198696	9816.21	9313.72	56	213	0	1	3	4	51	0	8	41	0	27.054	9.076	9.19	9.64	1.522			VAL	61	6.35			61	HB	LEU	4	A	17.93
6.1	-1.32372e+06	-1.5472e+06	199480	9840.25	9232.56	58	219	2	1	6	9	41	0	16	39	4	27.259	9.17	9.247	9.722	1.807			PRO	62	5.92			62	HB	LEU	4	A	17.28
6.2	-1.32487e+06	-1.54787e+06	199105	9767.65	9258.27	62	220	2	0	4	6	51	0	4	39	6	28.452	9.327	9.432	10.091	0.8			TYR	63	7.67			63	CG	LEU	4	A	17.66
6.3	-1.32456e+06	-1.54681e+06	198384	9735.16	9339.06	62	216	2	0	7	9	52	0	4	38	6	27.55	10.233	10.324	10.799	0.369			PRO	64	6.75			64	HG	LEU	4	A	17.82
6.4	-1.32542e+06	-1.54681e+06	197288	9786.47	9278.67	61	211	2	0	5	7	54	0	4	36	6	27.432	11.259	11.386	11.812	0.589			ASP	65	6.15			65	CD1	LEU	4	A	17.93
6.5	-1.32399e+06	-1.54916e+06	201297	9674.25	8953.03	62	211	2	0	5	7	56	0	8	36	0	26.382	11.98	12.126	12.408	0.613			PRO	66	7.1			66	HD1	LEU	4	A	18.03
6.6	-1.32302e+06	-1.54761e+06	200493	9638.96	8899.37	61	214	2	0	6	8	52	0	12	36	0	25.743	12.953	13.113	13.46	1.777			LEU	67	6.21			67	HD1	LEU	4	A	18.02
6.7	-1.32507e+06	-1.54898e+06	200169	9762.92	9139.75	63	212	2	1	6	9	53	0	8	34	5	27.244	11.442	11.637	11.927	1.806			GLU	68	4.66			68	HD1	LEU	4	A	18.07
6.8	-1.32511e+06	-1.54557e+06	196511	9703.36	9090.84	57	218	2	0	5	7	40	0	16	44	0	25.865	13.336	13.514	13.845	1.794			PRO	69	5.27			69	CD2	LEU	4	A	17.68
6.9	-1.32616e+06	-1.54993e+06	200014	9684.93	8894.36	57	194	0	1	2	3	51	0	12	37	0	25.408	13.787	13.954	14.323	1.673			ARG	70	5.89			70	HD2	LEU	4	A	17.8
7	-1.32504e+06	-1.54693e+06	198123	9699.74	8715.79	57	212	2	1	3	6	51	0	8	37	4	23.295	15.766	15.897	16.175	1.745			ARG	71	4.62			71	HD2	LEU	4	A	17.7
7.1	-1.32342e+06	-1.54427e+06	196985	9759.45	8958.75	58	226	2	0	5	7	50	0	16	34	0	23.613	14.938	15.092	15.344	1.333			GLU	72	4.52			72	HD2	LEU	4	A	17.71
7.2	-1.32409e+06	-1.54509e+06	197062	9755.12	8838.29	53	202	2	1	2	5	44	0	12	44	0	22.659	16.466	16.635	16.805	0.952			VAL	73	5.44			73	N	THR	5	A	16.31
7.3	-1.32451e+06	-1.5479e+06	199322	9782.6	8964.77	62	211	2	1	5	8	53	0	4	43	0	22.955	15.865	16.035	16.293	1.838			CYS	74	4.9			74	H	THR	5	A	17.11
7.4	-1.32564e+06	-1.54837e+06	198593	9669.94	9102.77	56	202	2	0	7	9	40	0	16	44	0	23.27	16.423	16.593	16.788	1.452			GLU	75	4.4			75	CA	THR	5	A	15.77
7.5	-1.32386e+06	-1.54671e+06	198931	9755.66	9034.22	58	229	2	0	5	7	53	0	8	39	0	23.03	16.729	16.914	17.003	1.577			LEU	76	5.56			76	HA	THR	5	A	15.42
7.6	-1.32394e+06	-1.54368e+06	195692	9680.65	8919.94	63	206	0	0	4	4	55	0	8	37	0	22.571	16.572	16.715	16.843	0.584			ASN	77	6.18			77	C	THR	5	A	14.9
7.7	-1.3255e+06	-1.54814e+06	198661	9760.77	9023.38	66	222	2	0	6	8	57	0	8	35	0	22.876	16.368	16.518	16.536	1.79			PRO	78	6.91			78	O	THR	5	A	14.05
7.8	-1.32398e+06	-1.54727e+06	199241	9689.93	8858.15	54	206	2	1	2	5	59	0	4	37	0	23.275	15.9	16.057	16.126	1.593			ASP	79	7.13			79	CB	THR	5	A	16.7
7.9	-1.32455e+06	-1.54639e+06	197850	9650.12	8930.27	62	210	2	1	6	9	55	0	8	37	0	23.147	15.688	15.791	15.881	0.806			CYS	80	5.79			80	HB	THR	5	A	16.99
8	-1.32584e+06	-1.54873e+06	198749	9754.48	9030.22	59	219	2	1	5	8	49	0	8	43	0	23.632	14.745	14.853	14.881	0.755			ASP	81	5.4			81	OG1	THR	5	A	17.53
8.1	-1.32575e+06	-1.54946e+06	199668	9850.12	9127.14	56	224	2	0	5	7	54	0	12	34	0	22.984	15.594	15.707	15.641	0.712			GLU	82	6.96			82	HG1	THR	5	A	17.82
8.2	-1.32405e+06	-1.54948e+06	201192	9700.84	8942.75	60	218	2	0	2	4	57	0	8	35	0	21.905	16.629	16.761	16.679	0.658			LEU	83	6.74			83	CG2	THR	5	A	16.55
8.3	-1.32445e+06	-1.54781e+06	199211	9798.88	9063.15	61	200	2	1	3	6	56	0	8	36	0	21.631	17.297	17.431	17.237	1.093			ALA	84	5.58			84	HG2	THR	5	A	16.6
8.4	-1.32472e+06	-1.54516e+06	196609	9783.31	9320.81	56	222	2	1	3	6	58	0	8	34	0	21.54	18.396	18.533	18.219	0.653			ASP	85	6.24			85	HG2	THR	5	A	16.56
8.5	-1.32435e+06	-1.54718e+06	198669	9921.07	9407.42	59	215	2	0	5	7	55	0	4	41	0	22.765	17.118	17.247	17.182	0.6			HIS	86	7.38			86	HG2	THR	5	A	16.54
8.6	-1.32379e+06	-1.54737e+06	199508	9881.35	9473.74	55	203	2	0	5	7	53	0	4	43	0	23.029	17.452	17.61	17.394	0.923			ILE	87	7.42			87	N	LEU	6	A	15.19
8.7	-1.32531e+06	-1.54996e+06	200802	9814.4	9461.35	55	210	2	0	5	7	49	0	12	39	0	22.583	17.813	17.966	17.592	0.672			GLY	88	6.31			88	H	LEU	6	A	15.97
8.8	-1.32482e+06	-1.547e+06	198156	9853.69	9287.67	59	208	2	0	3	5	56	0	4	40	0	23.189	17.113	17.277	16.88	0.615			PHE	89	5.41			89	CA	LEU	6	A	14.56
8.9	-1.32283e+06	-1.54637e+06	199274	9965.76	9498.66	47	221	2	0	6	8	56	0	0	44	0	23.986	16.749	16.929	16.6	0.709			GLN	90	6.91			90	HA	LEU	6	A	14.28
9	-1.32472e+06	-1.54892e+06	200169	9746.61	9213.73	55	211	2	0	7	9	50	0	4	46	0	23.684	16.945	17.12	16.937	0.579			GLU	91	7.37			91	C	LEU	6	A	13.63
9.1	-1.32598e+06	-1.54989e+06	199699	9884.01	9518.49	58	217	2	1	4	7	47	0	12	41	0	23.653	17.072	17.244	17.186	1.163			ALA	92	6.19			92	O	LEU	6	A	12.82
9.2	-1.3236e+06	-1.54765e+06	200093	9892.88	9424.93	56	221	2	1	5	8	53	0	0	47	0	25.746	15.485	15.639	15.689	0.702			TYR	93	6.06			93	CB	LEU	6	A	15.42
9.3	-1.32407e+06	-1.54745e+06	199365	9802.78	9152.28	59	204	2	0	4	6	40	0	16	39	5	23.889	16.093	16.269	16.287	0.553			ARG	94	8.1			94	HB	LEU	6	A	16
9.4	-1.32449e+06	-1.5494e+06	200983	9949.35	9509.28	55	223	2	0	4	6	49	0	12	39	0	23.788	15.587	15.76	15.791	1.802			ARG	95	8.18			95	HB	LEU	6	A	15.65
9.5	-1.32452e+06	-1.54611e+06	197610	9828.79	8985.54	55	206	2	0	4	6	44	0	12	44	0	23.691	16.219	16.371	16.283	1.289			PHE	96	7.06			96	CG	LEU	6	A	15.39
9.6	-1.32471e+06	-1.54743e+06	198705	9793.27	9154.9	57	217	2	0	4	6	49	0	8	43	0	24.307	15.149	15.309	15.236	1.26			TYR	97	6.59			97	HG	LEU	6	A	15.08
9.7	-1.32482e+06	-1.54819e+06	199403	9886.38	9175.02	57	231	2	0	7	9	52	0	8	40	0	22.906	16.461	16.646	16.421	1.384			GLY	98	7.83			98	CD1	LEU	6	A	15.47
9.8	-1.32401e+06	-1.54802e+06	199939	9953.82	9168.34	55	225	2	0	8	10	47	0	12	41	0	22.361	16.418	16.575	16.401	1.452			PRO	99	9.02			99	HD1	LEU	6	A	15.55
9.9	-1.32513e+06	-1.54788e+06	198716	9916.37	8996.15	56	216	2	0	4	6	48	0	12	40	0	21.862	16.575	16.727	16.562	1.041			VAL	100	10.8			100	HD1	LEU	6	A	15.55
10	-1.32429e+06	-1.54781e+06	199413	9824.95	8825.06	57	215	2	0	3	5	53	0	12	35	0	21.968	16.525	16.688	16.488	0.9			LIG	1	8.07			101	HD1	LEU	6	A	15.54
10.1	-1.32368e+06	-1.54652e+06	198857	9831.05	8848.47	49	218	0	0	3	3	37	0	16	47	0	22.564	14.828	14.97	14.784	1.471					8.60554			102	CD2	LEU	6	A	15.96
10.2	-1.32546e+06	-1.54901e+06	199686	9798.22	8941.22	57	216	0	0	5	5	40	0	16	44	0	22.198	15.878	16.044	15.808	1.321					0.860554			103	HD2	LEU	6	A	16.14
10.3	-1.32544e+06	-1.54889e+06	199453	9953.92	8775.24	48	217	2	0	6	8	45	0	8	47	0	22.214	15.243	15.401	15.204	0.542								104	HD2	LEU	6	A	16.08
10.4	-1.32362e+06	-1.54569e+06	198018	9732.05	8668.74	56	211	0	0	4	4	44	4	8	44	0	21.412	16.285	16.459	16.196	1.424								105	HD2	LEU	6	A	16.2
10.5	-1.32475e+06	-1.54724e+06	198549	9711.47	8559.59	60	198	2	0	5	7	40	0	16	44	0	21.439	16.461	16.641	16.444	1.591								106	N	LEU	7	A	13.81
10.6	-1.32443e+06	-1.54619e+06	197931	9769	8514.04	58	215	2	1	5	8	43	0	12	45	0	20.406	17.603	17.791	17.697	0.613								107	H	LEU	7	A	14.55
10.7	-1.32368e+06	-1.54584e+06	197983	9845.41	8589.66	56	212	2	0	4	6	46	0	8	46	0	20.49	17.363	17.538	17.433	0.674								108	CA	LEU	7	A	13.1
10.8	-1.32357e+06	-1.55011e+06	202586	9716.15	8672.5	60	217	2	1	4	7	46	4	12	38	0	20.552	17.891	18.096	17.975	0.982								109	HA	LEU	7	A	12.87
10.9	-1.32399e+06	-1.54676e+06	199130	9855.85	8859.08	63	210	2	0	8	10	45	4	8	43	0	20.16	18.449	18.636	18.549	0.766								110	C	LEU	7	A	12.23
11	-1.32453e+06	-1.54669e+06	198266	9718.4	8771.88	57	203	2	1	4	7	34	4	8	46	8	20.468	17.668	17.849	17.682	1.125								111	O	LEU	7	A	11.47
11.1	-1.32518e+06	-1.54788e+06	198720	9790.44	8709.84	61	200	2	1	5	8	38	4	16	42	0	20.717	17.586	17.783	17.633	1.123								112	CB	LEU	7	A	13.76
11.2	-1.32365e+06	-1.54792e+06	200174	9749.1	8665.28	61	202	2	1	5	8	47	4	8	41	0	20.355	17.865	18.045	17.839	0.882								113	HB	LEU	7	A	14.29
11.3	-1.32381e+06	-1.54714e+06	199450	9665.87	8375.1	65	190	2	1	2	5	47	4	16	33	0	20.15	18.231	18.419	18.172	0.708								114	HB	LEU	7	A	13.57
11.4	-1.32387e+06	-1.54636e+06	198420	9774.86	8315.7	57	211	2	1	4	7	44	4	16	36	0	19.357	18.783	18.985	18.728	1.744								115	CG	LEU	7	A	14.16
11.5	-1.32494e+06	-1.54796e+06	199246	9745.68	8266.35	60	207	2	1	4	7	41	4	16	39	0	19.415	19.03	19.214	18.977	1.563								116	HG	LEU	7	A	14.24
11.6	-1.32505e+06	-1.54613e+06	196894	9720.29	8336.95	59	216	2	0	5	7	46	4	12	38	0	18.951	19.794	19.993	19.793	0.703								117	CD1	LEU	7	A	14.66
11.7	-1.32426e+06	-1.54635e+06	198144	9699.18	8420.2	59	214	2	1	3	6	49	4	8	39	0	19.171	19.822	20.028	19.676	1.729								118	HD1	LEU	7	A	14.89
11.8	-1.32543e+06	-1.54911e+06	199644	9648.3	8496.5	64	218	2	0	5	7	47	4	8	41	0	19.276	19.391	19.602	19.2	1.738								119	HD1	LEU	7	A	14.82
11.9	-1.32406e+06	-1.54931e+06	201104	9822.58	8514.91	60	207	0	0	8	8	45	4	12	39	0	19.273	19.569	19.771	19.333	1.403								120	HD1	LEU	7	A	14.8
12	-1.32521e+06	-1.54746e+06	198108	9768.74	8521.99	55	204	2	0	4	6	40	4	12	44	0	18.644	20.204	20.421	19.977	1.806								121	CD2	LEU	7	A	14.25
12.1	-1.32457e+06	-1.54667e+06	198194	9761.27	8483.38	50	208	2	0	5	7	49	4	8	39	0	18.807	19.902	20.113	19.638	0.725								122	HD2	LEU	7	A	14.33
12.2	-1.32489e+06	-1.548e+06	198852	9763.48	8400.14	55	211	2	0	6	8	47	4	8	41	0	18.886	20.095	20.285	19.918	1.569								123	HD2	LEU	7	A	14.28
12.3	-1.32512e+06	-1.54753e+06	198463	9730.56	8379.32	60	226	2	0	6	8	48	4	8	40	0	19.131	19.785	19.988	19.672	1.566								124	HD2	LEU	7	A	14.4
12.4	-1.32304e+06	-1.54774e+06	200637	9706.27	8280.95	54	217	2	0	6	8	47	4	12	37	0	18.788	20.28	20.503	20.18	1.81								125	N	ALA	8	A	12.49
12.5	-1.32509e+06	-1.54771e+06	198509	9655.89	8074.38	55	209	0	0	5	5	40	4	12	40	4	18.342	20.69	20.907	20.523	1.576								126	H	ALA	8	A	13.22
12.6	-1.32309e+06	-1.54754e+06	200476	9696.95	8044.66	57	201	2	0	5	7	42	4	8	46	0	17.808	21.53	21.737	21.351	1.787								127	CA	ALA	8	A	11.95
12.7	-1.32401e+06	-1.54692e+06	199012	9697.82	8027.71	61	203	2	0	7	9	44	0	12	44	0	17.791	21.703	21.918	21.541	1.786								128	HA	ALA	8	A	11.55
12.8	-1.32442e+06	-1.54469e+06	196425	9712	8030.37	60	212	2	0	6	8	45	0	16	39	0	17.833	21.69	21.907	21.545	1.58								129	C	ALA	8	A	11.36
12.9	-1.32491e+06	-1.54819e+06	199209	9721.56	8294.09	54	206	2	0	4	6	43	0	16	41	0	18.518	21.05	21.253	20.927	1.444								130	O	ALA	8	A	10.71
13	-1.32546e+06	-1.54872e+06	199246	9835.55	8360.32	55	217	2	0	4	6	37	0	16	47	0	18.454	21.026	21.204	20.955	1.498								131	CB	ALA	8	A	12.75
13.1	-1.32476e+06	-1.54736e+06	198609	9800.26	8279.9	54	219	2	0	5	7	43	0	12	45	0	18.248	21.241	21.42	21.076	1.703								132	HB	ALA	8	A	13
13.2	-1.32552e+06	-1.54813e+06	198554	9784.77	8388.93	59	209	2	0	5	7	48	0	8	44	0	18.012	21.165	21.344	21.085	1.716								133	HB	ALA	8	A	13.01
13.3	-1.32428e+06	-1.54796e+06	199850	9775.33	8376.94	50	206	2	0	4	6	46	4	8	42	0	17.585	21.695	21.875	21.644	1.5								134	HB	ALA	8	A	12.96
13.4	-1.32532e+06	-1.54659e+06	197239	9769.32	8170.98	58	207	2	0	5	7	44	4	8	44	0	17.74	21.461	21.649	21.453	1.455								135	N	LEU	9	A	11.71
13.5	-1.32549e+06	-1.55004e+06	200763	9861.19	8168.17	50	211	2	0	4	6	45	4	8	43	0	17.535	21.904	22.098	21.838	1.58								136	H	LEU	9	A	12.36
13.6	-1.32405e+06	-1.54823e+06	200280	9753.04	8343.94	55	217	2	0	4	6	39	4	8	49	0	17.354	22.263	22.456	22.181	1.8								137	CA	LEU	9	A	11.32
13.7	-1.32421e+06	-1.54704e+06	198959	9689.75	8144.21	53	225	2	0	6	8	45	0	12	43	0	17.283	21.933	22.13	21.834	1.639								138	HA	LEU	9	A	11.15
13.8	-1.32402e+06	-1.54683e+06	198838	9824.41	8211.72	51	219	2	0	6	8	43	0	12	45	0	17.653	21.847	22.039	21.699	1.606								139	C	LEU	9	A	10.6
13.9	-1.32538e+06	-1.54789e+06	198467	9698.51	7890.83	55	222	2	0	5	7	41	0	16	43	0	17.667	21.819	22.031	21.586	1.546								140	O	LEU	9	A	10.06
14	-1.32239e+06	-1.54444e+06	198202	9836.48	8072.3	49	216	2	1	3	6	44	0	12	44	0	17.694	21.841	22.043	21.62	1.375								141	CB	LEU	9	A	12.12
14.1	-1.32519e+06	-1.54827e+06	199193	9555.8	7822.95	59	198	2	0	2	4	37	0	12	51	0	17.359	21.758	21.964	21.602	1.638								142	HB	LEU	9	A	12.7
14.2	-1.32426e+06	-1.54525e+06	197120	9695.48	7979.52	56	212	2	0	6	8	38	0	12	50	0	17.783	21.346	21.563	21.184	1.734								143	HB	LEU	9	A	12.28
14.3	-1.32445e+06	-1.54811e+06	199707	9713.81	7960.51	57	211	2	0	4	6	43	0	16	41	0	17.349	21.921	22.139	21.707	1.763								144	CG	LEU	9	A	12.22
14.4	-1.32293e+06	-1.54706e+06	200084	9665.73	7940.85	56	213	2	1	4	7	44	0	12	44	0	17.45	21.695	21.925	21.481	1.574								145	HG	LEU	9	A	11.92
14.5	-1.32458e+06	-1.54815e+06	199533	9752.23	8077.27	56	221	2	1	4	7	44	0	12	44	0	17.688	21.648	21.871	21.45	1.663								146	CD1	LEU	9	A	12.66
14.6	-1.32396e+06	-1.54874e+06	200990	9684.25	8120.01	58	200	2	1	3	6	46	0	12	42	0	17.467	21.88	22.109	21.664	1.619								147	HD1	LEU	9	A	12.87
14.7	-1.32441e+06	-1.5463e+06	198003	9730.19	7912.96	51	201	2	1	4	7	45	0	12	43	0	17.424	21.787	22.016	21.625	1.787								148	HD1	LEU	9	A	12.84
14.8	-1.32464e+06	-1.54596e+06	197580	9723.97	7895.41	58	203	2	1	6	9	42	0	8	50	0	16.96	22.41	22.634	22.16	1.738								149	HD1	LEU	9	A	12.79
14.9	-1.32489e+06	-1.5462e+06	197511	9638.77	7925.43	63	216	2	0	5	7	41	0	8	51	0	17.233	21.832	22.052	21.582	1.679								150	CD2	LEU	9	A	12.6
15	-1.32438e+06	-1.54757e+06	199281	9669.01	8090.26	57	212	2	1	4	7	34	0	20	46	0	17.265	21.874	22.069	21.719	1.477								151	HD2	LEU	9	A	12.76
15.1	-1.32498e+06	-1.5481e+06	199035	9665.13	7976.31	55	204	2	1	4	7	43	0	12	45	0	17.024	22.135	22.327	21.954	1.636								152	HD2	LEU	9	A	12.76
15.2	-1.32493e+06	-1.55006e+06	201302	9612.7	8157.72	64	205	2	1	6	9	47	0	8	45	0	17.524	21.286	21.472	21.223	1.379								153	HD2	LEU	9	A	12.73
15.3	-1.32501e+06	-1.54856e+06	199571	9662.18	8081.88	54	225	2	1	4	7	46	0	8	46	0	17.727	20.822	20.998	20.73	1.672								154	N	LEU	10	A	10.78
15.4	-1.32463e+06	-1.54681e+06	198332	9633.18	7976.19	59	218	2	2	3	7	45	0	12	43	0	17.665	20.932	21.13	20.775	1.501								155	H	LEU	10	A	11.36
15.5	-1.32515e+06	-1.54889e+06	200169	9715.58	8141.05	60	219	2	1	5	8	44	0	12	44	0	17.578	21.395	21.6	21.206	1.471								156	CA	LEU	10	A	10.4
15.6	-1.32475e+06	-1.54821e+06	199649	9754.91	7967.58	60	221	2	2	3	7	43	0	8	49	0	17.165	21.819	22.032	21.46	1.565								157	HA	LEU	10	A	10.3
15.7	-1.32363e+06	-1.5449e+06	197351	9710.93	7998.19	55	211	2	1	3	6	42	0	16	42	0	17.16	21.328	21.52	21.139	1.609								158	C	LEU	10	A	9.71
15.8	-1.32477e+06	-1.54663e+06	198179	9682.13	7750.89	64	199	2	0	3	5	45	0	8	47	0	17.304	21.079	21.293	20.902	1.543								159	O	LEU	10	A	9.34
15.9	-1.3237e+06	-1.54771e+06	199990	9664.39	7800.5	61	206	2	1	5	8	42	0	16	42	0	17.351	20.91	21.116	20.731	1.724								160	CB	LEU	10	A	11.11
16	-1.32398e+06	-1.54447e+06	196658	9644.75	7889.23	56	207	2	0	2	4	43	0	12	45	0	17.087	21.411	21.621	21.038	1.668								161	HB	LEU	10	A	11.48
16.1	-1.32372e+06	-1.54511e+06	197488	9572.37	7817.63	57	216	2	2	4	8	33	0	20	43	4	17.13	21.435	21.648	21.056	1.49								162	HB	LEU	10	A	10.93
16.2	-1.32319e+06	-1.54519e+06	198113	9532.51	7938	61	208	2	1	5	8	45	0	12	43	0	17.132	21.476	21.68	21.218	1.66								163	CG	LEU	10	A	11.82
16.3	-1.3245e+06	-1.54428e+06	195793	9675.8	7860.11	59	203	2	0	4	6	40	0	16	44	0	17.358	21.246	21.433	20.987	1.459								164	HG	LEU	10	A	11.97
16.4	-1.3257e+06	-1.54723e+06	197586	9577.52	7744.35	63	205	2	0	4	6	40	0	16	44	0	17.05	21.837	22.031	21.609	1.592								165	CD1	LEU	10	A	12.6
16.5	-1.32409e+06	-1.54721e+06	199264	9742.14	7821.36	56	210	2	0	6	8	40	0	16	44	0	17.152	21.581	21.768	21.423	1.778								166	HD1	LEU	10	A	12.86
16.6	-1.32497e+06	-1.54835e+06	199403	9703.72	7874.23	66	206	2	0	4	6	48	0	12	40	0	17.584	21.268	21.475	21.081	1.555								167	HD1	LEU	10	A	12.77
16.7	-1.32453e+06	-1.54845e+06	199947	9683.44	7922.65	57	195	2	0	5	7	46	0	12	42	0	17.667	21.186	21.378	21.063	1.617								168	HD1	LEU	10	A	12.9
16.8	-1.32413e+06	-1.54748e+06	199484	9658.19	7872.85	61	216	2	0	5	7	36	0	20	44	0	17.363	21.423	21.611	21.253	1.672								169	CD2	LEU	10	A	11.89
16.9	-1.32432e+06	-1.54998e+06	201687	9611.82	7952.24	59	206	2	0	4	6	44	0	16	40	0	16.731	22.08	22.28	21.698	1.389								170	HD2	LEU	10	A	12.01
17	-1.32459e+06	-1.54643e+06	197829	9762.47	8080.69	53	219	2	1	5	8	38	0	16	46	0	16.72	22.112	22.307	21.827	1.523								171	HD2	LEU	10	A	11.95
17.1	-1.32349e+06	-1.54781e+06	200128	9783.15	8476.94	54	214	2	1	5	8	30	0	20	50	0	17.886	21.037	21.225	21.107	1.404								172	HD2	LEU	10	A	11.96
17.2	-1.32567e+06	-1.54763e+06	198003	9853.86	8395.4	55	221	2	1	5	8	39	0	12	49	0	17.917	20.888	21.062	20.954	1.699								173	N	ALA	11	A	9.72
17.3	-1.32363e+06	-1.54628e+06	198572	9750.22	8375.76	52	212	2	1	3	6	36	0	12	52	0	18.082	20.913	21.115	20.942	1.686								174	H	ALA	11	A	10.19
17.4	-1.32537e+06	-1.54723e+06	197864	9804.46	8366.02	50	212	2	1	4	7	38	0	16	46	0	17.822	21.136	21.331	21.18	1.58								175	CA	ALA	11	A	9.29
17.5	-1.3251e+06	-1.54767e+06	198629	9813.66	8284.87	52	219	2	1	5	8	33	0	16	51	0	17.627	21.517	21.724	21.419	1.397								176	HA	ALA	11	A	9.21
17.6	-1.32417e+06	-1.54755e+06	199464	9827.12	8402.08	50	229	2	0	4	6	36	0	16	48	0	18.269	20.532	20.715	20.517	1.516								177	C	ALA	11	A	8.91
17.7	-1.32383e+06	-1.54964e+06	201828	9866.05	8493.2	53	223	2	0	4	6	35	0	16	49	0	18.089	20.783	20.995	20.769	1.406								178	O	ALA	11	A	8.66
17.8	-1.32474e+06	-1.55001e+06	201119	9643.63	8135.91	54	225	2	1	3	6	38	0	12	50	0	17.472	21.18	21.382	21.041	1.638								179	CB	ALA	11	A	9.7
17.9	-1.32405e+06	-1.54765e+06	199642	9713.24	8123.75	55	219	2	0	6	8	30	0	16	54	0	17.29	21.676	21.874	21.554	1.394								180	HB	ALA	11	A	9.88
18	-1.32429e+06	-1.54926e+06	200994	9815.61	8279.76	52	217	0	1	5	6	41	0	12	47	0	17.767	20.737	20.903	20.763	1.313								181	HB	ALA	11	A	9.87
18.1	-1.32434e+06	-1.54496e+06	196712	9796.08	8451.52	55	216	2	0	6	8	42	0	16	42	0	17.362	21.578	21.771	21.433	1.58								182	HB	ALA	11	A	9.87
18.2	-1.32485e+06	-1.54829e+06	199600	9746.17	8539.39	58	214	2	1	3	6	41	0	16	43	0	17.524	21.582	21.793	21.419	1.296								183	N	LEU	12	A	9.12
18.3	-1.3251e+06	-1.54888e+06	200064	9741.71	8432.59	53	227	2	1	5	8	40	0	16	44	0	17.811	21.188	21.397	21.038	1.55								184	H	LEU	12	A	9.51
18.4	-1.32445e+06	-1.54747e+06	199155	9611.85	8390.76	57	210	2	1	5	8	34	0	12	54	0	17.451	21.478	21.691	21.254	0.697								185	CA	LEU	12	A	9.07
18.5	-1.32547e+06	-1.54932e+06	200127	9742.92	8251.61	57	219	2	1	6	9	31	0	16	49	4	17.209	21.693	21.901	21.491	1.162								186	HA	LEU	12	A	9.05
18.6	-1.32345e+06	-1.54665e+06	199316	9763.05	8361.54	56	208	2	1	4	7	35	0	16	49	0	17.53	21.787	21.984	21.627	1.489								187	C	LEU	12	A	8.77
18.7	-1.32391e+06	-1.54781e+06	199962	9739.06	8319.28	50	211	2	0	3	5	38	0	16	46	0	17.596	21.649	21.86	21.499	1.222								188	O	LEU	12	A	8.71
18.8	-1.32492e+06	-1.5463e+06	197455	9704.77	8198.37	56	212	2	0	3	5	33	0	20	47	0	17.195	22.08	22.296	21.864	0.756								189	CB	LEU	12	A	9.72
18.9	-1.32215e+06	-1.54683e+06	200746	9755.24	8297.1	56	222	2	0	5	7	38	0	16	46	0	17.138	22.364	22.577	22.089	0.802								190	HB	LEU	12	A	10.07
19	-1.32353e+06	-1.54542e+06	197947	9822.21	8433.1	51	223	2	1	5	8	36	0	20	44	0	17.282	22.025	22.231	21.869	0.824								191	HB	LEU	12	A	9.87
19.1	-1.32409e+06	-1.54599e+06	198084	9889.52	8483.42	55	216	2	1	6	9	30	0	20	50	0	17.666	21.549	21.766	21.357	0.573								192	CG	LEU	12	A	10.05
19.2	-1.32286e+06	-1.54507e+06	198200	9855.22	8606.74	45	220	2	1	6	9	43	0	8	49	0	19.088	19.566	19.76	19.495	1.784								193	HG	LEU	12	A	9.88
19.3	-1.32394e+06	-1.54327e+06	195501	9781.74	8462.49	48	226	2	0	6	8	36	0	8	56	0	19.04	19.408	19.616	19.354	1.442								194	CD1	LEU	12	A	10.4
19.4	-1.32526e+06	-1.54721e+06	198027	9763.02	8452.37	54	214	2	1	5	8	30	0	20	50	0	18.841	19.955	20.159	19.869	1.614								195	HD1	LEU	12	A	10.59
19.5	-1.32449e+06	-1.54651e+06	198400	9864.18	8606.9	47	219	2	1	4	7	36	0	12	52	0	18.224	20.9	21.08	20.811	1.579								196	HD1	LEU	12	A	10.49
19.6	-1.32525e+06	-1.5485e+06	199478	9753.68	8265.72	55	234	2	0	4	6	30	0	16	46	8	17.223	22.024	22.214	21.835	1.781								197	HD1	LEU	12	A	10.6
19.7	-1.32529e+06	-1.5469e+06	197708	9555.9	7989.01	58	211	2	0	5	7	36	0	16	48	0	17.551	21.31	21.502	21.163	1.682								198	CD2	LEU	12	A	10.68
19.8	-1.32526e+06	-1.54849e+06	199645	9660.12	8103.37	55	211	2	0	6	8	28	0	24	48	0	17.599	21.095	21.304	20.984	1.589								199	HD2	LEU	12	A	10.94
19.9	-1.32621e+06	-1.54847e+06	198441	9834.31	8317.43	50	235	2	0	5	7	36	0	12	52	0	18.447	20.17	20.364	20.114	0.593								200	HD2	LEU	12	A	10.86
20	-1.32534e+06	-1.54724e+06	198120	9853.68	8357.18	47	219	2	0	6	8	28	0	20	52	0	17.418	21.894	22.1	21.723	0.368								201	HD2	LEU	12	A	10.92
20.1	-1.32409e+06	-1.54495e+06	197192	9711.44	8169.86	51	230	2	0	5	7	37	0	16	47	0	18.065	21.16	21.348	21.08	0.506								202	N	ALA	13	A	8.84
20.2	-1.32512e+06	-1.54843e+06	199517	9757.67	8159.09	54	214	2	1	3	6	38	0	12	50	0	18.102	20.973	21.181	20.868	1.689								203	H	ALA	13	A	9.1
20.3	-1.32411e+06	-1.54711e+06	199310	9663.9	8254.77	56	212	2	1	5	8	42	0	12	46	0	17.839	21.702	21.915	21.564	1.722								204	CA	ALA	13	A	8.8
20.4	-1.325e+06	-1.54801e+06	199223	9801.63	8239.78	52	223	2	0	6	8	43	0	16	41	0	17.007	22.319	22.539	22.061	1.534								205	HA	ALA	13	A	8.9
20.5	-1.32457e+06	-1.54767e+06	199166	9644.82	7977.86	55	220	2	1	5	8	40	0	16	44	0	16.614	22.79	23.005	22.586	1.391								206	C	ALA	13	A	8.63
20.6	-1.32417e+06	-1.5452e+06	197254	9594.28	7910.98	58	224	2	1	2	5	41	0	16	43	0	16.429	23.47	23.701	23.196	1.836								207	O	ALA	13	A	8.76
20.7	-1.3244e+06	-1.5453e+06	197054	9647.66	7868.32	56	212	2	0	5	7	37	0	16	47	0	16.594	23.263	23.486	23.001	1.521								208	CB	ALA	13	A	9.24
20.8	-1.32388e+06	-1.54671e+06	199117	9704.3	8158.31	55	220	2	0	5	7	40	0	16	44	0	17.113	22.758	22.983	22.471	1.384								209	HB	ALA	13	A	9.44
20.9	-1.32611e+06	-1.55013e+06	200205	9848.65	8118.32	51	225	2	0	4	6	36	0	20	44	0	16.571	23.47	23.693	23.121	1.752								210	HB	ALA	13	A	9.39
21	-1.32481e+06	-1.549e+06	200195	9557.82	8064.23	54	212	2	0	6	8	39	0	20	41	0	16.538	23.484	23.704	23.248	1.584								211	HB	ALA	13	A	9.44
21.1	-1.32479e+06	-1.54938e+06	200647	9663.28	8032.43	59	204	2	2	3	7	38	0	16	46	0	16.672	23.418	23.639	23.137	1.569								212	N	ALA	14	A	8.56
21.2	-1.32527e+06	-1.54848e+06	199319	9704.5	7972.43	54	224	2	1	4	7	40	0	12	48	0	16.711	23.345	23.561	23.117	1.525								213	H	ALA	14	A	8.6
21.3	-1.32496e+06	-1.54853e+06	199528	9653.02	8262.77	52	205	2	0	5	7	40	0	16	44	0	16.6	23.337	23.549	23.113	1.249								214	CA	ALA	14	A	8.67
21.4	-1.32286e+06	-1.54504e+06	198083	9741.52	8015.68	57	202	2	1	3	6	41	0	16	43	0	16.481	23.529	23.745	23.226	1.811								215	HA	ALA	14	A	8.95
21.5	-1.3244e+06	-1.54645e+06	198191	9764.95	8052.64	53	206	2	1	5	8	35	0	8	52	5	16.335	23.691	23.908	23.413	1.742								216	C	ALA	14	A	8.69
21.6	-1.32539e+06	-1.54605e+06	196748	9593.81	8033.42	70	210	2	1	4	7	42	0	16	42	0	16.296	23.646	23.852	23.316	1.791								217	O	ALA	14	A	9.03
21.7	-1.32554e+06	-1.54877e+06	199262	9591.66	7791.32	64	215	2	1	5	8	38	0	16	46	0	16.166	23.712	23.921	23.344	1.841								218	CB	ALA	14	A	8.81
21.8	-1.3259e+06	-1.54844e+06	198634	9604.73	8184.49	60	211	2	0	7	9	37	0	16	47	0	16.621	23.281	23.506	22.932	1.462								219	HB	ALA	14	A	8.94
21.9	-1.32534e+06	-1.55101e+06	201784	9523.23	8063.04	60	198	2	0	4	6	39	0	16	45	0	16.212	23.711	23.929	23.415	1.752								220	HB	ALA	14	A	8.95
22	-1.32444e+06	-1.54711e+06	198709	9694.48	7890.1	58	199	2	1	4	7	38	0	12	50	0	16.219	23.767	23.987	23.395	1.782								221	HB	ALA	14	A	8.9
22.1	-1.32593e+06	-1.54709e+06	197370	9758.94	8029.04	55	218	2	1	5	8	33	0	20	47	0	16.256	24.075	24.3	23.76	1.503								222	N	LEU	15	A	8.63
22.2	-1.32603e+06	-1.54936e+06	199448	9694.75	8126.2	56	214	2	0	5	7	40	0	16	44	0	16.556	23.736	23.97	23.468	1.808								223	H	LEU	15	A	8.55
22.3	-1.32432e+06	-1.54634e+06	197994	9673.1	8154.27	54	228	0	1	3	4	38	0	16	46	0	16.623	23.265	23.497	22.949	1.088								224	CA	LEU	15	A	8.98
22.4	-1.32325e+06	-1.54553e+06	198282	9719.26	8037.55	54	197	0	0	4	4	37	0	16	47	0	16.482	23.259	23.477	22.971	0.971								225	HA	LEU	15	A	9.21
22.5	-1.32444e+06	-1.54913e+06	200378	9844.94	8200.48	54	216	2	0	4	6	38	0	16	46	0	16.259	23.637	23.858	23.221	1.245								226	C	LEU	15	A	9.3
22.6	-1.32599e+06	-1.54844e+06	198337	9651.46	8270.65	62	210	2	0	6	8	43	0	20	37	0	16.597	22.985	23.201	22.682	1.395								227	O	LEU	15	A	9.82
22.7	-1.32486e+06	-1.54769e+06	198983	9541.58	8138.31	63	214	2	1	4	7	36	0	20	44	0	16.619	23.053	23.269	22.791	1.207								228	CB	LEU	15	A	9.08
22.8	-1.32553e+06	-1.54841e+06	198997	9800.98	8362.34	64	199	2	2	2	6	40	0	20	40	0	16.436	23.337	23.546	23.01	0.674								229	HB	LEU	15	A	9.07
22.9	-1.3239e+06	-1.54617e+06	198410	9702.08	8291.65	67	199	2	1	3	6	37	0	20	43	0	16.301	23.645	23.865	23.339	1.453								230	HB	LEU	15	A	9.29
23	-1.32521e+06	-1.54746e+06	198681	9675.78	8190.92	54	234	2	0	6	8	35	0	24	41	0	16.267	23.657	23.883	23.258	1.216								231	CG	LEU	15	A	9.32
23.1	-1.32495e+06	-1.54699e+06	198015	9786.36	8029.84	56	220	2	0	5	7	33	0	16	51	0	16.226	23.741	23.975	23.277	1.177								232	HG	LEU	15	A	9.3
23.2	-1.3239e+06	-1.55011e+06	202429	9666.47	8242.96	58	207	2	0	5	7	36	0	12	52	0	16.625	23.092	23.314	22.721	1.346								233	CD1	LEU	15	A	9.58
23.3	-1.3234e+06	-1.54556e+06	198311	9591.53	8001.8	57	208	2	0	5	7	36	0	20	44	0	16.431	22.861	23.074	22.525	1.689								234	HD1	LEU	15	A	9.81
23.4	-1.32516e+06	-1.54479e+06	195731	9733.95	7989.67	58	229	2	0	5	7	35	0	16	49	0	16.661	22.49	22.703	22.195	0.752								235	HD1	LEU	15	A	9.71
23.5	-1.32449e+06	-1.54969e+06	201282	9642.12	7885.07	60	218	2	0	5	7	36	0	20	44	0	16.422	22.741	22.958	22.503	0.986								236	HD1	LEU	15	A	9.64
23.6	-1.32341e+06	-1.5479e+06	200691	9562.67	7866.01	58	212	2	0	6	8	28	0	20	52	0	16.439	22.83	23.04	22.656	0.991								237	CD2	LEU	15	A	9.7
23.7	-1.32574e+06	-1.54738e+06	197815	9749.88	8186.73	55	206	2	0	6	8	35	0	20	45	0	16.776	22.735	22.962	22.518	1.556								238	HD2	LEU	15	A	9.82
23.8	-1.32507e+06	-1.54584e+06	196925	9734.18	8035.35	56	228	2	0	5	7	34	0	20	46	0	16.584	22.976	23.201	22.758	1.692								239	HD2	LEU	15	A	9.93
23.9	-1.32385e+06	-1.5468e+06	199020	9582.11	7786.53	59	202	2	1	3	6	35	0	16	49	0	16.232	22.996	23.207	22.81	1.484								240	HD2	LEU	15	A	9.86
24	-1.32377e+06	-1.54643e+06	198895	9767.94	7984.2	58	217	2	1	5	8	38	0	16	46	0	16.246	22.709	22.897	22.48	1.449								241	N	CYS	16	A	9.18
24.1	-1.32494e+06	-1.54715e+06	198500	9620.75	7807.7	57	203	2	1	5	8	42	0	12	46	0	16.198	22.944	23.14	22.758	1.656								242	H	CYS	16	A	8.93
24.2	-1.32437e+06	-1.54714e+06	199017	9597.91	7771.44	60	219	2	1	6	9	37	0	16	47	0	16.282	22.888	23.095	22.663	1.297								243	CA	CYS	16	A	9.59
24.3	-1.32467e+06	-1.54707e+06	198745	9772.54	8016.44	63	212	2	1	1	4	36	0	12	52	0	16.686	22.658	22.856	22.508	1.133								244	HA	CYS	16	A	9.95
24.4	-1.32495e+06	-1.55001e+06	201216	9749.35	8119.25	64	204	2	1	3	6	42	0	16	42	0	16.36	22.941	23.132	22.746	1.819								245	C	CYS	16	A	9.92
24.5	-1.32398e+06	-1.55049e+06	202669	9684.29	8092.99	63	215	2	0	4	6	39	0	16	45	0	16.412	22.975	23.178	22.762	1.617								246	O	CYS	16	A	10.05
24.6	-1.32369e+06	-1.545e+06	197659	9851.39	8393.66	60	214	2	0	6	8	39	0	12	49	0	16.717	22.569	22.765	22.427	1.677								247	CB	CYS	16	A	9.55
24.7	-1.32526e+06	-1.54776e+06	198696	9869.17	8416.36	53	215	2	0	6	8	41	0	12	47	0	16.772	22.282	22.455	22.21	0.896								248	HB	CYS	16	A	9.4
24.8	-1.32458e+06	-1.54739e+06	198996	9797.54	8423.55	60	228	2	0	8	10	37	0	12	51	0	16.8	22.127	22.278	22.066	0.655								249	HB	CYS	16	A	9.81
24.9	-1.32513e+06	-1.54719e+06	198263	9696.73	8352.2	60	224	2	0	5	7	35	0	16	49	0	16.872	22.067	22.248	21.954	0.393								250	SG	CYS	16	A	9.77
25	-1.3252e+06	-1.54622e+06	197179	9772.03	8455.86	55	215	2	0	2	4	36	0	16	48	0	16.927	22.094	22.265	21.904	0.651								251	HG	CYS	16	A	9.72
25.1	-1.32276e+06	-1.54601e+06	199334	9874.67	8557.75	55	227	2	0	7	9	40	0	12	48	0	17.255	21.582	21.75	21.399	0.904								252	N	ILE	17	A	10.27
25.2	-1.32392e+06	-1.54585e+06	198101	9939.41	8397.29	55	229	0	0	5	5	39	0	8	53	0	16.92	22.089	22.282	21.828	0.534								253	H	ILE	17	A	10.26
25.3	-1.32509e+06	-1.54788e+06	199203	9864.55	8548.61	57	226	2	0	6	8	32	0	24	44	0	16.599	22.351	22.506	22.08	0.621								254	CA	ILE	17	A	10.88
25.4	-1.32418e+06	-1.54715e+06	198825	9789.45	8078.12	54	225	2	0	6	8	44	0	12	44	0	16.112	22.802	22.968	22.576	0.888								255	HA	ILE	17	A	10.92
25.5	-1.32463e+06	-1.54635e+06	197795	9679.81	8293.91	56	221	2	1	5	8	39	0	16	45	0	16.386	22.562	22.74	22.319	0.529								256	C	ILE	17	A	11.38
25.6	-1.32704e+06	-1.55041e+06	199512	9779.33	8484.14	49	216	2	1	6	9	42	0	12	46	0	16.644	22.476	22.661	22.144	0.409								257	O	ILE	17	A	11.83
25.7	-1.3235e+06	-1.54499e+06	197584	9758.85	8341.09	59	218	2	1	5	8	37	0	16	47	0	16.75	22.315	22.494	22.122	1.518								258	CB	ILE	17	A	11.27
25.8	-1.32526e+06	-1.54757e+06	198333	9658.23	8239.87	58	215	2	1	4	7	46	0	12	42	0	16.594	22.044	22.218	21.782	0.828								259	HB	ILE	17	A	11.27
25.9	-1.32683e+06	-1.54923e+06	198588	9807.46	8245.92	56	219	2	0	5	7	48	0	8	44	0	17.486	21.034	21.208	20.764	1.103								260	CG1	ILE	17	A	11.16
26	-1.32411e+06	-1.54655e+06	198343	9796.72	8399.44	60	211	2	0	6	8	44	0	8	48	0	17.329	21.319	21.477	21.081	1.012								261	HG1	ILE	17	A	11.12
26.1	-1.32487e+06	-1.54588e+06	197152	9891.21	8224.52	54	215	2	0	5	7	46	0	8	46	0	16.888	22.166	22.34	21.856	0.54								262	HG1	ILE	17	A	11.26
26.2	-1.32585e+06	-1.54747e+06	197753	9709.3	7937.4	58	212	2	0	5	7	46	0	8	46	0	16.717	22.341	22.525	22.05	1.144								263	CG2	ILE	17	A	12.05
26.3	-1.32444e+06	-1.54471e+06	196335	9593.35	7939.2	65	201	2	1	3	6	48	0	8	44	0	16.075	22.963	23.153	22.536	0.814								264	HG2	ILE	17	A	12.29
26.4	-1.32434e+06	-1.54963e+06	201381	9699.32	8167.98	59	206	2	1	3	6	44	0	8	48	0	16.318	22.781	22.987	22.411	0.969								265	HG2	ILE	17	A	12.36
26.5	-1.32514e+06	-1.54794e+06	198899	9722.13	8216.58	63	216	2	1	4	7	46	0	8	46	0	16.665	22.346	22.542	21.982	1.009								266	HG2	ILE	17	A	12.24
26.6	-1.32414e+06	-1.54711e+06	199091	9713.6	8091	58	210	2	1	4	7	41	0	12	47	0	16.479	22.396	22.591	22.072	1.173								267	CD1	ILE	17	A	11.29
26.7	-1.32313e+06	-1.54732e+06	200176	9706.09	8287.05	53	218	2	1	6	9	44	0	8	48	0	16.654	22.158	22.339	21.933	0.839								268	HD1	ILE	17	A	11.43
26.8	-1.32589e+06	-1.55128e+06	201520	9709.74	8102.24	64	215	2	1	4	7	46	0	8	46	0	16.801	22.104	22.3	21.828	0.854								269	HD1	ILE	17	A	11.4
26.9	-1.32469e+06	-1.5493e+06	200812	9674.42	8227.15	53	214	2	1	5	8	45	0	8	47	0	16.732	22.337	22.515	22.041	1.104								270	HD1	ILE	17	A	11.34
27	-1.32505e+06	-1.54902e+06	200055	9843.84	8257.47	55	213	2	1	5	8	47	0	8	45	0	16.69	22.382	22.57	22.029	1.174								271	N	ALA	18	A	11.47
27.1	-1.3246e+06	-1.54864e+06	200131	9782.36	8398.47	51	232	2	1	4	7	31	0	20	49	0	16.65	22.352	22.523	22.121	0.739								272	H	ALA	18	A	11.21
27.2	-1.32413e+06	-1.54937e+06	201235	9836.13	8647.73	50	221	2	1	4	7	40	0	8	48	4	16.844	22.06	22.223	21.783	0.978								273	CA	ALA	18	A	12.08
27.3	-1.32593e+06	-1.54737e+06	197482	9767.02	8389.2	54	225	2	1	3	6	47	0	8	45	0	16.897	22.302	22.459	22.019	0.583								274	HA	ALA	18	A	12.57
27.4	-1.32377e+06	-1.54713e+06	199535	9864.65	8639.47	48	221	2	1	4	7	44	0	12	44	0	16.935	22.055	22.223	21.806	0.574								275	C	ALA	18	A	11.86
27.5	-1.32405e+06	-1.54745e+06	199502	9832.1	8783.33	55	242	2	1	2	5	44	0	8	48	0	17.422	21.219	21.344	21.024	0.927								276	O	ALA	18	A	11.52
27.6	-1.32437e+06	-1.54565e+06	197416	9743.85	8555.61	59	215	2	1	5	8	49	0	8	43	0	17.312	21.606	21.755	21.277	1.74								277	CB	ALA	18	A	12.56
27.7	-1.32526e+06	-1.54684e+06	197703	9765.05	8668.78	54	216	2	1	5	8	44	0	8	48	0	17.618	21.253	21.385	21.061	1.602								278	HB	ALA	18	A	12.76
27.8	-1.32555e+06	-1.5483e+06	198769	9706.23	8673.76	58	220	2	1	2	5	47	0	8	45	0	17.653	21.225	21.357	20.987	1.749								279	HB	ALA	18	A	12.78
27.9	-1.32556e+06	-1.54877e+06	199161	9895.61	8971.35	58	217	2	0	5	7	40	0	8	48	4	18.679	20.076	20.243	19.87	0.523								280	HB	ALA	18	A	12.67
28	-1.32531e+06	-1.54793e+06	198522	9737.18	8820.05	57	219	2	1	4	7	41	0	12	47	0	18.898	19.601	19.769	19.418	0.58								281	N	GLY	19	A	12.19
28.1	-1.32453e+06	-1.54739e+06	199035	9785.52	8856.8	55	207	2	0	4	6	46	0	8	46	0	19.521	19.049	19.205	18.839	0.491								282	H	GLY	19	A	12.58
28.2	-1.3253e+06	-1.54973e+06	200372	9806.68	8713.22	54	203	2	1	4	7	49	0	8	43	0	19.441	18.809	18.952	18.613	0.452								283	CA	GLY	19	A	12.16
28.3	-1.32505e+06	-1.54873e+06	199828	9887.77	8767.63	53	220	2	1	5	8	40	0	12	48	0	19.728	18.545	18.715	18.25	0.523								284	HA	GLY	19	A	12.17
28.4	-1.32486e+06	-1.54856e+06	200024	9789.87	8881.32	49	215	2	1	6	9	45	0	8	47	0	19.899	19.111	19.266	18.796	0.709								285	HA	GLY	19	A	12.46
28.5	-1.32446e+06	-1.54516e+06	196936	9879.3	8892.28	47	219	2	1	2	5	42	0	4	54	0	20.24	18.226	18.38	17.981	0.521								286	C	GLY	19	A	11.91
28.6	-1.32574e+06	-1.54688e+06	197213	9775.92	8760.09	56	205	2	2	3	7	45	0	12	43	0	19.631	19.19	19.369	18.899	0.616								287	O	GLY	19	A	12.11
28.7	-1.32553e+06	-1.54756e+06	198308	9676.78	8772.76	54	223	2	1	3	6	41	0	8	51	0	19.707	18.825	18.995	18.578	0.565								288	N	GLN	20	A	11.64
28.8	-1.32368e+06	-1.54666e+06	199092	9586.55	8620.64	58	217	2	0	4	6	44	0	8	48	0	20.319	18.115	18.265	17.794	0.84								289	H	GLN	20	A	11.63
28.9	-1.32442e+06	-1.54873e+06	200438	9875.42	8886.66	54	224	2	0	4	6	41	0	12	47	0	20.36	18.116	18.241	17.739	1.117								290	CA	GLN	20	A	11.51
29	-1.324e+06	-1.54738e+06	199448	9831.62	9002.6	59	224	2	0	5	7	47	0	8	45	0	19.756	19.19	19.33	18.859	1.034								291	HA	GLN	20	A	11.48
29.1	-1.32454e+06	-1.5479e+06	199524	9758.78	8910.21	52	207	2	0	4	6	46	0	4	50	0	19.704	19.915	20.084	19.587	1.141								292	C	GLN	20	A	11.88
29.2	-1.3247e+06	-1.54649e+06	197926	9773.5	9040.3	54	228	2	0	5	7	46	0	8	46	0	19.545	20.164	20.323	19.808	0.946								293	O	GLN	20	A	12.07
29.3	-1.32415e+06	-1.54734e+06	199356	9915.41	8999.69	49	218	2	0	6	8	38	0	12	46	4	19.966	19.026	19.189	18.62	0.867								294	CB	GLN	20	A	11.3
29.4	-1.32345e+06	-1.54573e+06	198348	9707.95	8855.61	55	192	2	0	5	7	44	0	4	52	0	20.476	18.479	18.667	18.206	0.975								295	HB	GLN	20	A	11.31
29.5	-1.32483e+06	-1.54746e+06	198800	9745.65	8855.82	54	226	2	0	6	8	42	0	4	50	4	19.935	18.818	18.985	18.405	0.999								296	HB	GLN	20	A	11.24
29.6	-1.32416e+06	-1.54599e+06	197935	9764.88	8894.06	53	211	2	0	6	8	47	0	8	45	0	19.944	19.33	19.485	18.858	0.849								297	CG	GLN	20	A	11.42
29.7	-1.32552e+06	-1.54712e+06	197749	9711.92	8939.64	53	219	2	0	4	6	44	0	12	44	0	20.563	18.698	18.858	18.231	1.323								298	HG	GLN	20	A	11.62
29.8	-1.32546e+06	-1.54877e+06	199529	9823.73	8985.52	52	223	2	0	4	6	41	0	0	59	0	20.636	18.45	18.611	18.122	1.304								299	HG	GLN	20	A	11.44
29.9	-1.32476e+06	-1.54874e+06	200300	9946.76	9407.62	51	232	2	0	5	7	43	0	8	49	0	19.299	20.714	20.88	20.336	1.282								300	CD	GLN	20	A	11.55
30	-1.32415e+06	-1.54766e+06	199810	9808.5	9156.03	54	225	2	1	7	10	44	0	8	48	0	19.511	19.589	19.763	19.053	0.968								301	OE1	GLN	20	A	11.52
30.1	-1.32429e+06	-1.54517e+06	196894	9833.21	9187.28	53	226	2	0	4	6	44	0	16	40	0	19.411	19.584	19.739	19.146	1.094								302	NE2	GLN	20	A	11.89
30.2	-1.32341e+06	-1.54872e+06	201281	9856.98	9029.91	50	215	2	1	5	8	45	0	4	51	0	19.736	18.682	18.811	18.257	1.192								303	HE2	GLN	20	A	12.1
30.3	-1.32428e+06	-1.54923e+06	201149	9733.26	8834.45	61	217	2	1	6	9	45	0	12	43	0	18.646	20.177	20.302	19.816	1.288								304	HE2	GLN	20	A	12.03
30.4	-1.32353e+06	-1.54706e+06	199632	9805.71	8768.94	57	234	2	0	5	7	46	0	8	46	0	19.245	18.976	19.092	18.65	1.165								305	N	ALA	21	A	12.13
30.5	-1.32525e+06	-1.54813e+06	198940	9811.07	8677.77	56	221	2	1	2	5	42	0	12	46	0	19.189	19.428	19.545	19.156	1.298								306	H	ALA	21	A	12.09
30.6	-1.32431e+06	-1.54791e+06	199775	9757.59	8819.43	54	224	2	0	6	8	49	0	4	47	0	19.969	18.736	18.817	18.459	1.091								307	CA	ALA	21	A	12.62
30.7	-1.32416e+06	-1.54715e+06	199215	9910.92	8954.6	51	230	2	1	6	9	46	0	8	46	0	20.063	18.309	18.413	18.077	1.143								308	HA	ALA	21	A	12.74
30.8	-1.32437e+06	-1.54724e+06	198793	9789.69	8581.48	53	223	2	0	2	4	43	0	8	49	0	20.243	17.836	17.933	17.512	1.305								309	C	ALA	21	A	12.87
30.9	-1.32549e+06	-1.54867e+06	199229	9781.27	8697.01	57	230	2	0	3	5	44	0	12	44	0	19.235	19.105	19.213	18.589	1.026								310	O	ALA	21	A	13.11
31	-1.32647e+06	-1.54993e+06	199394	9615.61	8589.63	51	234	2	0	2	4	48	0	12	40	0	19.153	19.513	19.642	19.01	1.03								311	CB	ALA	21	A	12.96
31.1	-1.32619e+06	-1.55042e+06	200254	9938.41	8802.65	52	230	2	0	5	7	47	0	4	49	0	19.712	18.854	18.974	18.401	1.051								312	HB	ALA	21	A	13.08
31.2	-1.32387e+06	-1.54688e+06	198925	9759.21	8612.21	57	218	2	1	4	7	34	0	8	58	0	18.91	19.319	19.415	18.746	1.108								313	HB	ALA	21	A	13.16
31.3	-1.32284e+06	-1.54567e+06	198869	9871.56	8742.77	51	222	2	1	5	8	42	0	0	53	5	17.952	20.819	20.954	20.117	1.206								314	HB	ALA	21	A	13.07
31.4	-1.32492e+06	-1.54898e+06	200065	9799.06	8545.34	43	235	2	0	6	8	40	0	8	52	0	18.249	19.982	20.138	19.347	1.153								315	N	GLY	22	A	12.98
31.5	-1.32564e+06	-1.54684e+06	197456	9902.88	8682.23	50	228	2	1	5	8	46	0	4	50	0	18.579	19.045	19.209	18.57	1.2								316	H	GLY	22	A	12.93
31.6	-1.32554e+06	-1.54748e+06	198008	9729.24	8333.37	65	207	2	0	3	5	48	0	8	44	0	17.712	20.149	20.308	19.643	1.249								317	CA	GLY	22	A	13.36
31.7	-1.32387e+06	-1.54666e+06	198935	9791.34	8417.21	63	209	2	1	6	9	45	0	4	51	0	17.469	20.727	20.908	20.066	1.142								318	HA	GLY	22	A	13.82
31.8	-1.32549e+06	-1.54613e+06	196715	9691.84	8576.05	59	204	2	0	3	5	46	0	4	50	0	17.765	20.706	20.884	19.951	1.065								319	HA	GLY	22	A	13.35
31.9	-1.32479e+06	-1.54872e+06	200034	9533.67	8516.02	68	214	2	1	5	8	47	0	12	41	0	18.592	19.778	19.967	19.155	1.084								320	C	GLY	22	A	13.39
32	-1.32581e+06	-1.54847e+06	198651	9767.23	8639.51	59	225	2	1	7	10	44	0	4	52	0	19.07	19.108	19.267	18.577	1.098								321	O	GLY	22	A	13.32
32.1	-1.32485e+06	-1.54591e+06	197106	9851.54	8669.22	56	214	2	0	5	7	40	0	12	48	0	18.989	19.299	19.446	18.684	1								322	N	ALA	23	A	13.65
32.2	-1.32353e+06	-1.54552e+06	197997	9832.13	8492.29	53	230	2	1	7	10	43	0	4	53	0	18.77	20.132	20.253	19.505	0.964								323	H	ALA	23	A	13.81
32.3	-1.32351e+06	-1.54459e+06	197325	9702.57	8517.89	56	206	2	1	4	7	41	0	8	46	5	19.426	19.065	19.171	18.421	1.285								324	CA	ALA	23	A	13.92
32.4	-1.32435e+06	-1.54618e+06	197968	9693.83	8457.13	52	214	2	1	3	6	37	0	20	43	0	20.412	17.641	17.753	17.134	1.069								325	HA	ALA	23	A	14.3
32.5	-1.32409e+06	-1.54778e+06	199714	9555.37	8383.76	66	209	2	0	4	6	48	0	8	44	0	21.004	17.548	17.63	17.129	0.952								326	C	ALA	23	A	13.33
32.6	-1.32432e+06	-1.54586e+06	197497	9676.55	8371.55	70	207	2	0	6	8	43	0	12	45	0	22.062	15.493	15.564	15.154	1.461								327	O	ALA	23	A	13.72
32.7	-1.32337e+06	-1.54679e+06	199367	9699.03	8682.04	58	215	2	0	4	6	30	0	12	58	0	22.876	14.451	14.529	14.275	1.184								328	CB	ALA	23	A	14.54
32.8	-1.32521e+06	-1.54799e+06	198646	9721.17	8598.53	62	209	2	1	6	9	43	0	12	45	0	22.977	14.747	14.839	14.504	0.836								329	HB	ALA	23	A	14.69
32.9	-1.32465e+06	-1.5458e+06	197320	9772.57	8548.7	55	225	2	1	6	9	43	0	8	49	0	22.606	15.147	15.258	14.99	1.295								330	HB	ALA	23	A	14.79
33	-1.32449e+06	-1.54531e+06	196912	9747.81	8547.05	69	217	2	1	2	5	38	0	12	50	0	23.144	14.368	14.463	14.139	1.122								331	HB	ALA	23	A	14.72
33.1	-1.32458e+06	-1.54673e+06	198259	9679.83	8546.42	69	214	2	0	3	5	44	0	12	44	0	24.191	13.602	13.68	13.419	1.018								332	N	LYS	24	A	12.55
33.2	-1.32367e+06	-1.54665e+06	199082	9747.32	8678.99	63	210	2	0	6	8	43	0	12	45	0	23.199	14.77	14.869	14.639	1.318								333	H	LYS	24	A	12.39
33.3	-1.32454e+06	-1.54852e+06	199975	9628.02	8519.67	68	207	2	0	6	8	41	0	20	39	0	23.926	13.259	13.345	13.137	1.123								334	CA	LYS	24	A	12.04
33.4	-1.32492e+06	-1.54975e+06	200784	9648.65	8496.86	66	209	2	2	2	6	39	0	12	49	0	24.022	12.886	12.989	12.688	1.038								335	HA	LYS	24	A	12.51
33.5	-1.32489e+06	-1.5477e+06	198951	9588.79	8581.7	67	203	2	1	4	7	39	0	12	49	0	24.593	12.805	12.884	12.72	1.246								336	C	LYS	24	A	11.68
33.6	-1.32448e+06	-1.54541e+06	196812	9604.88	8564.09	65	214	2	0	3	5	38	0	12	50	0	23.971	13.38	13.475	13.263	1.293								337	O	LYS	24	A	11.51
33.7	-1.32476e+06	-1.5468e+06	198026	9626.2	8605.32	61	202	2	0	3	5	41	0	8	51	0	23.443	14.058	14.164	13.817	1.041								338	CB	LYS	24	A	11.51
33.8	-1.3254e+06	-1.54952e+06	200280	9753.09	8492.96	57	206	2	0	6	8	41	0	12	47	0	23.15	14.262	14.377	14.007	0.932								339	HB	LYS	24	A	11.29
33.9	-1.32363e+06	-1.5473e+06	199636	9655.59	8610.17	61	213	2	1	5	8	38	0	16	46	0	23.786	13.612	13.707	13.418	1.234								340	HB	LYS	24	A	11.21
34	-1.325e+06	-1.54803e+06	199352	9633.91	8389.5	58	201	0	1	4	5	44	0	8	48	0	23.62	13.409	13.514	13.124	0.848								341	CG	LYS	24	A	11.91
34.1	-1.32607e+06	-1.54944e+06	199589	9751.21	8717.9	56	219	2	0	5	7	41	0	16	43	0	22.961	14.398	14.481	14.067	1.111								342	HG	LYS	24	A	12.27
34.2	-1.32523e+06	-1.54841e+06	199193	9588.99	8627.49	65	202	2	1	4	7	42	0	8	46	4	23.711	12.883	12.967	12.627	0.971								343	HG	LYS	24	A	12.19
34.3	-1.32412e+06	-1.54869e+06	200558	9562.69	8394.44	59	206	2	0	5	7	47	0	8	45	0	23.667	13.158	13.252	12.835	1.402								344	CD	LYS	24	A	11.72
34.4	-1.32524e+06	-1.54761e+06	198275	9622.17	8577.35	69	199	2	0	5	7	49	0	8	43	0	23.925	12.752	12.814	12.474	1.038								345	HD	LYS	24	A	11.57
34.5	-1.32395e+06	-1.54734e+06	199618	9666.14	8509.64	60	213	2	0	6	8	43	0	16	41	0	23.666	13.198	13.284	13.034	1.173								346	HD	LYS	24	A	11.69
34.6	-1.32413e+06	-1.547e+06	198909	9667.09	8612.84	60	209	2	1	5	8	50	0	8	42	0	23.444	13.992	14.085	13.808	1.359								347	CE	LYS	24	A	12.08
34.7	-1.32547e+06	-1.54816e+06	198975	9724.68	8645.28	56	211	2	1	4	7	40	0	16	40	4	22.986	15.319	15.402	15.074	1.553								348	HE	LYS	24	A	12.35
34.8	-1.32361e+06	-1.54846e+06	200881	9591.99	8485.95	54	221	2	2	3	7	51	0	8	41	0	22.888	15.556	15.666	15.396	1.239								349	HE	LYS	24	A	12.16
34.9	-1.32535e+06	-1.5481e+06	198761	9732.4	8657.87	60	208	2	0	6	8	48	0	8	44	0	22.674	16.09	16.215	15.866	1.116								350	NZ	LYS	24	A	12.22
35	-1.32499e+06	-1.54731e+06	198604	9653.74	8461.88	63	209	0	1	6	7	45	0	8	47	0	22.903	15.057	15.161	14.855	1.141								351	HZ	LYS	24	A	12.29
35.1	-1.32399e+06	-1.54731e+06	199408	9787.07	8716.08	57	201	2	1	3	6	42	0	16	42	0	23.504	14.339	14.45	14.16	1.245								352	HZ	LYS	24	A	12.34
35.2	-1.3239e+06	-1.54582e+06	197995	9603.06	8654.66	63	215	2	0	6	8	48	0	8	44	0	22.958	14.797	14.872	14.62	1.076								353	HZ	LYS	24	A	12.3
35.3	-1.32544e+06	-1.54766e+06	198370	9668.76	8644.51	66	206	2	1	5	8	50	0	8	42	0	22.741	15.564	15.663	15.405	0.947								354	N	PRO	25	A	11.74
35.4	-1.32516e+06	-1.54794e+06	198761	9761.38	8658.09	62	218	2	0	7	9	46	0	12	42	0	22.844	15.759	15.84	15.612	1.123								355	CA	PRO	25	A	11.61
35.5	-1.32465e+06	-1.54759e+06	199151	9676.41	8668.43	57	205	2	0	4	6	44	0	12	44	0	23.175	14.575	14.645	14.452	1.004								356	HA	PRO	25	A	11.91
35.6	-1.32417e+06	-1.54759e+06	199407	9565.61	8482.32	63	204	2	1	4	7	50	0	8	42	0	22.696	15.358	15.45	15.187	1.218								357	C	PRO	25	A	10.89
35.7	-1.32406e+06	-1.54745e+06	199367	9479.53	8639.18	68	193	2	1	5	8	49	0	4	47	0	22.964	15.822	15.916	15.604	1.046								358	O	PRO	25	A	10.52
35.8	-1.32518e+06	-1.54627e+06	197048	9596.35	8610.79	67	196	2	0	7	9	49	0	12	39	0	23.52	14.884	14.944	14.809	1.322								359	CB	PRO	25	A	12.09
35.9	-1.32564e+06	-1.5502e+06	200600	9501.79	8488.9	66	199	2	1	6	9	39	0	16	45	0	22.845	15.753	15.828	15.674	1.302								360	HB	PRO	25	A	11.89
36	-1.32408e+06	-1.54834e+06	200279	9659.23	8506.56	61	213	2	0	6	8	50	0	12	38	0	21.436	17.882	17.964	17.769	1.193								361	HB	PRO	25	A	12.58
36.1	-1.32427e+06	-1.54881e+06	200456	9578.08	8564.65	63	196	2	1	4	7	42	0	12	46	0	20.622	19.697	19.799	19.579	1.17								362	CG	PRO	25	A	12.42
36.2	-1.32439e+06	-1.54659e+06	198313	9788.13	8628.92	59	216	2	1	5	8	46	0	8	46	0	21.068	20.31	20.41	20.283	1.071								363	HG	PRO	25	A	12.32
36.3	-1.32382e+06	-1.5469e+06	198939	9600.04	8462.98	67	190	2	0	4	6	47	0	12	41	0	21.6	18.874	18.987	18.793	1.15								364	HG	PRO	25	A	13.04
36.4	-1.32341e+06	-1.5463e+06	198894	9570.15	8552.38	69	187	2	1	6	9	48	0	8	44	0	21.955	18.148	18.273	18.019	1.174								365	CD	PRO	25	A	12.2
36.5	-1.32407e+06	-1.54765e+06	199612	9715.74	8522.79	65	198	2	1	6	9	52	0	12	36	0	20.852	19.385	19.521	19.336	1.258								366	HD	PRO	25	A	11.95
36.6	-1.32417e+06	-1.54812e+06	200140	9522.22	8349.12	60	194	2	0	5	7	44	0	16	40	0	21.599	17.924	18.051	17.783	1.142								367	HD	PRO	25	A	12.79
36.7	-1.32453e+06	-1.5481e+06	199674	9704.46	8523.22	61	200	2	1	4	7	40	0	16	44	0	21.01	18.662	18.799	18.584	0.883								368	N	SER	26	A	10.86
36.8	-1.32305e+06	-1.54659e+06	199516	9645.05	8489.42	62	190	2	1	3	6	40	0	16	44	0	21.123	18.383	18.523	18.192	1.216								369	H	SER	26	A	11.28
36.9	-1.32495e+06	-1.55017e+06	201310	9619.81	8466.74	57	187	2	1	4	7	39	0	12	49	0	19.603	20.004	20.166	19.712	1.17								370	CA	SER	26	A	10.46
37	-1.3246e+06	-1.54618e+06	197509	9712.65	8420.7	66	200	2	0	4	6	44	0	12	44	0	20.344	18.515	18.64	18.338	1.237								371	HA	SER	26	A	10.23
37.1	-1.32554e+06	-1.54809e+06	198515	9602.76	8472.71	71	196	2	0	6	8	43	0	12	45	0	21.422	17.648	17.739	17.331	1.287								372	C	SER	26	A	10.36
37.2	-1.32403e+06	-1.54745e+06	199468	9732.17	8687.32	63	202	2	1	7	10	41	0	16	43	0	21.086	18.477	18.593	18.327	1.243								373	O	SER	26	A	10.7
37.3	-1.32373e+06	-1.5498e+06	201919	9495.6	8428.64	68	204	2	0	5	7	38	0	16	46	0	21.516	17.453	17.576	17.442	1.064								374	CB	SER	26	A	10.77
37.4	-1.32482e+06	-1.54762e+06	199042	9674.19	8645.23	63	208	2	1	6	9	39	0	8	49	4	22.219	17.01	17.14	17.099	1.061								375	HB	SER	26	A	10.87
37.5	-1.32378e+06	-1.54717e+06	199372	9729.91	8664.75	50	211	2	0	4	6	40	0	12	48	0	21.878	17.708	17.828	17.723	1.129								376	HB	SER	26	A	11.06
37.6	-1.3257e+06	-1.5505e+06	200853	9789.67	8784.91	67	210	2	1	5	8	42	0	12	46	0	20.683	18.983	19.14	18.862	1.181								377	OG	SER	26	A	10.82
37.7	-1.3242e+06	-1.54665e+06	198546	9661.76	8515.64	62	211	2	0	4	6	40	0	12	48	0	19.877	19.006	19.144	18.769	1.213								378	HG	SER	26	A	10.92
37.8	-1.32357e+06	-1.54914e+06	201513	9691.7	8599.47	61	205	2	1	5	8	38	0	20	42	0	19.412	20.504	20.656	20.275	1.165								379	N	GLY	27	A	10.09
37.9	-1.32477e+06	-1.5498e+06	201245	9719	8609.19	61	226	2	1	5	8	42	0	12	46	0	19.6	20.873	21.046	20.796	1.226								380	H	GLY	27	A	9.97
38	-1.32412e+06	-1.54498e+06	196860	9956.09	8633.12	52	227	2	2	6	10	44	0	8	48	0	19.133	21.625	21.779	21.437	1.29								381	CA	GLY	27	A	10.19
38.1	-1.32461e+06	-1.54746e+06	198816	9828.98	8488.37	65	220	2	0	3	5	44	0	16	40	0	18.951	22.192	22.346	22.038	1.133								382	HA	GLY	27	A	10.14
38.2	-1.32559e+06	-1.54837e+06	198927	9685.69	8566.03	63	213	2	0	4	6	42	0	16	42	0	19.496	21.748	21.898	21.611	1.315								383	HA	GLY	27	A	10.61
38.3	-1.32434e+06	-1.549e+06	200876	9735.95	8579.24	62	203	0	0	5	5	43	0	12	45	0	20.698	19.646	19.782	19.666	0.959								384	C	GLY	27	A	10.11
38.4	-1.32489e+06	-1.54639e+06	197588	9734.4	8629.27	57	213	2	1	3	6	32	0	20	48	0	19.898	20.341	20.489	20.184	1.28								385	O	GLY	27	A	10.32
38.5	-1.32422e+06	-1.54359e+06	195271	9641.95	8534.1	57	204	2	0	4	6	38	0	12	50	0	20.496	19.366	19.512	19.229	1.318								386	N	ALA	28	A	10
38.6	-1.3242e+06	-1.5473e+06	198998	9666.77	8420.1	57	208	2	0	5	7	40	0	16	44	0	20.662	19.036	19.156	18.85	1.509								387	H	ALA	28	A	9.97
38.7	-1.32401e+06	-1.54922e+06	201298	9726.63	8519.91	56	214	2	0	4	6	43	0	8	49	0	20.826	19.002	19.131	18.809	1.365								388	CA	ALA	28	A	10.1
38.8	-1.32373e+06	-1.54837e+06	200775	9611.13	8402.69	58	219	0	1	7	8	41	0	8	51	0	21.203	17.87	17.968	17.706	1.235								389	HA	ALA	28	A	10.52
38.9	-1.32498e+06	-1.54706e+06	198224	9751.74	8770.08	48	221	2	0	6	8	32	0	12	56	0	21.16	18.99	19.107	18.675	0.914								390	C	ALA	28	A	9.71
39	-1.3249e+06	-1.54799e+06	199043	9493.53	8674.84	56	214	2	1	4	7	42	0	8	50	0	20.543	19.738	19.869	19.331	1.013								391	O	ALA	28	A	9.56
39.1	-1.3236e+06	-1.54803e+06	200580	9632.98	8812.41	54	221	2	1	4	7	45	0	4	51	0	20.17	20.477	20.566	20.033	1.443								392	CB	ALA	28	A	10.38
39.2	-1.32426e+06	-1.54642e+06	198069	9707.25	8934.42	62	207	2	1	4	7	44	0	8	48	0	20.861	20.02	20.095	19.605	1.267								393	HB	ALA	28	A	10.55
39.3	-1.32531e+06	-1.54551e+06	196125	9662.9	8748.89	61	217	2	0	3	5	46	0	20	34	0	20.074	20.305	20.375	19.831	1.201								394	HB	ALA	28	A	10.54
39.4	-1.32465e+06	-1.54689e+06	198109	9728.11	8512.63	58	221	2	2	4	8	42	0	12	46	0	18.616	22.223	22.312	21.579	1.022								395	HB	ALA	28	A	10.48
39.5	-1.32407e+06	-1.54659e+06	198692	9720.04	8612.49	55	210	2	1	5	8	39	0	16	45	0	18.224	22.971	23.076	22.273	1.1								396	N	GLU	29	A	9.78
39.6	-1.32556e+06	-1.54819e+06	198676	9685.33	8742.76	54	215	2	1	5	8	41	0	12	47	0	18.129	23.363	23.472	22.676	1.281								397	H	GLU	29	A	10.06
39.7	-1.32512e+06	-1.54801e+06	199032	9784.24	8586.58	47	227	2	0	4	6	32	0	16	52	0	17.658	24.127	24.287	23.451	1.074								398	CA	GLU	29	A	9.71
39.8	-1.32411e+06	-1.54762e+06	199578	9827.03	8667.99	58	222	2	0	3	5	36	0	16	48	0	17.954	24.31	24.461	23.674	0.952								399	HA	GLU	29	A	9.72
39.9	-1.32447e+06	-1.54646e+06	198199	9641.54	8692.01	55	213	2	0	3	5	39	0	8	53	0	18.612	22.801	22.961	22.473	0.926								400	C	GLU	29	A	9.38
40	-1.32382e+06	-1.5467e+06	198925	9849.33	8670.48	51	215	2	0	4	6	33	0	16	51	0	18.545	23.564	23.69	23.364	1.332								401	O	GLU	29	A	9.33
40.1	-1.32401e+06	-1.54876e+06	200834	9596.44	8667.25	60	225	2	0	6	8	42	0	8	50	0	18.95	22.508	22.646	22.293	1.255								402	CB	GLU	29	A	10.27
40.2	-1.32396e+06	-1.54669e+06	198786	9659.84	8647.54	57	212	2	1	6	9	44	0	8	48	0	18.747	22.641	22.818	22.432	0.994								403	HB	GLU	29	A	10.69
40.3	-1.32455e+06	-1.5475e+06	198778	9814.26	8779.05	50	207	2	1	6	9	40	0	16	44	0	18.381	23.255	23.397	23.047	0.886								404	HB	GLU	29	A	10.25
40.4	-1.3256e+06	-1.55201e+06	202548	9534.42	8603.42	61	227	2	0	4	6	38	0	16	46	0	18.421	23.897	24.035	23.819	1.07								405	CG	GLU	29	A	10.61
40.5	-1.32479e+06	-1.54722e+06	198624	9575.48	8270.54	60	208	2	1	4	7	45	0	16	39	0	18.596	23.386	23.503	23.393	1.204								406	HG	GLU	29	A	11
40.6	-1.32353e+06	-1.54867e+06	201259	9549.56	8319.31	64	193	2	0	4	6	42	0	20	38	0	19.186	22.16	22.293	22.137	1.291								407	HG	GLU	29	A	10.55
40.7	-1.32365e+06	-1.54783e+06	200370	9575	8278.96	63	208	2	2	5	9	43	0	20	37	0	18.688	22.656	22.802	22.56	0.602								408	CD	GLU	29	A	10.85
40.8	-1.32372e+06	-1.54683e+06	199254	9673.55	8390.74	63	197	2	1	3	6	44	0	16	40	0	18.135	23.177	23.314	23.063	1.105								409	OE1	GLU	29	A	11.01
40.9	-1.32513e+06	-1.54699e+06	197922	9704.49	8444.03	57	211	2	1	8	11	37	0	12	51	0	18.773	22.394	22.518	22.232	1.1								410	OE2	GLU	29	A	11.1
41	-1.32242e+06	-1.54658e+06	200091	9738.5	8410.69	58	222	2	0	6	8	42	0	16	42	0	18.147	23.312	23.463	23.16	1.065								411	N	SER	30	A	9.37
41.1	-1.32505e+06	-1.54895e+06	199934	9741.92	8432.75	62	208	0	0	4	4	43	0	16	41	0	18.457	22.877	23.027	22.817	1.02								412	H	SER	30	A	9.54
41.2	-1.32384e+06	-1.5464e+06	198732	9534.93	8328.17	67	209	2	1	5	8	42	0	20	38	0	18.7	22.615	22.758	22.544	1.066								413	CA	SER	30	A	9.32
41.3	-1.32545e+06	-1.54772e+06	198328	9583.7	8711.9	66	213	2	0	6	8	43	0	16	41	0	20.038	20.714	20.868	20.812	0.972								414	HA	SER	30	A	9.52
41.4	-1.32594e+06	-1.5489e+06	198877	9606.68	8474.71	65	212	2	0	4	6	45	0	16	39	0	20.387	19.285	19.41	19.462	0.921								415	C	SER	30	A	9.09
41.5	-1.32377e+06	-1.54591e+06	198139	9727.02	8693.1	60	221	2	0	7	9	43	0	16	41	0	21.648	17.635	17.761	17.737	1.151								416	O	SER	30	A	9.14
41.6	-1.32307e+06	-1.5479e+06	200879	9576.86	8556.81	60	215	2	1	5	8	45	0	16	39	0	20.628	18.604	18.74	18.581	1.088								417	CB	SER	30	A	9.64
41.7	-1.32617e+06	-1.54722e+06	196979	9747.94	8801.33	58	226	2	1	5	8	43	0	16	41	0	20.528	19.889	20.016	19.872	1.114								418	HB	SER	30	A	9.8
41.8	-1.32599e+06	-1.54762e+06	197754	9729.75	8767.11	55	230	0	2	5	7	43	0	16	41	0	20.471	19.627	19.782	19.554	0.982								419	HB	SER	30	A	9.68
41.9	-1.32307e+06	-1.54668e+06	199589	9565.3	8587.25	55	214	2	1	4	7	42	0	16	42	0	20.588	19.782	19.935	19.833	1.327								420	OG	SER	30	A	10
42	-1.32377e+06	-1.54716e+06	199301	9706	8736.23	55	225	2	1	6	9	46	0	16	38	0	20.816	19.956	20.083	19.892	1.166								421	HG	SER	30	A	10.13
42.1	-1.32454e+06	-1.54943e+06	200874	9754.86	8711.17	53	220	2	0	6	8	42	0	8	50	0	21.64	20.42	20.543	20.437	1.267								422	N	SER	31	A	9.05
42.2	-1.32371e+06	-1.54592e+06	198229	9818.43	8891.96	52	231	2	0	6	8	39	0	20	41	0	20.609	21.295	21.415	21.194	1.118								423	H	SER	31	A	9.13
42.3	-1.32484e+06	-1.54748e+06	198481	9760.42	8870.22	61	205	2	0	5	7	46	0	8	46	0	20.633	21.082	21.164	21.101	1.232								424	CA	SER	31	A	9.13
42.4	-1.32539e+06	-1.54924e+06	199629	9671.53	8717.85	59	210	2	0	4	6	43	0	16	41	0	20.787	21.337	21.424	21.528	1.117								425	HA	SER	31	A	9.25
42.5	-1.32524e+06	-1.54987e+06	200535	9739.58	8764.64	60	205	2	0	6	8	39	0	16	45	0	20.975	21.15	21.203	21.298	1.279								426	C	SER	31	A	9.39
42.6	-1.32516e+06	-1.54863e+06	199420	9661.67	8683.07	58	205	2	0	4	6	42	0	16	42	0	20.973	20.852	20.904	20.906	1.258								427	O	SER	31	A	9.78
42.7	-1.32571e+06	-1.54954e+06	199750	9784.82	8736.64	49	220	2	0	5	7	42	0	12	46	0	22.325	19.429	19.46	19.618	1.205								428	CB	SER	31	A	9.15
42.8	-1.32543e+06	-1.54667e+06	197205	9773.73	8882.52	56	224	2	1	5	8	40	0	12	48	0	23.056	17.779	17.799	17.956	1.076								429	HB	SER	31	A	9.28
42.9	-1.32492e+06	-1.54827e+06	199501	9819.52	8881.04	42	229	2	0	5	7	31	0	20	45	4	23.133	18.092	18.126	18.401	1.227								430	HB	SER	31	A	9.3
43	-1.32467e+06	-1.54842e+06	199972	9799.22	9043.08	54	222	2	0	6	8	40	0	16	44	0	23.489	17.209	17.253	17.393	1.099								431	OG	SER	31	A	9.12
43.1	-1.32445e+06	-1.54705e+06	198597	9767.62	8959.97	48	220	2	0	7	9	41	0	12	47	0	23.79	17.049	17.112	17.157	1.274								432	HG	SER	31	A	9.1
43.2	-1.32536e+06	-1.54855e+06	199282	9703.72	8897.12	58	228	2	1	5	8	42	0	12	46	0	23.731	17.471	17.529	17.554	0.957								433	N	LYS	32	A	9.43
43.3	-1.32462e+06	-1.54461e+06	196122	9682.2	8918.32	59	222	2	1	5	8	38	0	16	46	0	24.197	15.948	15.999	16.018	1.05								434	H	LYS	32	A	9.27
43.4	-1.32459e+06	-1.54674e+06	197977	9628.27	9138.87	52	222	2	1	3	6	43	0	12	45	0	23.956	16.623	16.666	16.66	1.102								435	CA	LYS	32	A	9.93
43.5	-1.32452e+06	-1.54879e+06	200429	9809.75	9043.05	59	222	2	0	4	6	44	0	12	44	0	24.102	17.345	17.414	17.505	1.103								436	HA	LYS	32	A	10.32
43.6	-1.3246e+06	-1.54981e+06	201187	9797.26	9034.22	48	224	2	0	4	6	35	0	8	47	10	23.216	18.561	18.623	18.703	1.252								437	C	LYS	32	A	9.87
43.7	-1.32476e+06	-1.54714e+06	198511	9831.08	9036.05	51	221	2	1	4	7	39	0	16	45	0	22.613	19.32	19.369	19.496	1.04								438	O	LYS	32	A	9.95
43.8	-1.32502e+06	-1.54815e+06	199176	9802.46	9030.19	53	229	2	1	6	9	39	0	12	49	0	22.474	19.527	19.587	19.782	1.08								439	CB	LYS	32	A	10.29
43.9	-1.32359e+06	-1.54729e+06	199747	9818.15	8853.51	55	228	2	2	7	11	39	0	12	49	0	22.477	18.449	18.491	18.716	1.07								440	HB	LYS	32	A	10.16
44	-1.32289e+06	-1.54709e+06	200226	9746.44	8898.82	51	227	2	0	5	7	39	0	16	45	0	22.351	18.302	18.336	18.55	1.302								441	HB	LYS	32	A	10.54
44.1	-1.32592e+06	-1.54813e+06	198196	9835.23	8897.08	52	234	2	1	6	9	40	0	12	48	0	23.99	17.635	17.696	17.982	1.053								442	CG	LYS	32	A	10.78
44.2	-1.3255e+06	-1.54831e+06	198778	9766.31	9104.83	48	218	2	0	2	4	40	0	12	48	0	26.56	13.437	13.436	13.913	1.322								443	HG	LYS	32	A	10.9
44.3	-1.3239e+06	-1.54661e+06	198687	9971.43	9105.89	44	230	2	0	5	7	35	0	16	49	0	25.339	15.254	15.249	15.732	0.964								444	HG	LYS	32	A	10.81
44.4	-1.32491e+06	-1.54885e+06	200163	9742.81	8909.64	58	222	2	1	4	7	45	0	8	47	0	25.597	14.604	14.603	14.985	1.005								445	CD	LYS	32	A	11.35
44.5	-1.32518e+06	-1.54862e+06	199740	9861.41	8777.55	52	218	2	1	3	6	39	0	8	53	0	25.533	14.729	14.721	15.135	1.229								446	HD	LYS	32	A	11.47
44.6	-1.32464e+06	-1.54654e+06	197945	9682.39	8748.05	56	211	2	2	4	8	40	0	16	44	0	24.839	15.354	15.363	15.664	1.098								447	HD	LYS	32	A	11.45
44.7	-1.32502e+06	-1.54866e+06	199821	9735.91	8690.61	53	213	2	1	4	7	37	0	8	55	0	25.943	14.106	14.11	14.574	0.985								448	CE	LYS	32	A	11.93
44.8	-1.32465e+06	-1.54985e+06	201439	9794.33	8935.7	51	217	2	0	4	6	37	0	12	51	0	26.776	11.768	11.804	12.227	0.556								449	HE	LYS	32	A	11.99
44.9	-1.3245e+06	-1.54548e+06	197008	9809.37	9055.6	54	210	2	0	5	7	43	0	4	53	0	25.83	12.484	12.569	12.886	1.48								450	HE	LYS	32	A	12.05
45	-1.32345e+06	-1.54371e+06	196341	9806.29	8889.05	59	216	2	0	4	6	42	0	12	46	0	27.031	11.166	11.255	11.687	1.161								451	NZ	LYS	32	A	12.49
45.1	-1.32326e+06	-1.54643e+06	199252	9621.07	8669.29	56	217	2	0	3	5	34	0	16	50	0	27.18	10.841	10.916	11.348	1.123								452	HZ	LYS	32	A	12.69
45.2	-1.32466e+06	-1.54628e+06	197818	9890.4	8857.34	48	225	2	0	4	6	42	0	8	50	0	26.698	12.995	13.063	13.395	1.061								453	HZ	LYS	32	A	12.65
45.3	-1.32351e+06	-1.54777e+06	200441	9768.44	8861.42	48	214	2	1	3	6	39	0	12	49	0	27.842	12.327	12.414	12.73	1.148								454	HZ	LYS	32	A	12.67
45.4	-1.32443e+06	-1.54854e+06	200277	9628.47	8653.79	55	209	2	0	5	7	42	0	8	50	0	28.783	11.198	11.258	11.704	1.1								455	N	GLY	33	A	9.92
45.5	-1.32253e+06	-1.5425e+06	196080	9817.54	8793.92	59	203	2	0	3	5	43	0	8	49	0	27.687	11.539	11.617	11.868	1.221								456	H	GLY	33	A	10.02
45.6	-1.32392e+06	-1.54683e+06	199017	9854.24	8927.08	54	227	2	0	6	8	48	0	8	44	0	27.491	12.797	12.903	13.084	1.132								457	CA	GLY	33	A	10.03
45.7	-1.32514e+06	-1.54767e+06	198675	9637.85	8839	58	223	2	0	4	6	41	0	12	47	0	26.057	13.555	13.648	13.678	0.881								458	HA	GLY	33	A	10.4
45.8	-1.32522e+06	-1.5479e+06	198764	9692.57	8665.32	54	219	2	1	5	8	46	0	8	46	0	27.21	12.924	13.001	13.085	1.316								459	HA	GLY	33	A	10.1
45.9	-1.32361e+06	-1.54698e+06	199366	9789.34	8811	54	214	2	0	6	8	51	0	12	37	0	26.442	13.529	13.581	13.63	1.16								460	C	GLY	33	A	9.8
46	-1.32462e+06	-1.54658e+06	197985	9724.66	8886.93	49	226	2	0	5	7	49	0	8	43	0	24.856	14.274	14.359	14.181	1.078								461	O	GLY	33	A	9.75
46.1	-1.3259e+06	-1.54867e+06	198878	9609.09	8612.93	53	207	2	1	3	6	46	0	8	46	0	23.763	14.65	14.759	14.347	0.886								462	N	ALA	34	A	9.83
46.2	-1.32413e+06	-1.54806e+06	199924	9622.66	8489.47	61	208	2	1	5	8	42	0	8	50	0	23.387	15.076	15.156	14.755	1.19								463	H	ALA	34	A	10.03
46.3	-1.32382e+06	-1.54689e+06	199323	9735.8	8660.66	57	212	2	1	5	8	39	0	8	49	4	23.078	16.443	16.521	15.95	1.155								464	CA	ALA	34	A	9.74
46.4	-1.32398e+06	-1.54609e+06	198382	9645.74	8457.74	63	220	2	2	3	7	52	0	8	40	0	22.171	17.172	17.261	16.769	1.156								465	HA	ALA	34	A	9.94
46.5	-1.32589e+06	-1.54973e+06	200102	9681.65	8614.61	62	214	2	1	5	8	52	0	4	44	0	21.514	17.893	18.01	17.359	1.173								466	C	ALA	34	A	9.26
46.6	-1.32519e+06	-1.55027e+06	201223	9646.18	8592.25	52	222	2	2	3	7	37	0	12	51	0	21.229	18.279	18.36	17.683	1.109								467	O	ALA	34	A	9.1
46.7	-1.32516e+06	-1.54767e+06	198624	9800.69	8823.75	58	202	2	1	4	7	43	0	8	49	0	20.804	18.757	18.846	18.067	1.046								468	CB	ALA	34	A	10.16
46.8	-1.32488e+06	-1.54774e+06	198927	9679.77	8613.74	61	206	2	0	4	6	48	0	4	48	0	20.077	19.985	20.073	19.334	0.914								469	HB	ALA	34	A	10.29
46.9	-1.32541e+06	-1.54609e+06	196826	9861.48	8890.88	57	223	2	2	4	8	47	0	8	45	0	20.842	19.525	19.624	19.014	1.059								470	HB	ALA	34	A	10.34
47	-1.32396e+06	-1.54809e+06	200320	9700.38	8677.42	67	204	2	2	5	9	45	0	4	51	0	19.747	20.346	20.456	19.832	1.329								471	HB	ALA	34	A	10.35
47.1	-1.32473e+06	-1.548e+06	199510	9780.15	8761.49	63	211	2	2	5	9	46	0	12	42	0	20.114	19.889	20	19.333	0.975								472	N	ALA	35	A	9.23
47.2	-1.32422e+06	-1.54666e+06	198440	9685.08	8568.37	62	204	2	0	5	7	43	0	16	41	0	19.732	20.701	20.814	20.172	0.8								473	H	ALA	35	A	9.51
47.3	-1.32506e+06	-1.54881e+06	199733	9669.68	8696.96	57	214	2	0	5	7	44	0	16	40	0	19.927	21.18	21.253	20.864	0.785								474	CA	ALA	35	A	9.03
47.4	-1.32516e+06	-1.54691e+06	197791	9670.34	8973	66	209	0	0	3	3	43	0	8	49	0	19.208	22.448	22.539	21.884	1.089								475	HA	ALA	35	A	9.05
47.5	-1.32596e+06	-1.54722e+06	197370	9826.28	8841.34	56	206	2	0	4	6	42	0	8	50	0	19.466	22.19	22.285	21.685	1.147								476	C	ALA	35	A	8.74
47.6	-1.32465e+06	-1.54574e+06	197304	9754.74	8795.44	59	210	2	1	5	8	43	0	4	53	0	19.434	22.659	22.773	22.176	1.335								477	O	ALA	35	A	8.66
47.7	-1.32483e+06	-1.54652e+06	197834	9638.44	8696.93	61	205	2	1	4	7	43	0	8	49	0	19.57	21.968	22.096	21.624	1.09								478	CB	ALA	35	A	9.4
47.8	-1.32383e+06	-1.54713e+06	199381	9805.07	8839.32	54	203	2	2	4	8	43	0	4	48	5	20.001	22.027	22.187	21.711	1.23								479	HB	ALA	35	A	9.52
47.9	-1.32442e+06	-1.54369e+06	195311	9763.91	8865.01	57	215	2	2	4	8	47	0	8	45	0	20.147	22.115	22.254	21.892	1.163								480	HB	ALA	35	A	9.57
48	-1.32318e+06	-1.54672e+06	199599	9684.89	8883.57	57	216	2	1	5	8	38	0	20	42	0	19.811	22.214	22.338	21.874	1.261								481	HB	ALA	35	A	9.59
48.1	-1.3232e+06	-1.54796e+06	200718	9624.25	8710.23	61	215	2	1	4	7	42	0	12	46	0	20.377	21.939	22.041	21.903	1.431								482	N	PHE	36	A	8.8
48.2	-1.32279e+06	-1.54584e+06	199008	9657.82	8786.61	52	212	2	2	4	8	52	0	4	44	0	21.072	22.549	22.64	22.49	1.017								483	H	PHE	36	A	9.06
48.3	-1.32499e+06	-1.54703e+06	198021	9665.14	8669.05	64	219	2	1	3	6	42	0	8	50	0	19.912	23.851	23.964	23.744	1.187								484	CA	PHE	36	A	8.68
48.4	-1.32594e+06	-1.54717e+06	197443	9778.04	8698.64	55	213	2	0	5	7	39	0	16	45	0	19.38	24.343	24.467	24.269	1.099								485	HA	PHE	36	A	8.73
48.5	-1.32569e+06	-1.54768e+06	198176	9686.31	8725.21	60	224	2	1	4	7	44	0	12	44	0	19.551	23.209	23.301	23.159	1.044								486	C	PHE	36	A	8.17
48.6	-1.32555e+06	-1.54802e+06	198659	9844.35	8837.97	64	210	2	1	5	8	45	0	16	39	0	19.725	22.073	22.159	21.896	1.046								487	O	PHE	36	A	8.22
48.7	-1.32453e+06	-1.54717e+06	198719	9681.92	8773.39	58	208	2	2	4	8	45	0	8	47	0	20.604	20.915	20.994	20.773	1.106								488	CB	PHE	36	A	9.31
48.8	-1.32496e+06	-1.5466e+06	197802	9755.06	8799.43	59	207	2	2	3	7	37	0	16	43	4	19.565	21.787	21.869	21.522	0.963								489	HB	PHE	36	A	9.61
48.9	-1.32414e+06	-1.54819e+06	200100	9689.97	8766.83	56	203	2	1	5	8	41	0	12	47	0	19.696	22.258	22.366	21.893	1.038								490	HB	PHE	36	A	9.52
49	-1.32376e+06	-1.54703e+06	199319	9771.26	8822.33	61	201	2	1	4	7	43	0	12	45	0	20.393	20.643	20.753	20.237	1.083								491	CG	PHE	36	A	9.62
49.1	-1.32366e+06	-1.54536e+06	197662	9637.49	8689.38	60	185	2	0	4	6	46	0	8	46	0	20.84	20.031	20.105	19.69	1.277								492	CD1	PHE	36	A	9.89
49.2	-1.32359e+06	-1.54643e+06	198804	9736.75	8791.81	61	208	2	2	4	8	47	0	12	41	0	20.901	20.291	20.366	20.105	0.954								493	HD1	PHE	36	A	9.9
49.3	-1.323e+06	-1.54641e+06	199562	9693.54	8864.16	59	217	2	0	6	8	49	0	8	43	0	19.252	23.047	23.133	22.918	1.326								494	CD2	PHE	36	A	9.87
49.4	-1.32454e+06	-1.54498e+06	196542	9779.41	9161.7	59	209	2	0	6	8	48	0	8	44	0	19.404	23.441	23.572	23.403	1.701								495	HD2	PHE	36	A	9.86
49.5	-1.32336e+06	-1.54842e+06	201027	9749.94	9065.56	63	205	2	1	6	9	46	0	8	46	0	20.615	21.649	21.786	21.696	1.276								496	CE1	PHE	36	A	10.35
49.6	-1.32423e+06	-1.54937e+06	201331	9674.85	8989.19	61	202	2	0	4	6	46	0	8	46	0	19.613	22.73	22.88	22.709	1.24								497	HE1	PHE	36	A	10.69
49.7	-1.32464e+06	-1.54617e+06	197666	9768.04	8795.68	49	210	0	1	4	5	48	0	8	44	0	20.346	20.997	21.146	21.185	1.633								498	CE2	PHE	36	A	10.34
49.8	-1.32509e+06	-1.54689e+06	197766	9694.28	8810.15	59	217	2	1	4	7	46	0	12	42	0	19.225	22.777	22.932	22.884	1.474								499	HE2	PHE	36	A	10.68
49.9	-1.32691e+06	-1.55074e+06	199855	9661.43	8886.45	63	208	2	1	3	6	51	0	12	37	0	19.042	22.574	22.714	22.73	1.239								500	CZ	PHE	36	A	10.56
50	-1.32504e+06	-1.54905e+06	200101	9732.44	8970.91	62	208	2	1	2	5	48	0	12	40	0	19.21	23.01	23.162	23.143	1.325								501	HZ	PHE	36	A	11.02
					8614.6												21.1374		18.2775	18.0724									502	N	VAL	37	A	7.92
					86.146												2.11374		1.82775	1.80724									503	H	VAL	37	A	8.09
																													504	CA	VAL	37	A	7.62
																													505	HA	VAL	37	A	7.72
																													506	C	VAL	37	A	7.81
																													507	O	VAL	37	A	8
																													508	CB	VAL	37	A	7.36
																													509	HB	VAL	37	A	7.51
																													510	CG1	VAL	37	A	7.41
																													511	HG1	VAL	37	A	7.47
																													512	HG1	VAL	37	A	7.56
																													513	HG1	VAL	37	A	7.57
																													514	CG2	VAL	37	A	7.34
																													515	HG2	VAL	37	A	7.53
																													516	HG2	VAL	37	A	7.34
																													517	HG2	VAL	37	A	7.47
																													518	N	SER	38	A	7.99
																													519	H	SER	38	A	8.01
																													520	CA	SER	38	A	8.36
																													521	HA	SER	38	A	8.73
																													522	C	SER	38	A	8.08
																													523	O	SER	38	A	7.71
																													524	CB	SER	38	A	8.87
																													525	HB	SER	38	A	9.28
																													526	HB	SER	38	A	8.76
																													527	OG	SER	38	A	9.25
																													528	HG	SER	38	A	9.56
																													529	N	LYS	39	A	8.47
																													530	H	LYS	39	A	8.94
																													531	CA	LYS	39	A	8.45
																													532	HA	LYS	39	A	8.15
																													533	C	LYS	39	A	8.43
																													534	O	LYS	39	A	8.33
																													535	CB	LYS	39	A	9.17
																													536	HB	LYS	39	A	9.55
																													537	HB	LYS	39	A	9.4
																													538	CG	LYS	39	A	9.38
																													539	HG	LYS	39	A	9.31
																													540	HG	LYS	39	A	9.33
																													541	CD	LYS	39	A	10.1
																													542	HD	LYS	39	A	10.29
																													543	HD	LYS	39	A	10.32
																													544	CE	LYS	39	A	10.58
																													545	HE	LYS	39	A	10.65
																													546	HE	LYS	39	A	10.63
																													547	NZ	LYS	39	A	11.2
																													548	HZ	LYS	39	A	11.39
																													549	HZ	LYS	39	A	11.4
																													550	HZ	LYS	39	A	11.41
																													551	N	GLN	40	A	8.75
																													552	H	GLN	40	A	8.96
																													553	CA	GLN	40	A	9.02
																													554	HA	GLN	40	A	9.27
																													555	C	GLN	40	A	8.59
																													556	O	GLN	40	A	8.9
																													557	CB	GLN	40	A	9.77
																													558	HB	GLN	40	A	9.85
																													559	HB	GLN	40	A	10.06
																													560	CG	GLN	40	A	10.33
																													561	HG	GLN	40	A	10.45
																													562	HG	GLN	40	A	10.41
																													563	CD	GLN	40	A	10.94
																													564	OE1	GLN	40	A	11.17
																													565	NE2	GLN	40	A	11.43
																													566	HE2	GLN	40	A	11.94
																													567	HE2	GLN	40	A	11.43
																													568	N	GLU	41	A	8.11
																													569	H	GLU	41	A	8.01
																													570	CA	GLU	41	A	7.92
																													571	HA	GLU	41	A	8.37
																													572	C	GLU	41	A	7.58
																													573	O	GLU	41	A	7.75
																													574	CB	GLU	41	A	7.85
																													575	HB	GLU	41	A	7.6
																													576	HB	GLU	41	A	7.85
																													577	CG	GLU	41	A	8.43
																													578	HG	GLU	41	A	8.63
																													579	HG	GLU	41	A	8.41
																													580	CD	GLU	41	A	9.11
																													581	OE1	GLU	41	A	9.48
																													582	OE2	GLU	41	A	9.52
																													583	N	GLY	42	A	7.4
																													584	H	GLY	42	A	7.46
																													585	CA	GLY	42	A	7.42
																													586	HA	GLY	42	A	7.91
																													587	HA	GLY	42	A	7.46
																													588	C	GLY	42	A	7.18
																													589	O	GLY	42	A	7.3
																													590	N	SER	43	A	7.15
																													591	H	SER	43	A	7.26
																													592	CA	SER	43	A	7.24
																													593	HA	SER	43	A	7.33
																													594	C	SER	43	A	7.35
																													595	O	SER	43	A	7.61
																													596	CB	SER	43	A	7.57
																													597	HB	SER	43	A	7.76
																													598	HB	SER	43	A	7.78
																													599	OG	SER	43	A	7.69
																													600	HG	SER	43	A	7.8
																													601	N	GLU	44	A	7.49
																													602	H	GLU	44	A	7.5
																													603	CA	GLU	44	A	7.98
																													604	HA	GLU	44	A	8.18
																													605	C	GLU	44	A	7.88
																													606	O	GLU	44	A	8.31
																													607	CB	GLU	44	A	8.7
																													608	HB	GLU	44	A	8.69
																													609	HB	GLU	44	A	9.1
																													610	CG	GLU	44	A	9.26
																													611	HG	GLU	44	A	9.45
																													612	HG	GLU	44	A	9.53
																													613	CD	GLU	44	A	9.59
																													614	OE1	GLU	44	A	9.96
																													615	OE2	GLU	44	A	9.73
																													616	N	VAL	45	A	7.52
																													617	H	VAL	45	A	7.38
																													618	CA	VAL	45	A	7.53
																													619	HA	VAL	45	A	7.94
																													620	C	VAL	45	A	6.89
																													621	O	VAL	45	A	7.04
																													622	CB	VAL	45	A	8.01
																													623	HB	VAL	45	A	7.9
																													624	CG1	VAL	45	A	8.37
																													625	HG1	VAL	45	A	8.53
																													626	HG1	VAL	45	A	8.58
																													627	HG1	VAL	45	A	8.54
																													628	CG2	VAL	45	A	8.72
																													629	HG2	VAL	45	A	8.98
																													630	HG2	VAL	45	A	8.99
																													631	HG2	VAL	45	A	8.94
																													632	N	VAL	46	A	6.45
																													633	H	VAL	46	A	6.58
																													634	CA	VAL	46	A	6.06
																													635	HA	VAL	46	A	6.26
																													636	C	VAL	46	A	5.72
																													637	O	VAL	46	A	5.87
																													638	CB	VAL	46	A	6.16
																													639	HB	VAL	46	A	6.25
																													640	CG1	VAL	46	A	6.24
																													641	HG1	VAL	46	A	6.38
																													642	HG1	VAL	46	A	6.39
																													643	HG1	VAL	46	A	6.42
																													644	CG2	VAL	46	A	6.62
																													645	HG2	VAL	46	A	6.84
																													646	HG2	VAL	46	A	6.85
																													647	HG2	VAL	46	A	6.83
																													648	N	LYS	47	A	5.45
																													649	H	LYS	47	A	5.55
																													650	CA	LYS	47	A	5.21
																													651	HA	LYS	47	A	5.22
																													652	C	LYS	47	A	4.83
																													653	O	LYS	47	A	4.91
																													654	CB	LYS	47	A	5.51
																													655	HB	LYS	47	A	5.69
																													656	HB	LYS	47	A	5.52
																													657	CG	LYS	47	A	6
																													658	HG	LYS	47	A	6.15
																													659	HG	LYS	47	A	6.28
																													660	CD	LYS	47	A	6.36
																													661	HD	LYS	47	A	6.49
																													662	HD	LYS	47	A	6.51
																													663	CE	LYS	47	A	6.78
																													664	HE	LYS	47	A	6.95
																													665	HE	LYS	47	A	6.93
																													666	NZ	LYS	47	A	7.16
																													667	HZ	LYS	47	A	7.32
																													668	HZ	LYS	47	A	7.3
																													669	HZ	LYS	47	A	7.38
																													670	N	ARG	48	A	4.53
																													671	H	ARG	48	A	4.59
																													672	CA	ARG	48	A	4.24
																													673	HA	ARG	48	A	4.26
																													674	C	ARG	48	A	4.36
																													675	O	ARG	48	A	4.51
																													676	CB	ARG	48	A	4
																													677	HB	ARG	48	A	4.26
																													678	HB	ARG	48	A	4.2
																													679	CG	ARG	48	A	3.62
																													680	HG	ARG	48	A	3.68
																													681	HG	ARG	48	A	3.81
																													682	CD	ARG	48	A	3.5
																													683	HD	ARG	48	A	3.61
																													684	HD	ARG	48	A	3.64
																													685	NE	ARG	48	A	3.31
																													686	HE	ARG	48	A	3.35
																													687	CZ	ARG	48	A	3.23
																													688	NH1	ARG	48	A	3.32
																													689	HH1	ARG	48	A	3.44
																													690	HH1	ARG	48	A	3.37
																													691	NH2	ARG	48	A	3.22
																													692	HH2	ARG	48	A	3.24
																													693	HH2	ARG	48	A	3.29
																													694	N	PRO	49	A	4.4
																													695	CA	PRO	49	A	4.62
																													696	HA	PRO	49	A	4.92
																													697	C	PRO	49	A	4.47
																													698	O	PRO	49	A	4.2
																													699	CB	PRO	49	A	4.79
																													700	HB	PRO	49	A	4.82
																													701	HB	PRO	49	A	5.15
																													702	CG	PRO	49	A	4.62
																													703	HG	PRO	49	A	4.58
																													704	HG	PRO	49	A	4.88
																													705	CD	PRO	49	A	4.37
																													706	HD	PRO	49	A	4.16
																													707	HD	PRO	49	A	4.55
																													708	N	ARG	50	A	4.76
																													709	H	ARG	50	A	5.06
																													710	CA	ARG	50	A	4.79
																													711	HA	ARG	50	A	4.59
																													712	C	ARG	50	A	4.8
																													713	O	ARG	50	A	5.07
																													714	CB	ARG	50	A	5.27
																													715	HB	ARG	50	A	5.52
																													716	HB	ARG	50	A	5.51
																													717	CG	ARG	50	A	5.39
																													718	HG	ARG	50	A	5.43
																													719	HG	ARG	50	A	5.46
																													720	CD	ARG	50	A	5.82
																													721	HD	ARG	50	A	5.96
																													722	HD	ARG	50	A	5.97
																													723	NE	ARG	50	A	6.33
																													724	HE	ARG	50	A	6.55
																													725	CZ	ARG	50	A	6.78
																													726	NH1	ARG	50	A	6.88
																													727	HH1	ARG	50	A	6.62
																													728	HH1	ARG	50	A	7.41
																													729	NH2	ARG	50	A	7.44
																													730	HH2	ARG	50	A	7.63
																													731	HH2	ARG	50	A	7.9
																													732	N	ARG	51	A	4.64
																													733	H	ARG	51	A	4.52
																													734	CA	ARG	51	A	4.75
																													735	HA	ARG	51	A	5.06
																													736	C	ARG	51	A	4.86
																													737	O	ARG	51	A	4.81
																													738	CB	ARG	51	A	4.59
																													739	HB	ARG	51	A	4.54
																													740	HB	ARG	51	A	4.93
																													741	CG	ARG	51	A	4.53
																													742	HG	ARG	51	A	4.92
																													743	HG	ARG	51	A	4.54
																													744	CD	ARG	51	A	4.48
																													745	HD	ARG	51	A	4.51
																													746	HD	ARG	51	A	4.89
																													747	NE	ARG	51	A	4.46
																													748	HE	ARG	51	A	4.64
																													749	CZ	ARG	51	A	4.58
																													750	NH1	ARG	51	A	4.83
																													751	HH1	ARG	51	A	4.96
																													752	HH1	ARG	51	A	5.13
																													753	NH2	ARG	51	A	4.87
																													754	HH2	ARG	51	A	5.07
																													755	HH2	ARG	51	A	5.11
																													756	N	TYR	52	A	5.19
																													757	H	TYR	52	A	5.36
																													758	CA	TYR	52	A	5.51
																													759	HA	TYR	52	A	5.41
																													760	C	TYR	52	A	5.69
																													761	O	TYR	52	A	5.99
																													762	CB	TYR	52	A	6.03
																													763	HB	TYR	52	A	6.25
																													764	HB	TYR	52	A	6.34
																													765	CG	TYR	52	A	6.05
																													766	CD1	TYR	52	A	6.1
																													767	HD1	TYR	52	A	6.18
																													768	CD2	TYR	52	A	6.27
																													769	HD2	TYR	52	A	6.5
																													770	CE1	TYR	52	A	6.27
																													771	HE1	TYR	52	A	6.49
																													772	CE2	TYR	52	A	6.43
																													773	HE2	TYR	52	A	6.74
																													774	CZ	TYR	52	A	6.37
																													775	OH	TYR	52	A	6.65
																													776	HH	TYR	52	A	6.82
																													777	N	LEU	53	A	5.62
																													778	H	LEU	53	A	5.46
																													779	CA	LEU	53	A	5.92
																													780	HA	LEU	53	A	6.28
																													781	C	LEU	53	A	5.92
																													782	O	LEU	53	A	6.32
																													783	CB	LEU	53	A	5.96
																													784	HB	LEU	53	A	5.92
																													785	HB	LEU	53	A	5.87
																													786	CG	LEU	53	A	6.46
																													787	HG	LEU	53	A	6.6
																													788	CD1	LEU	53	A	6.88
																													789	HD1	LEU	53	A	7.11
																													790	HD1	LEU	53	A	7.04
																													791	HD1	LEU	53	A	7.11
																													792	CD2	LEU	53	A	6.76
																													793	HD2	LEU	53	A	6.96
																													794	HD2	LEU	53	A	6.92
																													795	HD2	LEU	53	A	6.94
																													796	N	TYR	54	A	5.6
																													797	H	TYR	54	A	5.36
																													798	CA	TYR	54	A	5.7
																													799	HA	TYR	54	A	5.95
																													800	C	TYR	54	A	5.7
																													801	O	TYR	54	A	5.8
																													802	CB	TYR	54	A	5.65
																													803	HB	TYR	54	A	5.46
																													804	HB	TYR	54	A	5.99
																													805	CG	TYR	54	A	5.64
																													806	CD1	TYR	54	A	6.06
																													807	HD1	TYR	54	A	6.4
																													808	CD2	TYR	54	A	5.45
																													809	HD2	TYR	54	A	5.37
																													810	CE1	TYR	54	A	6.22
																													811	HE1	TYR	54	A	6.68
																													812	CE2	TYR	54	A	5.61
																													813	HE2	TYR	54	A	5.65
																													814	CZ	TYR	54	A	5.97
																													815	OH	TYR	54	A	6.28
																													816	HH	TYR	54	A	6.5
																													817	N	GLN	55	A	5.7
																													818	H	GLN	55	A	5.73
																													819	CA	GLN	55	A	5.78
																													820	HA	GLN	55	A	5.72
																													821	C	GLN	55	A	6.02
																													822	O	GLN	55	A	6.11
																													823	CB	GLN	55	A	5.98
																													824	HB	GLN	55	A	5.92
																													825	HB	GLN	55	A	6.42
																													826	CG	GLN	55	A	6.1
																													827	HG	GLN	55	A	6.43
																													828	HG	GLN	55	A	6.25
																													829	CD	GLN	55	A	6.1
																													830	OE1	GLN	55	A	6.13
																													831	NE2	GLN	55	A	6.45
																													832	HE2	GLN	55	A	6.66
																													833	HE2	GLN	55	A	6.69
																													834	N	TRP	56	A	6.27
																													835	H	TRP	56	A	6.29
																													836	CA	TRP	56	A	6.7
																													837	HA	TRP	56	A	6.88
																													838	C	TRP	56	A	6.73
																													839	O	TRP	56	A	7.1
																													840	CB	TRP	56	A	7.12
																													841	HB	TRP	56	A	7.14
																													842	HB	TRP	56	A	7.28
																													843	CG	TRP	56	A	7.66
																													844	CD1	TRP	56	A	8.06
																													845	HD1	TRP	56	A	8.09
																													846	CD2	TRP	56	A	8.18
																													847	NE1	TRP	56	A	8.7
																													848	HE1	TRP	56	A	9.2
																													849	CE2	TRP	56	A	8.82
																													850	CE3	TRP	56	A	8.46
																													851	HE3	TRP	56	A	8.2
																													852	CZ2	TRP	56	A	9.6
																													853	HZ2	TRP	56	A	10.17
																													854	CZ3	TRP	56	A	9.3
																													855	HZ3	TRP	56	A	9.69
																													856	CH2	TRP	56	A	9.83
																													857	HH2	TRP	56	A	10.56
																													858	N	LEU	57	A	6.46
																													859	H	LEU	57	A	6.24
																													860	CA	LEU	57	A	6.6
																													861	HA	LEU	57	A	6.99
																													862	C	LEU	57	A	6.54
																													863	O	LEU	57	A	6.84
																													864	CB	LEU	57	A	6.54
																													865	HB	LEU	57	A	6.46
																													866	HB	LEU	57	A	6.77
																													867	CG	LEU	57	A	6.61
																													868	HG	LEU	57	A	6.46
																													869	CD1	LEU	57	A	6.9
																													870	HD1	LEU	57	A	7.08
																													871	HD1	LEU	57	A	7.05
																													872	HD1	LEU	57	A	7.09
																													873	CD2	LEU	57	A	7.04
																													874	HD2	LEU	57	A	7.27
																													875	HD2	LEU	57	A	7.24
																													876	HD2	LEU	57	A	7.23
																													877	N	GLY	58	A	6.31
																													878	H	GLY	58	A	6.17
																													879	CA	GLY	58	A	6.41
																													880	HA	GLY	58	A	6.38
																													881	HA	GLY	58	A	6.79
																													882	C	GLY	58	A	6.3
																													883	O	GLY	58	A	6.6
																													884	N	ALA	59	A	6.04
																													885	H	ALA	59	A	5.95
																													886	CA	ALA	59	A	6.03
																													887	HA	ALA	59	A	6.28
																													888	C	ALA	59	A	5.89
																													889	O	ALA	59	A	5.84
																													890	CB	ALA	59	A	6.15
																													891	HB	ALA	59	A	6.29
																													892	HB	ALA	59	A	6.28
																													893	HB	ALA	59	A	6.31
																													894	N	PRO	60	A	6.05
																													895	CA	PRO	60	A	6.09
																													896	HA	PRO	60	A	6.23
																													897	C	PRO	60	A	5.81
																													898	O	PRO	60	A	5.69
																													899	CB	PRO	60	A	6.53
																													900	HB	PRO	60	A	6.57
																													901	HB	PRO	60	A	6.86
																													902	CG	PRO	60	A	6.72
																													903	HG	PRO	60	A	6.84
																													904	HG	PRO	60	A	7.1
																													905	CD	PRO	60	A	6.42
																													906	HD	PRO	60	A	6.46
																													907	HD	PRO	60	A	6.63
																													908	N	VAL	61	A	5.92
																													909	H	VAL	61	A	6.21
																													910	CA	VAL	61	A	5.85
																													911	HA	VAL	61	A	5.78
																													912	C	VAL	61	A	5.76
																													913	O	VAL	61	A	5.99
																													914	CB	VAL	61	A	6.27
																													915	HB	VAL	61	A	6.55
																													916	CG1	VAL	61	A	6.37
																													917	HG1	VAL	61	A	6.53
																													918	HG1	VAL	61	A	6.46
																													919	HG1	VAL	61	A	6.53
																													920	CG2	VAL	61	A	6.69
																													921	HG2	VAL	61	A	6.85
																													922	HG2	VAL	61	A	6.89
																													923	HG2	VAL	61	A	6.96
																													924	N	PRO	62	A	5.67
																													925	CA	PRO	62	A	5.79
																													926	HA	PRO	62	A	5.95
																													927	C	PRO	62	A	5.92
																													928	O	PRO	62	A	5.97
																													929	CB	PRO	62	A	5.91
																													930	HB	PRO	62	A	6.01
																													931	HB	PRO	62	A	6.12
																													932	CG	PRO	62	A	5.93
																													933	HG	PRO	62	A	6.13
																													934	HG	PRO	62	A	6.14
																													935	CD	PRO	62	A	5.73
																													936	HD	PRO	62	A	5.87
																													937	HD	PRO	62	A	5.75
																													938	N	TYR	63	A	6.18
																													939	H	TYR	63	A	6.32
																													940	CA	TYR	63	A	6.47
																													941	HA	TYR	63	A	6.65
																													942	C	TYR	63	A	6.24
																													943	O	TYR	63	A	6.02
																													944	CB	TYR	63	A	6.96
																													945	HB	TYR	63	A	7.06
																													946	HB	TYR	63	A	7.13
																													947	CG	TYR	63	A	7.46
																													948	CD1	TYR	63	A	7.91
																													949	HD1	TYR	63	A	7.93
																													950	CD2	TYR	63	A	7.78
																													951	HD2	TYR	63	A	7.72
																													952	CE1	TYR	63	A	8.6
																													953	HE1	TYR	63	A	9.11
																													954	CE2	TYR	63	A	8.44
																													955	HE2	TYR	63	A	8.83
																													956	CZ	TYR	63	A	8.81
																													957	OH	TYR	63	A	9.61
																													958	HH	TYR	63	A	9.87
																													959	N	PRO	64	A	6.41
																													960	CA	PRO	64	A	6.28
																													961	HA	PRO	64	A	5.97
																													962	C	PRO	64	A	6.37
																													963	O	PRO	64	A	6.76
																													964	CB	PRO	64	A	6.7
																													965	HB	PRO	64	A	6.98
																													966	HB	PRO	64	A	6.65
																													967	CG	PRO	64	A	7
																													968	HG	PRO	64	A	7.42
																													969	HG	PRO	64	A	7.04
																													970	CD	PRO	64	A	6.85
																													971	HD	PRO	64	A	7.21
																													972	HD	PRO	64	A	6.81
																													973	N	ASP	65	A	6.16
																													974	H	ASP	65	A	5.97
																													975	CA	ASP	65	A	6.33
																													976	HA	ASP	65	A	6.85
																													977	C	ASP	65	A	6.24
																													978	O	ASP	65	A	5.85
																													979	CB	ASP	65	A	6.12
																													980	HB	ASP	65	A	6.39
																													981	HB	ASP	65	A	6.02
																													982	CG	ASP	65	A	5.92
																													983	OD1	ASP	65	A	5.86
																													984	OD2	ASP	65	A	6.06
																													985	N	PRO	66	A	6.63
																													986	CA	PRO	66	A	6.66
																													987	HA	PRO	66	A	6.63
																													988	C	PRO	66	A	6.29
																													989	O	PRO	66	A	6.26
																													990	CB	PRO	66	A	7.22
																													991	HB	PRO	66	A	7.25
																													992	HB	PRO	66	A	7.41
																													993	CG	PRO	66	A	7.58
																													994	HG	PRO	66	A	7.83
																													995	HG	PRO	66	A	7.94
																													996	CD	PRO	66	A	7.18
																													997	HD	PRO	66	A	7.18
																													998	HD	PRO	66	A	7.36
																													999	N	LEU	67	A	6.06
																													1000	H	LEU	67	A	6.14
																													1001	CA	LEU	67	A	5.75
																													1002	HA	LEU	67	A	5.88
																													1003	C	LEU	67	A	5.25
																													1004	O	LEU	67	A	5.04
																													1005	CB	LEU	67	A	5.87
																													1006	HB	LEU	67	A	5.87
																													1007	HB	LEU	67	A	5.75
																													1008	CG	LEU	67	A	6.31
																													1009	HG	LEU	67	A	6.5
																													1010	CD1	LEU	67	A	6.56
																													1011	HD1	LEU	67	A	6.74
																													1012	HD1	LEU	67	A	6.74
																													1013	HD1	LEU	67	A	6.71
																													1014	CD2	LEU	67	A	6.59
																													1015	HD2	LEU	67	A	6.79
																													1016	HD2	LEU	67	A	6.72
																													1017	HD2	LEU	67	A	6.79
																													1018	N	GLU	68	A	5.13
																													1019	H	GLU	68	A	5.36
																													1020	CA	GLU	68	A	4.74
																													1021	HA	GLU	68	A	4.56
																													1022	C	GLU	68	A	4.65
																													1023	O	GLU	68	A	4.42
																													1024	CB	GLU	68	A	4.8
																													1025	HB	GLU	68	A	4.92
																													1026	HB	GLU	68	A	5.06
																													1027	CG	GLU	68	A	4.48
																													1028	HG	GLU	68	A	4.6
																													1029	HG	GLU	68	A	4.45
																													1030	CD	GLU	68	A	4.2
																													1031	OE1	GLU	68	A	4.22
																													1032	OE2	GLU	68	A	4.3
																													1033	N	PRO	69	A	4.91
																													1034	CA	PRO	69	A	4.94
																													1035	HA	PRO	69	A	4.8
																													1036	C	PRO	69	A	4.93
																													1037	O	PRO	69	A	4.94
																													1038	CB	PRO	69	A	5.32
																													1039	HB	PRO	69	A	5.47
																													1040	HB	PRO	69	A	5.39
																													1041	CG	PRO	69	A	5.54
																													1042	HG	PRO	69	A	5.83
																													1043	HG	PRO	69	A	5.71
																													1044	CD	PRO	69	A	5.27
																													1045	HD	PRO	69	A	5.46
																													1046	HD	PRO	69	A	5.26
																													1047	N	ARG	70	A	5.01
																													1048	H	ARG	70	A	5.08
																													1049	CA	ARG	70	A	5.07
																													1050	HA	ARG	70	A	5.2
																													1051	C	ARG	70	A	4.8
																													1052	O	ARG	70	A	4.84
																													1053	CB	ARG	70	A	5.37
																													1054	HB	ARG	70	A	5.32
																													1055	HB	ARG	70	A	5.44
																													1056	CG	ARG	70	A	5.75
																													1057	HG	ARG	70	A	5.92
																													1058	HG	ARG	70	A	5.9
																													1059	CD	ARG	70	A	5.92
																													1060	HD	ARG	70	A	5.88
																													1061	HD	ARG	70	A	5.93
																													1062	NE	ARG	70	A	6.32
																													1063	HE	ARG	70	A	6.59
																													1064	CZ	ARG	70	A	6.49
																													1065	NH1	ARG	70	A	6.42
																													1066	HH1	ARG	70	A	6.19
																													1067	HH1	ARG	70	A	6.72
																													1068	NH2	ARG	70	A	6.92
																													1069	HH2	ARG	70	A	7.14
																													1070	HH2	ARG	70	A	7.13
																													1071	N	ARG	71	A	4.59
																													1072	H	ARG	71	A	4.64
																													1073	CA	ARG	71	A	4.36
																													1074	HA	ARG	71	A	4.48
																													1075	C	ARG	71	A	4.24
																													1076	O	ARG	71	A	4.28
																													1077	CB	ARG	71	A	4.25
																													1078	HB	ARG	71	A	4.23
																													1079	HB	ARG	71	A	4.1
																													1080	CG	ARG	71	A	4.52
																													1081	HG	ARG	71	A	4.62
																													1082	HG	ARG	71	A	4.74
																													1083	CD	ARG	71	A	4.52
																													1084	HD	ARG	71	A	4.38
																													1085	HD	ARG	71	A	4.81
																													1086	NE	ARG	71	A	4.48
																													1087	HE	ARG	71	A	4.27
																													1088	CZ	ARG	71	A	4.8
																													1089	NH1	ARG	71	A	5.18
																													1090	HH1	ARG	71	A	5.25
																													1091	HH1	ARG	71	A	5.47
																													1092	NH2	ARG	71	A	4.83
																													1093	HH2	ARG	71	A	4.6
																													1094	HH2	ARG	71	A	5.14
																													1095	N	GLU	72	A	4.23
																													1096	H	GLU	72	A	4.26
																													1097	CA	GLU	72	A	4.25
																													1098	HA	GLU	72	A	4.15
																													1099	C	GLU	72	A	4.52
																													1100	O	GLU	72	A	4.63
																													1101	CB	GLU	72	A	4.31
																													1102	HB	GLU	72	A	4.41
																													1103	HB	GLU	72	A	4.28
																													1104	CG	GLU	72	A	4.67
																													1105	HG	GLU	72	A	5.15
																													1106	HG	GLU	72	A	4.9
																													1107	CD	GLU	72	A	4.58
																													1108	OE1	GLU	72	A	4.72
																													1109	OE2	GLU	72	A	4.78
																													1110	N	VAL	73	A	4.72
																													1111	H	VAL	73	A	4.72
																													1112	CA	VAL	73	A	5.04
																													1113	HA	VAL	73	A	5.17
																													1114	C	VAL	73	A	5.04
																													1115	O	VAL	73	A	5.27
																													1116	CB	VAL	73	A	5.36
																													1117	HB	VAL	73	A	5.61
																													1118	CG1	VAL	73	A	5.62
																													1119	HG1	VAL	73	A	5.87
																													1120	HG1	VAL	73	A	5.81
																													1121	HG1	VAL	73	A	5.79
																													1122	CG2	VAL	73	A	5.61
																													1123	HG2	VAL	73	A	5.79
																													1124	HG2	VAL	73	A	5.84
																													1125	HG2	VAL	73	A	5.82
																													1126	N	CYS	74	A	4.85
																													1127	H	CYS	74	A	4.73
																													1128	CA	CYS	74	A	4.9
																													1129	HA	CYS	74	A	5.14
																													1130	C	CYS	74	A	4.8
																													1131	O	CYS	74	A	5.04
																													1132	CB	CYS	74	A	4.86
																													1133	HB	CYS	74	A	5
																													1134	HB	CYS	74	A	4.67
																													1135	SG	CYS	74	A	5.05
																													1136	N	GLU	75	A	4.55
																													1137	H	GLU	75	A	4.43
																													1138	CA	GLU	75	A	4.55
																													1139	HA	GLU	75	A	4.64
																													1140	C	GLU	75	A	4.88
																													1141	O	GLU	75	A	5.14
																													1142	CB	GLU	75	A	4.24
																													1143	HB	GLU	75	A	4.27
																													1144	HB	GLU	75	A	4.31
																													1145	CG	GLU	75	A	4.16
																													1146	HG	GLU	75	A	4.37
																													1147	HG	GLU	75	A	4.4
																													1148	CD	GLU	75	A	3.94
																													1149	OE1	GLU	75	A	4.25
																													1150	OE2	GLU	75	A	3.82
																													1151	N	LEU	76	A	4.99
																													1152	H	LEU	76	A	4.84
																													1153	CA	LEU	76	A	5.4
																													1154	HA	LEU	76	A	5.5
																													1155	C	LEU	76	A	5.78
																													1156	O	LEU	76	A	6.18
																													1157	CB	LEU	76	A	5.44
																													1158	HB	LEU	76	A	5.43
																													1159	HB	LEU	76	A	5.7
																													1160	CG	LEU	76	A	5.36
																													1161	HG	LEU	76	A	5.28
																													1162	CD1	LEU	76	A	5.56
																													1163	HD1	LEU	76	A	5.69
																													1164	HD1	LEU	76	A	5.75
																													1165	HD1	LEU	76	A	5.75
																													1166	CD2	LEU	76	A	5.59
																													1167	HD2	LEU	76	A	5.77
																													1168	HD2	LEU	76	A	5.79
																													1169	HD2	LEU	76	A	5.74
																													1170	N	ASN	77	A	5.73
																													1171	H	ASN	77	A	5.48
																													1172	CA	ASN	77	A	6.07
																													1173	HA	ASN	77	A	6.4
																													1174	C	ASN	77	A	6.08
																													1175	O	ASN	77	A	5.84
																													1176	CB	ASN	77	A	6.06
																													1177	HB	ASN	77	A	6.13
																													1178	HB	ASN	77	A	5.79
																													1179	CG	ASN	77	A	6.42
																													1180	OD1	ASN	77	A	6.63
																													1181	ND2	ASN	77	A	6.57
																													1182	HD2	ASN	77	A	6.83
																													1183	HD2	ASN	77	A	6.48
																													1184	N	PRO	78	A	6.44
																													1185	CA	PRO	78	A	6.55
																													1186	HA	PRO	78	A	6.3
																													1187	C	PRO	78	A	6.61
																													1188	O	PRO	78	A	6.61
																													1189	CB	PRO	78	A	7.05
																													1190	HB	PRO	78	A	7.32
																													1191	HB	PRO	78	A	7.11
																													1192	CG	PRO	78	A	7.22
																													1193	HG	PRO	78	A	7.6
																													1194	HG	PRO	78	A	7.33
																													1195	CD	PRO	78	A	6.84
																													1196	HD	PRO	78	A	7.05
																													1197	HD	PRO	78	A	6.73
																													1198	N	ASP	79	A	6.73
																													1199	H	ASP	79	A	6.77
																													1200	CA	ASP	79	A	6.84
																													1201	HA	ASP	79	A	7.03
																													1202	C	ASP	79	A	6.47
																													1203	O	ASP	79	A	6.53
																													1204	CB	ASP	79	A	7.2
																													1205	HB	ASP	79	A	7.11
																													1206	HB	ASP	79	A	7.3
																													1207	CG	ASP	79	A	7.66
																													1208	OD1	ASP	79	A	7.91
																													1209	OD2	ASP	79	A	7.96
																													1210	N	CYS	80	A	6.15
																													1211	H	CYS	80	A	6.16
																													1212	CA	CYS	80	A	5.84
																													1213	HA	CYS	80	A	6
																													1214	C	CYS	80	A	5.58
																													1215	O	CYS	80	A	5.56
																													1216	CB	CYS	80	A	5.67
																													1217	HB	CYS	80	A	5.92
																													1218	HB	CYS	80	A	5.52
																													1219	SG	CYS	80	A	5.51
																													1220	N	ASP	81	A	5.49
																													1221	H	ASP	81	A	5.57
																													1222	CA	ASP	81	A	5.35
																													1223	HA	ASP	81	A	5.12
																													1224	C	ASP	81	A	5.62
																													1225	O	ASP	81	A	5.57
																													1226	CB	ASP	81	A	5.34
																													1227	HB	ASP	81	A	5.23
																													1228	HB	ASP	81	A	5.64
																													1229	CG	ASP	81	A	5.23
																													1230	OD1	ASP	81	A	5.3
																													1231	OD2	ASP	81	A	5.33
																													1232	N	GLU	82	A	6
																													1233	H	GLU	82	A	6.09
																													1234	CA	GLU	82	A	6.35
																													1235	HA	GLU	82	A	6.34
																													1236	C	GLU	82	A	6.38
																													1237	O	GLU	82	A	6.53
																													1238	CB	GLU	82	A	6.8
																													1239	HB	GLU	82	A	6.71
																													1240	HB	GLU	82	A	6.92
																													1241	CG	GLU	82	A	7.4
																													1242	HG	GLU	82	A	7.74
																													1243	HG	GLU	82	A	7.53
																													1244	CD	GLU	82	A	7.72
																													1245	OE1	GLU	82	A	7.96
																													1246	OE2	GLU	82	A	7.97
																													1247	N	LEU	83	A	6.33
																													1248	H	LEU	83	A	6.26
																													1249	CA	LEU	83	A	6.43
																													1250	HA	LEU	83	A	6.72
																													1251	C	LEU	83	A	6.19
																													1252	O	LEU	83	A	6.4
																													1253	CB	LEU	83	A	6.52
																													1254	HB	LEU	83	A	6.72
																													1255	HB	LEU	83	A	6.31
																													1256	CG	LEU	83	A	6.75
																													1257	HG	LEU	83	A	6.64
																													1258	CD1	LEU	83	A	7.09
																													1259	HD1	LEU	83	A	7.24
																													1260	HD1	LEU	83	A	7.21
																													1261	HD1	LEU	83	A	7.31
																													1262	CD2	LEU	83	A	6.89
																													1263	HD2	LEU	83	A	7.1
																													1264	HD2	LEU	83	A	6.92
																													1265	HD2	LEU	83	A	7
																													1266	N	ALA	84	A	5.83
																													1267	H	ALA	84	A	5.72
																													1268	CA	ALA	84	A	5.65
																													1269	HA	ALA	84	A	5.77
																													1270	C	ALA	84	A	5.79
																													1271	O	ALA	84	A	5.9
																													1272	CB	ALA	84	A	5.28
																													1273	HB	ALA	84	A	5.3
																													1274	HB	ALA	84	A	5.34
																													1275	HB	ALA	84	A	5.24
																													1276	N	ASP	85	A	5.92
																													1277	H	ASP	85	A	5.91
																													1278	CA	ASP	85	A	6.18
																													1279	HA	ASP	85	A	6.08
																													1280	C	ASP	85	A	6.61
																													1281	O	ASP	85	A	6.85
																													1282	CB	ASP	85	A	6.29
																													1283	HB	ASP	85	A	6.43
																													1284	HB	ASP	85	A	6.55
																													1285	CG	ASP	85	A	6
																													1286	OD1	ASP	85	A	5.88
																													1287	OD2	ASP	85	A	6.12
																													1288	N	HIS	86	A	6.77
																													1289	H	HIS	86	A	6.63
																													1290	CA	HIS	86	A	7.19
																													1291	HA	HIS	86	A	7.42
																													1292	C	HIS	86	A	7.26
																													1293	O	HIS	86	A	7.61
																													1294	CB	HIS	86	A	7.37
																													1295	HB	HIS	86	A	7.49
																													1296	HB	HIS	86	A	7.6
																													1297	CG	HIS	86	A	7.34
																													1298	ND1	HIS	86	A	7.34
																													1299	HD1	HIS	86	A	7.37
																													1300	CD2	HIS	86	A	7.54
																													1301	HD2	HIS	86	A	7.75
																													1302	CE1	HIS	86	A	7.51
																													1303	HE1	HIS	86	A	7.71
																													1304	NE2	HIS	86	A	7.63
																													1305	N	ILE	87	A	7.01
																													1306	H	ILE	87	A	6.76
																													1307	CA	ILE	87	A	7.17
																													1308	HA	ILE	87	A	7.47
																													1309	C	ILE	87	A	6.92
																													1310	O	ILE	87	A	7.16
																													1311	CB	ILE	87	A	7.33
																													1312	HB	ILE	87	A	7.69
																													1313	CG1	ILE	87	A	7.37
																													1314	HG1	ILE	87	A	7.31
																													1315	HG1	ILE	87	A	7.46
																													1316	CG2	ILE	87	A	7.38
																													1317	HG2	ILE	87	A	7.48
																													1318	HG2	ILE	87	A	7.44
																													1319	HG2	ILE	87	A	7.59
																													1320	CD1	ILE	87	A	7.75
																													1321	HD1	ILE	87	A	7.93
																													1322	HD1	ILE	87	A	7.92
																													1323	HD1	ILE	87	A	7.92
																													1324	N	GLY	88	A	6.54
																													1325	H	GLY	88	A	6.45
																													1326	CA	GLY	88	A	6.31
																													1327	HA	GLY	88	A	6.14
																													1328	HA	GLY	88	A	6.55
																													1329	C	GLY	88	A	6.04
																													1330	O	GLY	88	A	6.16
																													1331	N	PHE	89	A	5.75
																													1332	H	PHE	89	A	5.72
																													1333	CA	PHE	89	A	5.5
																													1334	HA	PHE	89	A	5.38
																													1335	C	PHE	89	A	5.76
																													1336	O	PHE	89	A	5.75
																													1337	CB	PHE	89	A	5.23
																													1338	HB	PHE	89	A	5.07
																													1339	HB	PHE	89	A	5.39
																													1340	CG	PHE	89	A	5.15
																													1341	CD1	PHE	89	A	5.36
																													1342	HD1	PHE	89	A	5.57
																													1343	CD2	PHE	89	A	5.05
																													1344	HD2	PHE	89	A	5.04
																													1345	CE1	PHE	89	A	5.46
																													1346	HE1	PHE	89	A	5.74
																													1347	CE2	PHE	89	A	5.16
																													1348	HE2	PHE	89	A	5.23
																													1349	CZ	PHE	89	A	5.36
																													1350	HZ	PHE	89	A	5.55
																													1351	N	GLN	90	A	6.08
																													1352	H	GLN	90	A	6.15
																													1353	CA	GLN	90	A	6.41
																													1354	HA	GLN	90	A	6.27
																													1355	C	GLN	90	A	6.64
																													1356	O	GLN	90	A	6.76
																													1357	CB	GLN	90	A	6.79
																													1358	HB	GLN	90	A	6.94
																													1359	HB	GLN	90	A	7.06
																													1360	CG	GLN	90	A	6.86
																													1361	HG	GLN	90	A	6.97
																													1362	HG	GLN	90	A	6.91
																													1363	CD	GLN	90	A	7.2
																													1364	OE1	GLN	90	A	7.47
																													1365	NE2	GLN	90	A	7.49
																													1366	HE2	GLN	90	A	7.88
																													1367	HE2	GLN	90	A	7.5
																													1368	N	GLU	91	A	6.77
																													1369	H	GLU	91	A	6.71
																													1370	CA	GLU	91	A	7.01
																													1371	HA	GLU	91	A	7.24
																													1372	C	GLU	91	A	6.77
																													1373	O	GLU	91	A	6.96
																													1374	CB	GLU	91	A	7.3
																													1375	HB	GLU	91	A	7.51
																													1376	HB	GLU	91	A	7.11
																													1377	CG	GLU	91	A	7.62
																													1378	HG	GLU	91	A	7.83
																													1379	HG	GLU	91	A	7.48
																													1380	CD	GLU	91	A	7.95
																													1381	OE1	GLU	91	A	7.97
																													1382	OE2	GLU	91	A	8.37
																													1383	N	ALA	92	A	6.42
																													1384	H	ALA	92	A	6.31
																													1385	CA	ALA	92	A	6.26
																													1386	HA	ALA	92	A	6.5
																													1387	C	ALA	92	A	6.18
																													1388	O	ALA	92	A	6.36
																													1389	CB	ALA	92	A	5.96
																													1390	HB	ALA	92	A	6.03
																													1391	HB	ALA	92	A	5.78
																													1392	HB	ALA	92	A	6.13
																													1393	N	TYR	93	A	6
																													1394	H	TYR	93	A	5.91
																													1395	CA	TYR	93	A	6
																													1396	HA	TYR	93	A	5.88
																													1397	C	TYR	93	A	6.42
																													1398	O	TYR	93	A	6.54
																													1399	CB	TYR	93	A	5.82
																													1400	HB	TYR	93	A	5.54
																													1401	HB	TYR	93	A	6.01
																													1402	CG	TYR	93	A	5.87
																													1403	CD1	TYR	93	A	6.24
																													1404	HD1	TYR	93	A	6.48
																													1405	CD2	TYR	93	A	5.64
																													1406	HD2	TYR	93	A	5.41
																													1407	CE1	TYR	93	A	6.38
																													1408	HE1	TYR	93	A	6.71
																													1409	CE2	TYR	93	A	5.78
																													1410	HE2	TYR	93	A	5.67
																													1411	CZ	TYR	93	A	6.15
																													1412	OH	TYR	93	A	6.36
																													1413	HH	TYR	93	A	6.52
																													1414	N	ARG	94	A	6.71
																													1415	H	ARG	94	A	6.65
																													1416	CA	ARG	94	A	7.16
																													1417	HA	ARG	94	A	7.24
																													1418	C	ARG	94	A	7.33
																													1419	O	ARG	94	A	7.6
																													1420	CB	ARG	94	A	7.45
																													1421	HB	ARG	94	A	7.38
																													1422	HB	ARG	94	A	7.47
																													1423	CG	ARG	94	A	7.94
																													1424	HG	ARG	94	A	8.07
																													1425	HG	ARG	94	A	8.03
																													1426	CD	ARG	94	A	8.3
																													1427	HD	ARG	94	A	8.62
																													1428	HD	ARG	94	A	8.25
																													1429	NE	ARG	94	A	8.37
																													1430	HE	ARG	94	A	8.19
																													1431	CZ	ARG	94	A	8.78
																													1432	NH1	ARG	94	A	9.2
																													1433	HH1	ARG	94	A	9.19
																													1434	HH1	ARG	94	A	9.61
																													1435	NH2	ARG	94	A	8.87
																													1436	HH2	ARG	94	A	8.61
																													1437	HH2	ARG	94	A	9.29
																													1438	N	ARG	95	A	7.22
																													1439	H	ARG	95	A	7.03
																													1440	CA	ARG	95	A	7.44
																													1441	HA	ARG	95	A	7.75
																													1442	C	ARG	95	A	7.37
																													1443	O	ARG	95	A	7.67
																													1444	CB	ARG	95	A	7.43
																													1445	HB	ARG	95	A	7.07
																													1446	HB	ARG	95	A	7.57
																													1447	CG	ARG	95	A	7.92
																													1448	HG	ARG	95	A	8.26
																													1449	HG	ARG	95	A	8.03
																													1450	CD	ARG	95	A	8.06
																													1451	HD	ARG	95	A	7.95
																													1452	HD	ARG	95	A	8.08
																													1453	NE	ARG	95	A	8.6
																													1454	HE	ARG	95	A	8.86
																													1455	CZ	ARG	95	A	8.88
																													1456	NH1	ARG	95	A	8.76
																													1457	HH1	ARG	95	A	8.47
																													1458	HH1	ARG	95	A	9.07
																													1459	NH2	ARG	95	A	9.44
																													1460	HH2	ARG	95	A	9.7
																													1461	HH2	ARG	95	A	9.68
																													1462	N	PHE	96	A	7.04
																													1463	H	PHE	96	A	6.85
																													1464	CA	PHE	96	A	7.04
																													1465	HA	PHE	96	A	7.31
																													1466	C	PHE	96	A	7.1
																													1467	O	PHE	96	A	7.34
																													1468	CB	PHE	96	A	6.72
																													1469	HB	PHE	96	A	6.52
																													1470	HB	PHE	96	A	6.73
																													1471	CG	PHE	96	A	6.78
																													1472	CD1	PHE	96	A	6.75
																													1473	HD1	PHE	96	A	6.73
																													1474	CD2	PHE	96	A	7.12
																													1475	HD2	PHE	96	A	7.38
																													1476	CE1	PHE	96	A	6.96
																													1477	HE1	PHE	96	A	7.09
																													1478	CE2	PHE	96	A	7.31
																													1479	HE2	PHE	96	A	7.7
																													1480	CZ	PHE	96	A	7.19
																													1481	HZ	PHE	96	A	7.44
																													1482	N	TYR	97	A	6.97
																													1483	H	TYR	97	A	6.83
																													1484	CA	TYR	97	A	7.04
																													1485	HA	TYR	97	A	7.21
																													1486	C	TYR	97	A	7.33
																													1487	O	TYR	97	A	7.52
																													1488	CB	TYR	97	A	6.67
																													1489	HB	TYR	97	A	6.53
																													1490	HB	TYR	97	A	6.77
																													1491	CG	TYR	97	A	6.42
																													1492	CD1	TYR	97	A	6.59
																													1493	HD1	TYR	97	A	6.87
																													1494	CD2	TYR	97	A	6.11
																													1495	HD2	TYR	97	A	6.04
																													1496	CE1	TYR	97	A	6.48
																													1497	HE1	TYR	97	A	6.69
																													1498	CE2	TYR	97	A	5.97
																													1499	HE2	TYR	97	A	5.79
																													1500	CZ	TYR	97	A	6.17
																													1501	OH	TYR	97	A	6.16
																													1502	HH	TYR	97	A	6.28
																													1503	N	GLY	98	A	7.44
																													1504	H	GLY	98	A	7.35
																													1505	CA	GLY	98	A	7.79
																													1506	HA	GLY	98	A	8.07
																													1507	HA	GLY	98	A	7.8
																													1508	C	GLY	98	A	8.12
																													1509	O	GLY	98	A	8.27
																													1510	N	PRO	99	A	8.44
																													1511	CA	PRO	99	A	9
																													1512	HA	PRO	99	A	9.34
																													1513	C	PRO	99	A	9.13
																													1514	O	PRO	99	A	8.97
																													1515	CB	PRO	99	A	9.31
																													1516	HB	PRO	99	A	9.5
																													1517	HB	PRO	99	A	9.75
																													1518	CG	PRO	99	A	8.99
																													1519	HG	PRO	99	A	9.02
																													1520	HG	PRO	99	A	9.28
																													1521	CD	PRO	99	A	8.51
																													1522	HD	PRO	99	A	8.33
																													1523	HD	PRO	99	A	8.64
																													1524	N	VAL	100	A	9.7
																													1525	H	VAL	100	A	9.96
																													1526	CA	VAL	100	A	10.24
																													1527	HA	VAL	100	A	10.03
																													1528	C	VAL	100	A	10.86
																													1529	OT1	VAL	100	A	11.25
																													1530	OT2	VAL	100	A	11.11
																													1531	CB	VAL	100	A	10.76
																													1532	HB	VAL	100	A	11.05
																													1533	CG1	VAL	100	A	11.46
																													1534	HG1	VAL	100	A	11.68
																													1535	HG1	VAL	100	A	11.7
																													1536	HG1	VAL	100	A	11.69
																													1537	CG2	VAL	100	A	10.51
																													1538	HG2	VAL	100	A	10.59
																													1539	HG2	VAL	100	A	10.49
																													1540	HG2	VAL	100	A	10.49
																													1541	O	LIG	1	d	7.66
																													1542	O1	LIG	1	d	6.94
																													1543	C	LIG	1	d	7.51
																													1544	H	LIG	1	d	7.87
																													1545	C1	LIG	1	d	6.94
																													1546	H1	LIG	1	d	6.68
																													1547	H1	LIG	1	d	7.05
																													1548	C2	LIG	1	d	7.28
																													1549	C3	LIG	1	d	6.94
																													1550	C4	LIG	1	d	7.63
																													1551	C5	LIG	1	d	7.52
																													1552	C6	LIG	1	d	8.23
																													1553	H6	LIG	1	d	8.67
																													1554	C7	LIG	1	d	8.1
																													1555	H7	LIG	1	d	8.45
																													1556	C8	LIG	1	d	8.45
																													1557	C9	LIG	1	d	7.79
																													1558	C10	LIG	1	d	8.16
																													1559	H10	LIG	1	d	8.25
																													1560	C11	LIG	1	d	8.65
																													1561	H11	LIG	1	d	9.09
																													1562	C12	LIG	1	d	8.77
																													1563	C13	LIG	1	d	8.47
																													1564	H13	LIG	1	d	8.77
																													1565	C14	LIG	1	d	7.98
																													1566	H14	LIG	1	d	7.93
																													1567	O2	LIG	1	d	9.39
																													1568	H2	LIG	1	d	9.55
																													1569	O3	LIG	1	d	7.46
																													1570	H3	LIG	1	d	7.23
																													1571	O4	LIG	1	d	9.22
																													1572	H4	LIG	1	d	9.48
