# Supplementary material for: Searching for Hub Genes of Quince–Basil Co-Administration Against Atherosclerosis Using Bioinformatics Analysis and Experimental Validation
Source: Pharmaceuticals (Basel). 2024 Oct 25;17(11):1433. doi: 10.3390/ph17111433 (PMC11597616; doi:10.3390/ph17111433)
Supplement: Supplementary file 1 [file pharmaceuticals-17-01433-s001.zip › pharmaceuticals-3261423-supplementary/Supplementary table/COL1A1-MD_results.xlsx]

## Sheet: Sheet1
Time[ns]	TotalEnergy	Coulomb	VdW	SurfVdW	SASA	SoluteHBonds	SltSlvHBonds	SelHBonds	RecHBonds	SlvHBonds	TotHBonds	Helix	Sheet	Turn	Coil	Helix310	RadGyration	RMSDCa	RMSDBb	RMSDAll	RMSDLigConf			Residue RMSF								Atomic RMSF
0	-4.1279e+06	-5.02792e+06	724994	64869.4	36277.8	573	1362	2	1	4	7	17.385	32.545	17.663	32.406	0	37.103	0.387	0.441	0.503	0.309			VAL	6	23.326					1	N	VAL	6	A	23.76
0.1	-3.33806e+06	-4.01452e+06	478966	66109.9	37558.2	511	1441	2	1	3	6	16.134	29.346	18.081	36.439	0	37.331	1.809	1.842	2.058	0.515			ARG	7	19.062					2	H	VAL	6	A	23.98
0.2	-3.34036e+06	-4.01215e+06	474095	66058.9	37368.8	522	1441	2	1	4	7	17.663	30.181	17.803	34.353	0	37.487	2.478	2.497	2.753	0.793			ASP	8	19.742	8	20.285	8	5.266	3	H	VAL	6	A	23.94
0.3	-3.33981e+06	-4.0158e+06	478508	66448.4	37487.1	498	1441	2	1	3	6	16.968	30.181	16.273	36.579	0	37.493	2.72	2.746	2.958	0.599			ARG	9	18.316	9	20.44	9	4.346	4	H	VAL	6	A	23.94
0.4	-3.34076e+06	-4.01376e+06	474808	66046.9	37434.8	515	1426	2	1	3	6	17.107	30.459	14.186	38.248	0	37.437	2.375	2.397	2.686	0.643			ASP	10	16.755	10	19.559	10	4.658	5	CA	VAL	6	A	23.02
0.5	-3.34057e+06	-4.01507e+06	477045	66168.4	37669.8	515	1434	2	2	1	5	17.246	29.903	16.551	36.3	0	37.158	2.551	2.576	2.817	0.563			LEU	11	17.039	11	19.755	11	4.449	6	HA	VAL	6	A	22.81
0.6	-3.34002e+06	-4.01422e+06	476451	66096.9	37385.9	513	1423	2	1	4	7	17.524	29.903	16.551	36.022	0	37.192	2.436	2.457	2.762	0.332			GLU	12	15.944	12	18.733	12	4.153	7	C	VAL	6	A	22.36
0.7	-3.3407e+06	-4.01596e+06	477455	65722.1	37541.5	530	1390	2	1	3	6	17.246	29.624	15.716	37.413	0	37.477	2.891	2.91	3.115	0.527			VAL	13	13.6	13	17.163	13	4.34	8	O	VAL	6	A	22.6
0.8	-3.33933e+06	-4.01506e+06	477694	66040.2	37588.7	529	1425	2	1	2	5	17.803	29.485	15.438	37.274	0	37.377	2.699	2.725	2.981	0.514			ASP	14	13.088	14	16.866	14	4.251	9	CB	VAL	6	A	23.27
0.9	-3.33971e+06	-4.01449e+06	476791	65573.5	36967.4	536	1406	2	1	3	6	18.637	31.015	14.743	35.605	0	37.106	2.636	2.665	2.915	0.38			THR	15	13.127	15	17.1	15	4.154	10	HB	VAL	6	A	23.54
1	-3.33651e+06	-4.01321e+06	478631	65859.7	37387.8	523	1409	2	1	5	8	17.107	32.267	16.273	34.353	0	36.857	2.785	2.817	3.079	0.482			THR	16	11.492	16	15.984	16	4.426	11	CG1	VAL	6	A	23.16
1.1	-3.34174e+06	-4.01562e+06	475901	66175.4	37105.3	516	1417	2	1	3	6	16.134	30.32	17.803	35.744	0	37.27	3.076	3.102	3.319	0.64			LEU	17	10.012	17	14.939	17	4.819	12	HG1	VAL	6	A	23.13
1.2	-3.33935e+06	-4.01398e+06	476581	66318	37502.9	538	1409	2	1	4	7	18.22	30.181	16.412	35.188	0	37.618	3.541	3.552	3.782	0.489			LYS	18	11.121	18	15.666	18	4.543	13	HG1	VAL	6	A	23.17
1.3	-3.33786e+06	-4.01301e+06	477137	65960.6	37380.1	519	1391	2	1	4	7	16.273	28.79	15.994	38.943	0	37.807	3.744	3.767	3.969	0.536			SER	19	9.415	19	14.952	19	4.691	14	HG1	VAL	6	A	23.22
1.4	-3.34126e+06	-4.01714e+06	477519	66224.3	37519.4	540	1407	2	1	3	6	18.081	29.068	14.186	38.665	0	37.791	3.676	3.692	3.875	0.396			LEU	20	8.084	20	13.957	20	5.166	15	CG2	VAL	6	A	23.43
1.5	-3.33747e+06	-4.00988e+06	474233	65996.6	37410.1	523	1389	2	1	2	5	18.081	30.181	10.431	41.307	0	37.84	3.161	3.186	3.441	0.58			SER	21	7.215	21	13.757	21	5.246	16	HG2	VAL	6	A	23.54
1.6	-3.33904e+06	-4.01489e+06	477396	66046.4	37417.6	534	1428	2	2	3	7	17.385	31.154	14.882	36.579	0	37.509	3.224	3.247	3.479	0.311			GLN	22	7.815	22	13.393	22	5.214	17	HG2	VAL	6	A	23.5
1.7	-3.33968e+06	-4.0136e+06	475991	65705.7	37116.7	519	1421	2	2	4	8	17.803	30.598	14.047	37.552	0	37.692	2.955	2.986	3.209	0.418			GLN	23	6.636	23	12.232	23	5.421	18	HG2	VAL	6	A	23.47
1.8	-3.34021e+06	-4.01454e+06	476212	66275	37244.1	516	1386	2	1	2	5	18.498	29.903	12.796	38.804	0	37.765	3.135	3.164	3.338	0.438			ILE	24	5.649	24	11.894	24	6.279	19	N	ARG	7	A	21.6
1.9	-3.34047e+06	-4.0141e+06	475533	65910.9	37238.4	532	1417	2	2	4	8	17.942	30.459	17.663	33.936	0	37.474	2.619	2.658	2.894	0.9			GLU	25	5.761	25	11.509	25	5.844	20	H	ARG	7	A	21.49
2	-3.33905e+06	-4.01184e+06	475054	65868.2	37410	516	1396	2	1	2	5	17.524	28.929	14.882	38.665	0	37.913	2.84	2.863	3.094	0.54			ASN	26	5.272	26	10.562	26	4.852	21	CA	ARG	7	A	20.93
2.1	-3.3388e+06	-4.01391e+06	476884	66222.5	37265.6	502	1425	2	1	2	5	17.246	28.929	16.273	37.552	0	37.919	2.823	2.836	3.085	0.801			ILE	27	5.537	27	10.253	27	5.688	22	HA	ARG	7	A	21.29
2.2	-3.33879e+06	-4.01243e+06	475796	66008.1	37000.1	513	1418	2	2	1	5	17.524	29.346	17.663	35.466	0	38.095	2.972	2.99	3.232	0.382			ARG	28	6.578	28	10.999	28	6.515	23	C	ARG	7	A	20.51
2.3	-3.34009e+06	-4.0127e+06	474634	65654.6	37357.6	509	1423	2	2	1	5	17.524	30.181	13.63	38.665	0	37.922	2.776	2.801	3.055	0.28			SER	29	5.396	29	9.778	29	5.683	24	O	ARG	7	A	20.5
2.4	-3.33763e+06	-4.01267e+06	477549	65815.5	37301.5	534	1408	2	1	4	7	17.942	30.459	15.299	36.3	0	37.341	2.665	2.704	2.985	0.641			PRO	30	5.18	30	8.333	30	5.072	25	CB	ARG	7	A	20.3
2.5	-3.34125e+06	-4.01584e+06	476683	66119.3	37850.4	504	1442	2	0	2	4	17.524	30.737	15.577	36.161	0	37.642	3.039	3.082	3.321	0.55			GLU	31	5.35	31	8.708	31	4.134	26	HB	ARG	7	A	20.33
2.6	-3.3415e+06	-4.01412e+06	475028	65840.5	37174.2	525	1433	2	1	4	7	17.246	29.485	17.663	35.605	0	37.377	3.678	3.718	3.927	0.63			GLY	32	4.781	32	7.454	32	3.645	27	HB	ARG	7	A	20.53
2.7	-3.33752e+06	-4.01081e+06	475702	65610	37163.1	522	1421	2	1	4	7	18.22	30.181	15.021	36.579	0	37.082	3.343	3.373	3.619	0.708			SER	33	5.207	33	7.685	33	3.155	28	CG	ARG	7	A	19.4
2.8	-3.33867e+06	-4.01061e+06	474028	66206.9	37261.4	522	1423	2	0	4	6	17.663	31.015	15.577	35.744	0	37.7	3.295	3.338	3.583	0.34			ARG	34	5.601	34	6.574	34	3.015	29	HG	ARG	7	A	19.45
2.9	-3.3384e+06	-4.014e+06	477936	66084.9	37883.2	517	1447	2	1	3	6	17.107	29.207	16.829	36.857	0	37.507	3.674	3.714	3.944	1.003			LYS	35	6.268	35	8.157	35	3.731	30	HG	ARG	7	A	19.22
3	-3.33784e+06	-4.01426e+06	478397	65948.3	37907.4	521	1434	2	2	3	7	17.107	29.346	15.021	38.526	0	37.289	3.586	3.613	3.849	0.835			ASN	36	5.624	36	8.107	36	3.734	31	CD	ARG	7	A	18.81
3.1	-3.33979e+06	-4.01339e+06	475826	66038.6	37942.5	521	1409	2	1	5	8	18.915	30.181	15.438	35.466	0	37.454	4.246	4.275	4.481	0.92			PRO	37	4.945	37	6.836	37	3.228	32	HD	ARG	7	A	18.71
3.2	-3.3411e+06	-4.01177e+06	472845	66101.8	37266.9	526	1425	2	1	3	6	16.968	28.79	14.604	39.638	0	37.068	4.011	4.029	4.256	0.548			ALA	38	4.475	38	7.055	38	3.83	33	HD	ARG	7	A	19.21
3.3	-3.34109e+06	-4.01235e+06	473317	65833	37177.4	517	1402	2	1	3	6	17.246	28.79	14.882	39.082	0	37.029	4.32	4.344	4.574	0.875			ARG	39	4.189	39	6.959	39	4.286	34	NE	ARG	7	A	17.93
3.4	-3.33826e+06	-4.01244e+06	475487	66059.7	37136.4	535	1400	2	1	3	6	16.69	28.929	16.551	37.83	0	37.103	4.835	4.838	5.087	0.43			THR	40	3.748	40	6.378	40	4.101	35	HE	ARG	7	A	17.84
3.5	-3.3387e+06	-4.01329e+06	476148	66021	37237.1	548	1444	2	1	3	6	17.524	30.32	15.438	36.718	0	37.126	5.208	5.223	5.458	0.703			CYS	41	3.649	41	6.523	41	4.391	36	CZ	ARG	7	A	17.34
3.6	-3.34047e+06	-4.01393e+06	475915	65962.6	37656.4	516	1408	2	2	1	5	16.829	29.207	16.134	37.135	0.695	37.009	5.506	5.519	5.76	0.61			ARG	42	3.811	42	7.464	42	5.926	37	NH1	ARG	7	A	17.5
3.7	-3.33798e+06	-4.01711e+06	480991	66185.4	37242.2	532	1424	2	1	4	7	17.524	29.346	15.994	37.135	0	36.659	5.388	5.413	5.64	0.708			ASP	43	4.052	43	7.673	43	5.01	38	HH1	ARG	7	A	18.09
3.8	-3.33995e+06	-4.01369e+06	475933	65865.8	37615.8	506	1422	2	1	5	8	16.968	28.512	15.994	38.526	0	36.969	4.724	4.754	4.956	0.736			LEU	44	4.35	44	7.879	44	4.727	39	HH1	ARG	7	A	17.09
3.9	-3.33938e+06	-4.01421e+06	476725	65978.6	37191.7	538	1402	2	2	3	7	17.524	28.651	15.438	38.387	0	37.054	5.439	5.478	5.674	0.629			LYS	45	4.169	45	8.596	45	6.276	40	NH2	ARG	7	A	16.63
4	-3.33756e+06	-4.01481e+06	479350	65794.4	37311.1	534	1407	2	1	5	8	18.359	27.538	15.716	38.387	0	36.99	5.713	5.738	5.976	0.672			MET	46	4.55	46	9.311	46	6.425	41	HH2	ARG	7	A	16.56
4.1	-3.3384e+06	-4.00997e+06	473237	66123.7	37430.8	523	1413	2	1	3	6	16.829	30.598	15.855	36.718	0	37.983	5.851	5.86	6.057	0.23			CYS	47	4.727	47	9.377	47	5.979	42	HH2	ARG	7	A	16.23
4.2	-3.3419e+06	-4.01558e+06	475698	66151.5	37519.3	511	1428	2	1	5	8	17.107	29.624	14.882	38.387	0	37.171	5.803	5.817	6.077	0.535			HIS	48	5.069	48	9.688	48	5.843	43	N	ASP	8	A	20.21
4.3	-3.33834e+06	-4.018e+06	481506	65698.7	37341.1	525	1431	2	1	2	5	16.968	27.955	17.942	37.135	0	37.242	4.521	4.537	4.782	0.29			SER	49	4.729	49	10.031	49	6.686	44	H	ASP	8	A	20.31
4.4	-3.3404e+06	-4.01374e+06	476179	66027.9	37126.4	530	1416	2	1	3	6	17.663	29.346	15.994	36.996	0	37.244	4.529	4.553	4.817	0.291			ASP	50	4.998	50	10.5	50	6.927	45	CA	ASP	8	A	19.79
4.5	-3.34282e+06	-4.01688e+06	476574	65943.7	37163	514	1449	2	1	2	5	18.081	28.651	14.882	38.387	0	37.447	4.701	4.72	4.999	0.905			TRP	51	4.86	51	9.428	51	5.487	46	HA	ASP	8	A	20.32
4.6	-3.34005e+06	-4.01254e+06	475291	66029.6	37223.7	530	1442	2	2	1	5	17.803	29.903	15.855	36.439	0	37.225	4.219	4.244	4.483	0.788			LYS	52	5.25	52	9.32	52	6.51	47	C	ASP	8	A	18.82
4.7	-3.33892e+06	-4.01608e+06	479057	66114.4	37552.3	533	1423	2	1	2	5	17.803	28.095	15.438	38.665	0	37.224	4.111	4.127	4.378	0.746			SER	53	4.032	53	7.579	53	5.651	48	O	ASP	8	A	18.18
4.8	-3.3411e+06	-4.0124e+06	473808	66157.6	37659.5	525	1405	2	1	3	6	18.637	28.929	17.246	35.188	0	37.449	3.93	3.952	4.215	0.666			GLY	54	4.118	54	7.102	54	4.639	49	CB	ASP	8	A	19.73
4.9	-3.34196e+06	-4.01452e+06	474992	66287.4	37730.1	513	1411	2	2	2	6	17.107	29.624	16.273	36.996	0	37.731	5.297	5.321	5.538	0.626			GLU	55	4.408	55	6.861	55	3.943	50	HB	ASP	8	A	20.09
5	-3.33709e+06	-4.00983e+06	474795	66209.6	37904.1	516	1421	2	2	5	9	17.524	28.929	14.325	39.221	0	37.642	4.938	4.954	5.189	0.291			TYR	56	4.375	56	7.215	56	3.951	51	HB	ASP	8	A	19.26
5.1	-3.34011e+06	-4.01319e+06	475517	65930.4	37292.3	520	1423	2	3	4	9	17.246	27.677	14.325	40.751	0	37.735	5.474	5.507	5.713	0.507			TRP	57	4.747	57	6.253	57	2.599	52	CG	ASP	8	A	19.97
5.2	-3.33881e+06	-4.01297e+06	476298	65902.5	37189.5	521	1417	2	1	1	4	17.107	29.485	15.855	37.552	0	37.141	5.443	5.488	5.704	0.313			ILE	58	4.112	58	5.716	58	3.083	53	OD1	ASP	8	A	20.09
5.3	-3.34074e+06	-4.01526e+06	476637	66022.4	37005.9	528	1427	2	2	2	6	16.69	30.32	17.524	35.466	0	37.128	5.899	5.942	6.155	0.411			ASP	59	4.525	59	5.902	59	3.011	54	OD2	ASP	8	A	20.14
5.4	-3.34005e+06	-4.01771e+06	479857	65874.9	37188.5	541	1444	2	0	3	5	17.385	29.068	14.743	38.804	0	37.365	5.652	5.678	5.901	0.214			PRO	60	4.02	60	5.457	60	3.087	55	N	ARG	9	A	18.75
5.5	-3.33902e+06	-4.01475e+06	477956	66127.9	37122.3	516	1454	2	1	3	6	16.829	28.929	14.743	39.499	0	37.443	5.367	5.402	5.629	0.58			ASN	61	4.76	61	5.552	61	3.279	56	H	ARG	9	A	19.3
5.6	-3.3374e+06	-4.01446e+06	478429	65839.6	37454	538	1413	2	0	4	6	17.663	28.79	14.325	39.221	0	37.48	5.089	5.116	5.351	0.72			GLN	62	4.934	62	6.507	62	4.007	57	CA	ARG	9	A	17.97
5.7	-3.33984e+06	-4.00958e+06	471471	65687.7	37435.3	532	1413	2	1	3	6	16.134	30.598	15.716	37.552	0	37.444	6.219	6.234	6.461	0.503			GLY	63	5.338	63	6.616	63	3.716	58	HA	ARG	9	A	17.88
5.8	-3.33835e+06	-4.01466e+06	478378	65771.5	37132.6	523	1430	2	1	5	8	16.273	27.816	15.16	40.751	0	37.585	5.366	5.388	5.602	0.398			CYS	64	5.622	64	6.16	64	3.742	59	C	ARG	9	A	17.04
5.9	-3.33989e+06	-4.01294e+06	474983	66354	37361.5	511	1415	2	1	3	6	16.69	28.79	13.769	40.751	0	37.77	4.672	4.689	4.92	0.54			ASN	65	5.615	65	6.918	65	3.256	60	O	ARG	9	A	16.31
6	-3.341e+06	-4.0158e+06	476951	66152.9	37137.7	518	1433	2	0	3	5	17.107	28.651	15.577	38.665	0	37.664	4.76	4.78	4.974	0.562			LEU	66	5.843	66	6.147	66	3.509	61	CB	ARG	9	A	18.3
6.1	-3.3411e+06	-4.01471e+06	475247	65986	37472.5	521	1441	2	1	4	7	17.385	28.929	11.822	41.864	0	37.802	4.521	4.54	4.761	0.743			ASP	67	5.092	67	5.241	67	2.857	62	HB	ARG	9	A	18.82
6.2	-3.34039e+06	-4.01714e+06	479043	65945.9	37629.9	531	1468	2	1	5	8	17.107	29.485	16.551	36.857	0	37.601	4.297	4.321	4.551	0.634			ALA	68	4.814	68	5.557	68	2.497	63	HB	ARG	9	A	18.29
6.3	-3.33956e+06	-4.01475e+06	477305	65600.5	37490.2	513	1410	2	1	2	5	17.942	29.068	15.438	37.552	0	37.293	3.672	3.682	3.954	0.846			ILE	69	4.571	69	4.814	69	2.441	64	CG	ARG	9	A	18.1
6.4	-3.33878e+06	-4.01433e+06	477731	65842.2	37430	521	1430	2	1	4	7	17.385	28.79	14.047	39.777	0	37.933	3.927	3.944	4.147	0.563			LYS	70	4.54	70	6.031	70	2.992	65	HG	ARG	9	A	17.79
6.5	-3.34294e+06	-4.01289e+06	472340	66146.2	37485.5	540	1421	2	1	3	6	17.803	28.929	15.438	37.83	0	37.578	3.95	3.971	4.235	0.818			VAL	71	3.916	71	5.296	71	3.279	66	HG	ARG	9	A	18.13
6.6	-3.33889e+06	-4.01142e+06	475125	65865	37489.2	523	1449	2	3	3	8	18.637	28.373	16.412	36.579	0	37.589	4.429	4.445	4.707	0.564			PHE	72	3.679	72	5.907	72	4.587	67	CD	ARG	9	A	18.44
6.7	-3.34015e+06	-4.01418e+06	476076	65956.8	37198.2	522	1449	2	1	4	7	18.081	31.015	16.134	34.771	0	37.659	4.699	4.713	4.949	0.901			CYS	73	3.72	73	6.466	73	4.507	68	HD	ARG	9	A	18.61
6.8	-3.34074e+06	-4.0124e+06	474499	66231	37601.9	526	1430	2	1	2	5	17.246	28.651	16.551	37.552	0	37.909	4.426	4.436	4.659	0.254			ASN	74	3.466	74	6.41	74	5.795	69	HD	ARG	9	A	18.73
6.9	-3.33964e+06	-4.01287e+06	475283	65768.4	37036.8	549	1397	2	0	6	8	17.803	28.79	15.299	38.108	0	37.634	4.092	4.114	4.341	0.688			MET	75	4.026	75	7.845	75	5.692	70	NE	ARG	9	A	18.35
7	-3.33644e+06	-4.01309e+06	479208	65820.9	37495.4	527	1423	2	2	5	9	17.246	29.485	15.021	38.248	0	37.974	4.234	4.254	4.482	0.515			GLU	76	4	76	7.959	76	7.291	71	HE	ARG	9	A	18.27
7.1	-3.34279e+06	-4.02006e+06	479920	66146.6	37915.6	529	1419	2	2	3	7	17.663	30.042	16.551	35.744	0	37.819	4.437	4.444	4.689	0.505			THR	77	3.404	77	7.087	77	6.464	72	CZ	ARG	9	A	18.48
7.2	-3.33968e+06	-4.01442e+06	476676	65852.9	37739.5	499	1424	2	2	2	6	17.942	29.068	13.074	39.917	0	38.169	4.897	4.902	5.118	0.925			GLY	78	3.398	78	6.946	78	5.524	73	NH1	ARG	9	A	18.71
7.3	-3.34039e+06	-4.01575e+06	476692	65700.7	37579.5	529	1431	2	1	5	8	18.359	29.903	13.491	38.248	0	37.951	4.319	4.324	4.568	0.752			GLU	79	2.955	79	5.82	79	5.07	74	HH1	ARG	9	A	18.79
7.4	-3.3392e+06	-4.01453e+06	477677	65811.2	37914.2	504	1417	2	2	4	8	18.637	29.624	14.743	36.996	0	38.095	4.285	4.288	4.563	0.661			THR	80	3.235	80	5.301	80	3.997	75	HH1	ARG	9	A	18.9
7.5	-3.34003e+06	-4.01538e+06	477362	66273.4	37752.5	531	1436	2	1	3	6	16.134	28.512	15.021	40.334	0	38.062	4.865	4.875	5.126	0.54			CYS	81	3.04	81	4.783	81	4.076	76	NH2	ARG	9	A	18.51
7.6	-3.33789e+06	-4.01122e+06	475171	65811.9	37558.5	519	1427	2	2	3	7	18.498	28.095	16.134	37.274	0	37.983	4.34	4.344	4.602	0.505			VAL	82	3.335	82	4.101	82	3.449	77	HH2	ARG	9	A	18.43
7.7	-3.33775e+06	-4.01399e+06	478024	65875.4	37630.8	520	1431	2	2	5	9	17.942	27.538	13.074	41.446	0	38.011	4.46	4.464	4.712	0.419			TYR	83	3.805	83	5.057	83	4.229	78	HH2	ARG	9	A	18.68
7.8	-3.34035e+06	-4.01475e+06	476607	66147	37717.1	517	1444	2	1	4	7	17.246	28.234	13.908	40.612	0	38.66	5.019	5.03	5.23	0.514			PRO	84	3.285	84	3.927	84	4.054	79	N	ASP	10	A	17.12
7.9	-3.33939e+06	-4.01507e+06	477500	66291.8	38027.5	522	1434	2	1	4	7	17.385	28.651	15.716	38.248	0	38.767	5.41	5.42	5.626	0.69			THR	85	4.163	85	4.298	85	3.747	80	H	ASP	10	A	17.76
8	-3.34039e+06	-4.01455e+06	476644	65884.5	38043.3	508	1460	2	1	7	10	18.498	30.598	12.656	38.248	0	38.353	5.092	5.095	5.321	0.371			GLN	86	4.486	86	4.648	86	4.647	81	CA	ASP	10	A	16.39
8.1	-3.34078e+06	-4.01712e+06	478308	65831.7	37799.4	526	1416	2	1	3	6	18.359	28.929	16.551	36.161	0	38.077	4.609	4.625	4.882	0.468			PRO	87	3.829	87	4.871	87	4.679	82	HA	ASP	10	A	15.91
8.2	-3.3416e+06	-4.01315e+06	474149	65769.8	38154	541	1426	2	0	3	5	18.081	29.207	16.551	36.161	0	37.975	4.439	4.461	4.706	0.456			SER	88	3.755	88	5.067	88	5.489	83	C	ASP	10	A	15.9
8.3	-3.34119e+06	-4.01214e+06	473471	65787.3	37554.8	523	1405	2	1	2	5	17.246	30.181	12.1	40.473	0	38.156	5.383	5.396	5.667	0.633			VAL	89	3.873	89	5.053	89	5.754	84	O	ASP	10	A	15.11
8.4	-3.33947e+06	-4.01125e+06	474685	65732.2	37946.6	531	1433	2	2	4	8	17.524	29.207	15.021	38.248	0	38.283	5.478	5.507	5.772	0.346			ALA	90	4.424	90	6.084	90	6.529	85	CB	ASP	10	A	16.83
8.5	-3.33709e+06	-4.01345e+06	478177	66054.2	37618.5	514	1407	2	2	2	6	17.942	29.346	17.107	35.605	0	38.172	5.549	5.578	5.819	0.775			GLN	91	4.177	91	6.098	91	7.256	86	HB	ASP	10	A	17.33
8.6	-3.34175e+06	-4.01445e+06	475014	65683.2	37433.7	523	1438	2	2	3	7	16.134	28.651	15.16	40.056	0	38.105	4.894	4.914	5.156	0.324			LYS	92	5.023	92	6.866	92	7.312	87	HB	ASP	10	A	16.4
8.7	-3.33982e+06	-4.01656e+06	478793	66354.9	37923	520	1408	2	2	3	7	17.246	30.32	14.604	37.83	0	38.365	4.935	4.955	5.183	0.176			ASN	93	5.273	93	7.139	93	7.833	88	CG	ASP	10	A	17.29
8.8	-3.33976e+06	-4.01158e+06	474616	66039.5	37813.5	527	1424	2	1	2	5	17.663	28.79	14.465	39.082	0	38.05	4.688	4.69	4.959	0.377			TRP	94	4.683	94	6.059	94	6.673	89	OD1	ASP	10	A	17.5
8.9	-3.34014e+06	-4.01284e+06	475390	65656.4	37611.5	511	1419	2	4	4	10	16.968	28.651	14.465	39.917	0	38.226	5.337	5.35	5.577	0.198			TYR	95	5.248	95	6.828	95	7.244	90	OD2	ASP	10	A	17.51
9	-3.33772e+06	-4.01247e+06	477311	66104.4	37639.1	531	1419	2	3	3	8	17.524	28.79	16.412	37.274	0	38.4	5.239	5.248	5.446	0.495			ILE	96	6.189	96	8.088	96	8.243	91	N	LEU	11	A	16.41
9.1	-3.34032e+06	-4.01616e+06	478137	66071.5	37623.2	526	1413	2	2	4	8	18.081	28.79	15.577	37.552	0	38.584	4.94	4.952	5.15	0.311			SER	97	6.068	97	8.05	97	7.944	92	H	LEU	11	A	17.06
9.2	-3.34006e+06	-4.01739e+06	480023	65912.4	37409.1	514	1441	2	2	6	10	17.246	28.929	15.994	37.83	0	38.418	5.193	5.204	5.42	0.211			LYS	98	7.218	98	10.118	98	8.769	93	CA	LEU	11	A	16.08
9.3	-3.33675e+06	-4.01378e+06	479134	65674.9	37294.6	526	1425	0	3	3	6	18.081	28.79	16.69	36.439	0	38.184	5.43	5.458	5.681	0.715			ASN	99	6.701	99	9.167	99	8.187	94	HA	LEU	11	A	15.65
9.4	-3.34065e+06	-4.01515e+06	477371	65910.5	37631.7	515	1419	2	1	1	4	15.577	29.485	16.968	37.969	0	37.845	4.639	4.658	4.895	0.27			PRO	100	7.053	100	8.506	100	8.195	95	C	LEU	11	A	15.51
9.5	-3.33907e+06	-4.01321e+06	476403	65714.5	37524.7	532	1388	2	3	2	7	17.524	28.79	16.412	37.274	0	38.247	4.644	4.667	4.865	0.327			LYS	101	7.333	101	9.139	101	8.815	96	O	LEU	11	A	14.88
9.6	-3.33934e+06	-4.00957e+06	472837	65823	37779	545	1404	2	2	2	6	18.498	28.79	16.412	36.3	0	38.409	4.048	4.061	4.268	0.347			ASP	102	6.193	102	8.046	102	8.247	97	CB	LEU	11	A	17
9.7	-3.34063e+06	-4.01317e+06	474963	65957.3	37668.1	534	1411	2	1	4	7	18.081	28.929	16.134	36.857	0	38.752	4.775	4.78	4.99	0.211			LYS	103	5.117	103	6.267	103	7.36	98	HB	LEU	11	A	17.37
9.8	-3.33955e+06	-4.01444e+06	476950	65416.5	37531.1	536	1397	2	2	4	8	17.385	28.512	15.021	39.082	0	38.562	4.963	4.976	5.166	0.12			ARG	104	5.874	104	6.949	104	6.81	99	HB	LEU	11	A	17.17
9.9	-3.33989e+06	-4.01502e+06	477115	65751.2	37410.7	540	1438	2	2	2	6	17.107	29.624	16.968	36.3	0	38.083	5.149	5.177	5.402	0.43			HIS	105	4.024	105	5.156	105	5.864	100	CG	LEU	11	A	17.36
10	-3.34078e+06	-4.01592e+06	477663	65714.1	37320.6	538	1430	2	2	5	9	16.968	29.903	16.273	36.857	0	38.12	5.095	5.132	5.343	0.364			VAL	106	4.355	106	5.791	106	6.484	101	HG	LEU	11	A	17.36
10.1	-3.33871e+06	-4.01502e+06	478831	65969.3	37283.7	540	1435	0	3	5	8	17.107	29.485	16.69	36.718	0	38.245	5.167	5.188	5.42	0.378			TRP	107	3.624	107	4.718	107	5.069	102	CD1	LEU	11	A	17.65
10.2	-3.33926e+06	-4.01309e+06	475903	66110.1	37645.2	557	1405	2	2	5	9	17.663	28.234	18.776	35.327	0	38.218	5.007	5.028	5.225	0.268			PHE	108	3.895	108	4.817	108	5.47	103	HD1	LEU	11	A	17.81
10.3	-3.34432e+06	-4.01896e+06	476511	65687.1	37003.3	527	1434	2	1	4	7	17.663	28.512	15.16	38.665	0	37.949	5.465	5.482	5.705	0.587			GLY	109	3.963	109	4.804	109	4.807	104	HD1	LEU	11	A	17.76
10.4	-3.34127e+06	-4.01341e+06	474620	65783.7	37170.5	526	1377	2	2	3	7	17.942	28.79	17.942	35.327	0	37.975	5.787	5.817	6.042	0.401			GLU	110	4.518	110	5.838	110	5.416	105	HD1	LEU	11	A	17.71
10.5	-3.34116e+06	-4.01176e+06	472713	65893.3	37180.2	532	1437	2	2	2	6	18.081	29.485	16.134	36.3	0	38.538	6.195	6.225	6.422	0.493			SER	111	4.549	111	6.206	111	6.101	106	CD2	LEU	11	A	17.65
10.6	-3.34024e+06	-4.01518e+06	477802	65598.1	36945.1	526	1393	2	2	2	6	16.829	30.042	18.915	34.214	0	38.448	6.156	6.184	6.392	0.165			MET	112	4.464	112	5.827	112	6.412	107	HD2	LEU	11	A	17.79
10.7	-3.34119e+06	-4.01322e+06	474649	65772.6	36686.6	543	1412	2	1	5	8	18.359	28.651	16.134	36.857	0	38.493	6.043	6.064	6.272	0.308			THR	113	5.343	113	7.319	113	7.095	108	HD2	LEU	11	A	17.73
10.8	-3.34081e+06	-4.01646e+06	477902	65842.7	36804.5	521	1448	2	2	3	7	16.412	28.929	19.193	35.466	0	38.395	5.802	5.826	6.014	0.498			ASP	114	5.227	114	6.909	114	6.31	109	HD2	LEU	11	A	17.78
10.9	-3.33835e+06	-4.01395e+06	477976	66075.7	37368	511	1432	2	2	1	5	16.134	27.955	16.551	39.36	0	37.951	5.126	5.143	5.364	0.266			GLY	115	4.504	115	5.686	115	5.568	110	N	GLU	12	A	15.76
11	-3.34105e+06	-4.01166e+06	472936	65644	36953.6	523	1404	2	2	4	8	16.968	28.79	14.743	39.499	0	38.022	5.636	5.654	5.892	0.209			PHE	116	4.141	116	5.099	116	4.774	111	H	GLU	12	A	16.3
11.1	-3.33738e+06	-4.01106e+06	475628	65716.7	37143.1	524	1419	0	3	4	7	17.385	29.764	18.915	33.936	0	38.333	5.73	5.74	5.96	0.237			GLN	117	3.789	117	4.271	117	4.085	112	CA	GLU	12	A	15.29
11.2	-3.33967e+06	-4.01366e+06	476152	65935.6	36847	521	1407	2	2	3	7	15.994	30.598	18.359	34.353	0.695	38.527	6.399	6.411	6.611	0.471			PHE	118	3.328	118	3.614	118	4.22	113	HA	GLU	12	A	15.21
11.3	-3.33876e+06	-4.01501e+06	478282	66029.5	37176.8	516	1428	2	3	2	7	16.829	29.764	18.498	34.91	0	38.4	5.593	5.611	5.864	0.465			GLU	119	3.924	119	3.852	119	3.494	114	C	GLU	12	A	14.32
11.4	-3.33798e+06	-4.01244e+06	476254	65803.2	37403.6	524	1431	2	3	4	9	17.663	29.624	15.577	37.135	0	38.372	6.547	6.564	6.822	0.719			TYR	120	3.246	120	3.231	120	3.296	115	O	GLU	12	A	13.67
11.5	-3.34219e+06	-4.01492e+06	474272	65636.7	36941.1	517	1412	2	1	5	8	17.803	28.79	17.246	36.161	0	38.366	6.806	6.831	7.069	0.621			GLY	121	4.099	121	4.002	121	3.041	116	CB	GLU	12	A	16
11.6	-3.34185e+06	-4.01562e+06	475154	66018.9	37157.7	522	1400	2	1	3	6	17.803	28.929	15.716	37.552	0	37.914	6.716	6.753	7.004	0.571			GLY	122	4.247	122	4.512	122	2.997	117	HB	GLU	12	A	16.31
11.7	-3.34058e+06	-4.01601e+06	477402	65671	36980.6	518	1417	2	2	3	7	18.081	28.929	17.107	35.883	0	37.842	6.491	6.523	6.772	0.612			GLN	123	5.206	123	5.999	123	3.995	118	HB	GLU	12	A	15.94
11.8	-3.33955e+06	-4.01154e+06	474025	66008.6	36928.4	544	1409	2	1	4	7	17.803	29.207	15.716	36.718	0.556	37.831	6.782	6.803	7.063	0.909			GLY	124	5.58	124	5.503	124	3.5	119	CG	GLU	12	A	16.54
11.9	-3.33911e+06	-4.01258e+06	474878	65832.4	37351.5	528	1412	2	2	2	6	15.16	29.207	13.213	41.446	0.974	37.858	6.372	6.389	6.676	0.599			SER	125	5.077	125	4.66	125	3.154	120	HG	GLU	12	A	17.01
12	-3.33893e+06	-4.01426e+06	477014	66337.6	37118.9	524	1431	2	2	2	6	17.385	28.929	14.186	39.499	0	38.28	6.4	6.416	6.658	0.744			ASP	126	5.348	126	4.606	126	3.699	121	HG	GLU	12	A	16.48
12.1	-3.34297e+06	-4.01526e+06	474143	65876.6	37200.4	519	1422	2	1	4	7	17.942	28.512	16.829	36.718	0	38.188	6.788	6.81	7.029	0.385			PRO	127	4.474	127	4.334	127	3.733	122	CD	GLU	12	A	16.7
12.2	-3.34132e+06	-4.01606e+06	476459	65878.7	36916.3	533	1386	2	1	3	6	17.107	29.485	15.855	37.552	0	38.317	7.055	7.069	7.308	1.044			ALA	128	4.909	128	4.343	128	3.763	123	OE1	GLU	12	A	16.83
12.3	-3.34063e+06	-4.01756e+06	478284	65672.5	37096	556	1390	2	2	3	7	17.385	27.399	16.134	39.082	0	38.26	6.667	6.699	6.934	0.383			ASP	129	5.114	129	4.242	129	3.152	124	OE2	GLU	12	A	16.81
12.4	-3.34024e+06	-4.01722e+06	478465	65968.8	37129.5	548	1389	2	2	2	6	18.359	28.929	15.577	37.135	0	38.405	7.05	7.089	7.3	0.592			VAL	130	4.026	130	3.944	130	2.603	125	N	VAL	13	A	14.25
12.5	-3.33906e+06	-4.00797e+06	470927	66064.2	37148.4	536	1404	2	1	4	7	17.107	29.624	18.498	34.771	0	38.348	6.2	6.243	6.483	0.728			ALA	131	3.983	131	4.192	131	2.885	126	H	VAL	13	A	14.83
12.6	-3.34157e+06	-4.01359e+06	474148	66119.9	37528.2	533	1439	2	1	4	7	17.663	28.512	13.491	40.334	0	38.337	6.605	6.637	6.879	0.349			ILE	132	4.641	132	4.615	132	2.953	127	CA	VAL	13	A	13.43
12.7	-3.33887e+06	-4.01521e+06	478524	65833.8	37030.4	519	1438	2	2	2	6	17.385	28.512	15.577	38.526	0	37.801	6.574	6.613	6.854	0.607			GLN	133	4.154	133	4.682	133	2.412	128	HA	VAL	13	A	13.15
12.8	-3.34158e+06	-4.01421e+06	474867	65879.2	37034	527	1402	2	2	4	8	17.663	29.764	15.577	36.996	0	38.199	6.104	6.159	6.362	0.625			LEU	134	3.491	134	3.83	134	3.031	129	C	VAL	13	A	12.75
12.9	-3.3436e+06	-4.01231e+06	470679	65619.9	37062.1	522	1417	2	2	1	5	16.829	30.181	18.22	34.771	0	37.96	5.763	5.81	6.026	0.788			THR	135	3.769	135	4.507	135	3.032	130	O	VAL	13	A	11.98
13	-3.34082e+06	-4.01387e+06	475733	66166.6	37274.4	535	1419	2	2	2	6	17.246	29.207	15.16	38.387	0	37.897	5.928	5.968	6.228	0.388			PHE	136	4.393	136	5.576	136	3.338	131	CB	VAL	13	A	13.7
13.1	-3.3418e+06	-4.01728e+06	477814	66496	37454.7	529	1434	2	2	4	8	17.663	29.624	15.994	36.718	0	38.114	6.983	7.028	7.262	0.517			LEU	137	3.359	137	4.94	137	3.414	132	HB	VAL	13	A	14.1
13.2	-3.33993e+06	-4.01184e+06	473679	66375.5	37415.1	513	1442	2	2	3	7	17.942	29.903	15.577	36.579	0	37.674	6.6	6.66	6.922	0.659			ARG	138	3.082	138	4.358	138	3.494	133	CG1	VAL	13	A	13.02
13.3	-3.34001e+06	-4.01691e+06	478984	66165.4	37321.6	523	1441	2	2	3	7	17.803	29.346	18.915	33.936	0	37.834	7.236	7.297	7.544	0.485			LEU	139	3.971	139	5.98	139	4.29	134	HG1	VAL	13	A	12.87
13.4	-3.3409e+06	-4.01705e+06	478507	65736.1	36968.5	511	1417	2	2	3	7	16.69	28.651	16.134	38.526	0	37.917	7.479	7.539	7.769	0.361			MET	140	3.791	140	6.206	140	4.108	135	HG1	VAL	13	A	12.94
13.5	-3.33967e+06	-4.01853e+06	480326	65732.3	37979.4	512	1424	2	1	4	7	17.942	28.651	17.663	35.744	0	38.587	7.175	7.222	7.447	0.467			SER	141	3.134	141	5.648	141	4.488	136	HG1	VAL	13	A	12.93
13.6	-3.33914e+06	-4.01487e+06	477490	65906.1	37818.2	525	1434	2	1	4	7	17.246	28.929	16.134	37.691	0	38.592	7.606	7.647	7.856	0.672			THR	142	3.039	142	6.717	142	5.008	137	CG2	VAL	13	A	14.28
13.7	-3.3386e+06	-4.0107e+06	474046	65981.4	38116.6	513	1420	2	1	3	6	17.385	29.485	15.994	37.135	0	38.118	7.202	7.238	7.453	0.54			GLU	143	2.623	143	5.906	143	4.872	138	HG2	VAL	13	A	14.45
13.8	-3.34009e+06	-4.01665e+06	477878	66093.2	37481.4	539	1431	2	2	3	7	19.471	29.903	14.743	35.883	0	38.105	7.232	7.281	7.485	0.362			ALA	144	2.201	144	4.421	144	4.423	139	HG2	VAL	13	A	14.45
13.9	-3.34273e+06	-4.01468e+06	474153	65947.8	37439.6	541	1424	2	2	3	7	18.498	28.929	15.438	37.135	0	38.027	7.002	7.048	7.251	0.907			SER	145	2.085	145	4.055	145	4.872	140	HG2	VAL	13	A	14.48
14	-3.34165e+06	-4.01569e+06	476078	65985.9	37562.8	536	1397	2	2	2	6	18.22	28.929	16.551	36.3	0	38.241	6.75	6.791	6.976	0.888			GLN	146	2.116	146	3.099	146	4.439	141	N	ASP	14	A	13.12
14.1	-3.34319e+06	-4.0158e+06	474622	65907.7	37817.6	552	1372	2	1	2	5	17.524	30.32	15.299	36.857	0	38.344	6.777	6.822	7.009	0.383			GLN	147	2.329	147	3.728	147	5.671	142	H	ASP	14	A	13.78
14.2	-3.34185e+06	-4.01399e+06	474194	66123.9	37669.2	520	1394	2	2	2	6	17.107	29.346	17.385	36.161	0	38.055	6.745	6.802	6.992	0.812			ILE	148	2.471	148	3.332	148	5.231	143	CA	ASP	14	A	12.71
14.3	-3.33797e+06	-4.01433e+06	478456	65772.1	37772.7	542	1425	2	2	3	7	16.551	30.181	17.524	35.744	0	38.078	6.039	6.1	6.321	0.671			THR	149	2.741	149	3.947	149	6.208	144	HA	ASP	14	A	12.21
14.4	-3.33749e+06	-4.01077e+06	475375	65642.5	37647.7	555	1399	2	1	3	6	18.498	29.346	17.663	34.492	0	37.686	5.934	6.004	6.247	0.822			TYR	150	3.101	150	3.946	150	6.608	145	C	ASP	14	A	12.31
14.5	-3.33826e+06	-4.01534e+06	478748	65985.8	37478.2	530	1411	2	2	3	7	17.663	28.79	15.855	37.691	0	37.929	6.105	6.165	6.396	0.85			HIS	151	3.465	151	4.904	151	7.048	146	O	ASP	14	A	11.59
14.6	-3.34099e+06	-4.01559e+06	476917	66098.6	37589.2	525	1427	2	2	3	7	17.246	29.207	16.69	36.857	0	37.987	6.4	6.461	6.678	0.67			CYS	152	3.84	152	4.864	152	7.646	147	CB	ASP	14	A	13.48
14.7	-3.34111e+06	-4.01587e+06	476706	66116.7	37874.6	513	1431	2	2	3	7	17.246	29.485	15.855	37.413	0	38.024	6.249	6.327	6.495	0.521			LYS	153	4.912	153	6.592	153	8.629	148	HB	ASP	14	A	13.8
14.8	-3.33938e+06	-4.01333e+06	475774	66268.7	37982.3	540	1395	2	3	2	7	17.385	28.234	18.498	35.883	0	38.079	6.12	6.203	6.381	0.613			ASN	154	5.122	154	6.242	154	8.896	149	HB	ASP	14	A	13.93
14.9	-3.33998e+06	-4.01441e+06	476986	65751.4	37431.9	526	1395	2	2	2	6	16.551	28.79	18.915	35.744	0	37.809	5.713	5.8	6.007	0.252			SER	155	4.375	155	5.041	155	7.944	150	CG	ASP	14	A	13.36
15	-3.34054e+06	-4.01394e+06	475050	65803.4	37684.3	539	1415	2	3	5	10	17.803	29.346	16.134	36.718	0	37.657	6.329	6.394	6.618	0.641			VAL	156	4.229	156	4.283	156	8.036	151	OD1	ASP	14	A	13.62
15.1	-3.33746e+06	-4.01295e+06	476956	65872.4	37362.7	535	1392	2	2	2	6	17.246	28.512	18.081	36.161	0	38.018	7.05	7.12	7.329	0.339			ALA	157	3.478	157	3.588	157	7.076	152	OD2	ASP	14	A	13.16
15.2	-3.34076e+06	-4.01388e+06	474945	65636.4	37595	518	1392	2	2	2	6	17.803	28.929	18.498	34.771	0	38.541	7.656	7.722	7.89	0.8			TYR	158	3.228	158	3.216	158	7.399	153	N	THR	15	A	12.82
15.3	-3.33893e+06	-4.01116e+06	474002	65920.3	37617.6	524	1388	2	2	3	7	16.829	27.816	16.69	38.665	0	37.942	6.823	6.895	7.125	0.603			MET	159	4.058	159	3.554	159	8.289	154	H	THR	15	A	13.44
15.4	-3.34035e+06	-4.01539e+06	477094	65383.4	37759.2	551	1404	2	2	3	7	18.22	31.293	16.829	33.658	0	38.55	7.465	7.538	7.706	0.871			ASP	160	4.742	160	4.161	160	8.327	155	CA	THR	15	A	12.59
15.5	-3.33975e+06	-4.0143e+06	476337	66313.1	37795.8	517	1394	2	1	2	5	18.22	28.234	18.22	35.327	0	38.681	7.254	7.338	7.494	0.776			GLN	161	5.22	161	4.47	161	8.842	156	HA	THR	15	A	12.43
15.6	-3.33964e+06	-4.01761e+06	479610	65616.3	37445.1	530	1404	2	3	3	8	17.385	29.207	17.107	36.3	0	38.455	6.863	6.949	7.123	0.75			GLN	162	6.235	162	5.163	162	9.175	157	C	THR	15	A	11.79
15.7	-3.34388e+06	-4.01577e+06	474089	65949	37284.2	540	1403	2	3	1	6	17.663	29.207	16.968	36.161	0	37.915	6.784	6.866	7.026	0.646			THR	163	5.921	163	4.797	163	9.128	158	O	THR	15	A	11.2
15.8	-3.34155e+06	-4.01453e+06	474199	66054.5	37424	521	1430	2	4	1	7	16.968	29.346	17.385	36.3	0	38.27	6.808	6.877	7.019	0.73			GLY	164	4.984	164	3.904	164	8.972	159	CB	THR	15	A	13.48
15.9	-3.33968e+06	-4.01351e+06	475107	65721.5	37235.5	537	1385	2	3	2	7	18.081	28.512	14.604	38.804	0	38.369	6.376	6.449	6.609	0.181			ASN	165	4.734	165	4.038	165	8.921	160	HB	THR	15	A	13.71
16	-3.33972e+06	-4.0179e+06	479831	65775.4	37536.3	547	1405	2	2	4	8	17.803	28.373	15.994	37.83	0	37.935	6.604	6.684	6.838	0.883			LEU	166	3.798	166	3.625	166	8.135	161	OG1	THR	15	A	14.25
16.1	-3.34171e+06	-4.01392e+06	473924	66012.4	37248.6	531	1400	2	3	1	6	17.663	29.068	15.021	38.248	0	38.057	6.882	6.956	7.082	0.595			LYS	167	4.888	167	5.26	167	8.745	162	HG1	THR	15	A	14.47
16.2	-3.33708e+06	-4.01377e+06	478331	65661.9	37216.2	538	1414	2	2	3	7	17.663	28.512	16.551	37.274	0	38.093	7.205	7.256	7.426	0.396			LYS	168	4.769	168	4.808	168	8.215	163	CG2	THR	15	A	13.38
16.3	-3.33871e+06	-4.0184e+06	481183	65798.2	37320.4	543	1409	2	2	3	7	18.776	28.651	15.16	37.413	0	37.742	7.309	7.372	7.54	0.916			ALA	169	3.501	169	3.643	169	7.041	164	HG2	THR	15	A	13.38
16.4	-3.34148e+06	-4.01771e+06	478084	65715.3	37084.5	553	1387	2	2	1	5	18.498	29.346	16.829	35.327	0	37.793	7.16	7.22	7.391	0.517			LEU	170	3.253	170	3.473	170	6.16	165	HG2	THR	15	A	13.39
16.5	-3.33902e+06	-4.01682e+06	479306	65840.6	37275.4	553	1402	2	1	3	6	18.22	28.929	15.299	37.552	0	37.752	7.701	7.759	7.92	0.91			LEU	171	3.156	171	4.111	171	5.508	166	HG2	THR	15	A	13.44
16.6	-3.3421e+06	-4.01547e+06	475256	65488.9	37451.9	548	1400	2	2	4	8	18.081	28.234	15.16	38.526	0	37.786	8.061	8.117	8.283	0.817			LEU	172	2.507	172	3.119	172	5.064	167	N	THR	16	A	11.82
16.7	-3.33947e+06	-4.01004e+06	472431	66004.9	37119.9	543	1405	2	2	4	8	17.803	29.207	16.69	36.3	0	38.017	8.569	8.619	8.807	0.731			GLN	173	2.96	173	3.898	173	4.179	168	H	THR	16	A	12.34
16.8	-3.34042e+06	-4.01218e+06	472959	66147.2	37081.8	530	1422	2	2	4	8	17.385	28.234	16.551	37.83	0	38.015	8.25	8.315	8.501	0.583			GLY	174	2.463	174	3.52	174	3.651	169	CA	THR	16	A	11.22
16.9	-3.34014e+06	-4.01429e+06	475513	65909.9	37028.1	534	1386	2	3	2	7	16.829	29.485	16.551	37.135	0	37.921	7.805	7.867	8.07	0.615			SER	175	2.883	175	3.615	175	3.195	170	HA	THR	16	A	11.19
17	-3.34e+06	-4.01462e+06	476249	65685.2	37317	545	1396	2	3	2	7	16.412	28.373	16.829	38.387	0	37.86	7.434	7.49	7.671	0.301			ASN	176	2.781	176	4.656	176	3.429	171	C	THR	16	A	10.31
17.1	-3.33699e+06	-4.01156e+06	476208	65310.9	37429.5	537	1391	2	3	2	7	18.498	28.79	14.465	38.248	0	37.949	7.135	7.191	7.382	0.636			GLU	177	3.35	177	5.335	177	3.672	172	O	THR	16	A	9.7
17.2	-3.3404e+06	-4.01749e+06	479136	66156.8	37105.7	538	1417	2	2	2	6	17.524	29.346	16.134	36.996	0	37.971	7.395	7.468	7.661	0.213			ILE	178	2.854	178	5.502	178	4.324	173	CB	THR	16	A	11.71
17.3	-3.34048e+06	-4.01067e+06	472108	65766.5	37150.5	533	1398	2	2	2	6	15.994	29.346	16.968	37.691	0	37.878	7.026	7.101	7.282	0.654			GLU	179	2.995	179	4.445	179	4.594	174	HB	THR	16	A	11.78
17.4	-3.33761e+06	-4.01452e+06	478090	65485.9	37196.2	546	1404	2	2	5	9	17.803	28.929	18.081	35.188	0	38.052	6.613	6.678	6.86	0.4			ILE	180	2.288	180	3.626	180	4.678	175	OG1	THR	16	A	12.6
17.5	-3.34184e+06	-4.01616e+06	475891	65699.4	37129	559	1417	2	2	3	7	17.524	27.538	16.412	38.526	0	38.027	6.739	6.791	7.025	0.576			ARG	181	3.138	181	4.927	181	5.538	176	HG1	THR	16	A	12.94
17.6	-3.33889e+06	-4.01614e+06	479139	65770.5	37025.1	554	1388	2	2	4	8	17.663	29.903	18.498	33.936	0	38.324	7.138	7.191	7.388	0.92			ALA	182	2.915	182	3.532	182	6.575	177	CG2	THR	16	A	11.34
17.7	-3.3388e+06	-4.01172e+06	474307	65497.5	37086.6	538	1407	2	1	3	6	17.524	28.79	16.968	36.718	0	38.283	7.814	7.863	8.028	0.379			GLU	183	3.626	183	4.167	183	6.277	178	HG2	THR	16	A	11.35
17.8	-3.33855e+06	-4.01717e+06	480760	65770.2	37404.9	528	1440	2	2	3	7	17.246	29.346	18.081	35.327	0	38.12	7.536	7.623	7.773	0.707			GLY	184	3.207	184	4.508	184	6.377	179	HG2	THR	16	A	11.33
17.9	-3.33921e+06	-4.01473e+06	477621	65485.2	37041.2	534	1424	2	2	3	7	17.942	29.207	16.412	36.439	0	38.116	7.794	7.877	8.053	0.741			ASN	185	3.341	185	5.313	185	6.598	180	HG2	THR	16	A	11.28
18	-3.34201e+06	-4.01562e+06	475925	65508.6	37289.7	530	1385	2	2	5	9	17.385	29.346	16.134	37.135	0	37.983	8.02	8.097	8.289	0.759			SER	186	2.997	186	4.649	186	6.534	181	N	LEU	17	A	10.29
18.1	-3.33826e+06	-4.00932e+06	473070	65824.2	37439.9	525	1421	2	1	4	7	17.246	29.764	15.716	37.274	0	38.198	7.781	7.851	8.07	0.479			ARG	187	3.458	187	5.369	187	6.97	182	H	LEU	17	A	10.85
18.2	-3.3398e+06	-4.01546e+06	477315	65639.4	37140.3	530	1434	2	2	3	7	17.385	27.677	16.69	38.248	0	37.78	7.874	7.94	8.149	0.853			PHE	188	2.984	188	5.405	188	6.318	183	CA	LEU	17	A	9.6
18.3	-3.34043e+06	-4.01236e+06	474496	66068.9	37476.3	526	1407	2	1	4	7	18.081	28.929	15.16	37.83	0	37.939	7.462	7.538	7.734	0.556			THR	189	2.315	189	4.075	189	5.857	184	HA	LEU	17	A	9.22
18.4	-3.33951e+06	-4.01649e+06	478889	65402.2	37213.3	554	1414	2	2	3	7	18.359	28.929	18.359	34.353	0	38.06	7.985	8.045	8.234	0.458			TYR	190	2.251	190	3.055	190	5.866	185	C	LEU	17	A	9.19
18.5	-3.34233e+06	-4.01758e+06	477467	65557.3	36737.9	530	1400	2	1	4	7	17.107	29.068	16.69	37.135	0	37.944	7.432	7.496	7.719	1.018			SER	191	2.388	191	3.272	191	6.453	186	O	LEU	17	A	8.52
18.6	-3.33999e+06	-4.01192e+06	473683	65768.8	37177.7	534	1395	0	2	3	5	17.385	29.485	17.524	35.605	0	37.672	7.132	7.211	7.434	0.836			VAL	192	2.876	192	3.106	192	7.082	187	CB	LEU	17	A	9.95
18.7	-3.33876e+06	-4.01458e+06	478451	65771.4	37419.7	535	1389	2	3	2	7	16.829	27.538	18.22	37.413	0	38.055	6.584	6.664	6.898	0.726			THR	193	2.925	193	3.848	193	7.651	188	HB	LEU	17	A	10.4
18.8	-3.33981e+06	-4.01353e+06	475367	65637.6	37060.8	546	1390	2	2	1	5	17.663	29.068	17.942	35.327	0	38.051	6.736	6.804	7.051	0.514			VAL	194	3.698	194	3.995	194	8.276	189	HB	LEU	17	A	9.77
18.9	-3.33968e+06	-4.01326e+06	475960	65956.3	37324.2	535	1405	2	2	3	7	17.663	28.095	16.69	37.552	0	38.294	7.561	7.626	7.891	0.783			ASP	195	4.146	195	3.484	195	8.785	190	CG	LEU	17	A	10.15
19	-3.33732e+06	-4.01419e+06	478833	65785.3	37109.9	525	1408	2	1	4	7	17.246	28.79	16.968	36.996	0	38.026	8.019	8.093	8.335	0.731			GLY	196	3.75	196	4.191	196	8.86	191	HG	LEU	17	A	10.48
19.1	-3.34153e+06	-4.01428e+06	474714	65879.6	37103.7	503	1419	2	1	1	4	17.246	29.068	17.107	36.579	0	38.008	7.427	7.484	7.736	0.687			CYS	197	3.696	197	4.093	197	8.904	192	CD1	LEU	17	A	10.43
19.2	-3.34166e+06	-4.01187e+06	472269	65654.3	37191.2	519	1407	2	1	6	9	16.69	29.485	17.524	36.3	0	37.886	7.435	7.506	7.751	0.64			THR	198	4.125	198	4.023	198	11.161	193	HD1	LEU	17	A	10.57
19.3	-3.34073e+06	-4.01728e+06	479358	66134.3	37372.7	529	1423	0	3	2	5	16.551	28.929	19.332	35.188	0	37.598	7.259	7.347	7.565	0.347			SER	199	4.699	199	5.024	199	11.178	194	HD1	LEU	17	A	10.58
19.4	-3.33828e+06	-4.01664e+06	480170	65673.8	37593.9	516	1415	2	2	4	8	16.412	28.095	16.829	38.665	0	37.822	7.286	7.374	7.608	0.431			HIS	200	5.187	200	6.481	200	10.338	195	HD1	LEU	17	A	10.55
19.5	-3.34038e+06	-4.0159e+06	477735	65797.2	37313	536	1420	2	2	2	6	17.524	28.512	15.16	38.804	0	37.953	7.556	7.64	7.847	0.174			THR	201	5.099	201	6.301	201	11.427	196	CD2	LEU	17	A	9.9
19.6	-3.3384e+06	-4.01418e+06	478104	65932.9	37169	520	1410	2	2	2	6	17.803	29.068	16.829	36.3	0	37.895	7.797	7.87	8.118	0.34			GLY	202	5.227	202	6.817	202	10.19	197	HD2	LEU	17	A	9.87
19.7	-3.33924e+06	-4.0157e+06	478752	65760.5	37241.5	535	1413	2	1	4	7	16.551	27.26	17.385	38.804	0	37.686	7.542	7.622	7.861	0.532			ALA	203	4.926	203	6.616	203	9.547	198	HD2	LEU	17	A	9.98
19.8	-3.33884e+06	-4.01216e+06	475591	65661.5	37373.6	532	1395	2	2	0	4	16.69	28.095	16.551	38.665	0	37.682	7.906	7.983	8.227	0.586			TRP	204	4.382	204	6.271	204	8.32	199	HD2	LEU	17	A	9.94
19.9	-3.34384e+06	-4.01596e+06	473947	65611.3	37256	545	1419	2	1	3	6	17.803	28.512	17.663	36.022	0	37.886	8.534	8.615	8.862	0.587			GLY	205	3.879	205	5.147	205	8.247	200	N	LYS	18	A	9.71
20	-3.33962e+06	-4.01171e+06	474408	66068	37254	519	1425	2	3	1	6	15.577	28.512	17.524	38.387	0	38.168	9.038	9.113	9.349	0.607			LYS	206	3.535	206	4.874	206	7.656	201	H	LYS	18	A	10.32
20.1	-3.34083e+06	-4.01585e+06	476883	65678.7	37231.2	537	1446	2	2	2	6	17.663	27.955	14.882	39.499	0	37.713	8.416	8.491	8.734	0.634			THR	207	3.072	207	3.575	207	7.363	202	CA	LYS	18	A	9.56
20.2	-3.34162e+06	-4.01617e+06	476933	65932.2	37465.5	521	1421	2	2	2	6	17.803	28.373	15.021	38.804	0	37.708	8.371	8.455	8.691	0.174			VAL	208	2.576	208	3.709	208	6.88	203	HA	LYS	18	A	9.27
20.3	-3.33973e+06	-4.01373e+06	475934	65429.4	37111.5	540	1364	2	2	2	6	17.107	28.373	16.829	37.691	0	37.831	8.47	8.547	8.797	0.794			ILE	209	2.388	209	2.914	209	6.114	204	C	LYS	18	A	9.08
20.4	-3.34022e+06	-4.01647e+06	478796	66156.3	37980.6	521	1452	2	2	4	8	15.855	29.068	16.829	37.552	0.695	37.92	8.31	8.396	8.66	0.711			GLU	210	2.074	210	3.39	210	5.972	205	O	LYS	18	A	8.55
20.5	-3.33746e+06	-4.01259e+06	477476	65772.1	37502.7	526	1398	2	2	2	6	16.69	26.982	15.855	39.917	0.556	37.737	8.462	8.551	8.798	0.706			TYR	211	1.809	211	3.313	211	4.822	206	CB	LYS	18	A	10.47
20.6	-3.34342e+06	-4.0201e+06	478423	66251.7	37861.2	521	1423	2	2	4	8	16.829	27.955	19.471	35.744	0	37.647	7.842	7.932	8.158	0.369			LYS	212	2.336	212	4.66	212	5.969	207	HB	LYS	18	A	10.9
20.7	-3.34065e+06	-4.01599e+06	477359	65654.8	37457.9	536	1404	2	2	4	8	17.107	27.26	16.968	38.665	0	37.567	7.985	8.081	8.288	0.687			THR	213	1.972	213	4.457	213	4.563	208	HB	LYS	18	A	10.61
20.8	-3.3382e+06	-4.01389e+06	477883	65925.1	37316.3	518	1413	2	2	3	7	17.385	28.373	16.829	37.413	0	38.127	8.036	8.104	8.351	0.789			THR	214	2.302	214	5.771	214	4.966	209	CG	LYS	18	A	10.81
20.9	-3.33907e+06	-4.01819e+06	481266	65733.8	37550.2	532	1413	2	3	1	6	17.246	27.399	15.299	40.056	0	38.304	8.156	8.236	8.467	0.652			LYS	215	2.76	215	6.072	215	4.283	210	HG	LYS	18	A	10.67
21	-3.33926e+06	-4.01403e+06	476913	65654.7	37159.2	527	1421	2	2	3	7	18.359	27.816	16.134	37.691	0	38.442	7.936	8.011	8.216	0.372			SER	216	2.413	216	4.823	216	3.689	211	HG	LYS	18	A	10.7
21.1	-3.3409e+06	-4.0148e+06	476493	65782.2	37810.1	524	1398	2	3	1	6	17.803	26.426	15.021	40.751	0	38.643	7.902	7.971	8.142	0.396			SER	217	2.607	217	4.689	217	3.234	212	CD	LYS	18	A	11.71
21.2	-3.33989e+06	-4.01297e+06	475108	65774	37107	531	1411	2	2	2	6	17.385	28.651	16.134	37.83	0	38.066	7.657	7.733	7.906	0.442			ARG	218	2.348	218	4.641	218	3.719	213	HD	LYS	18	A	11.96
21.3	-3.34147e+06	-4.01537e+06	476125	65713.2	37530.6	530	1428	2	2	5	9	18.498	27.677	15.021	38.804	0	37.977	7.806	7.887	8.06	0.195			LEU	219	2.242	219	3.495	219	3.88	214	HD	LYS	18	A	11.89
21.4	-3.33935e+06	-4.01598e+06	478397	65527.4	37262.2	536	1435	2	2	5	9	17.385	29.485	16.551	36.579	0	37.99	7.24	7.309	7.5	0.377			PRO	220	2.685	220	3.081	220	3.324	215	CE	LYS	18	A	12.21
21.5	-3.34142e+06	-4.01355e+06	473858	65921.4	37543.2	536	1417	2	2	4	8	17.942	29.068	14.186	38.804	0	37.96	7.206	7.284	7.462	0.439			ILE	221	2.436	221	3.013	221	4.217	216	HE	LYS	18	A	12.4
21.6	-3.34012e+06	-4.01296e+06	474898	65808.3	37574.9	547	1386	2	2	2	6	17.107	27.121	15.021	40.751	0	38.192	6.69	6.756	6.961	0.945			ILE	222	3.104	222	3.473	222	3.624	217	HE	LYS	18	A	12.11
21.7	-3.34165e+06	-4.01679e+06	477345	65852.7	37180.7	532	1423	2	2	4	8	18.081	28.929	16.829	36.161	0	38.142	6.702	6.77	6.97	0.812			ASP	223	3.147	223	3.721	223	4.366	218	NZ	LYS	18	A	12.8
21.8	-3.34058e+06	-4.01525e+06	476405	65829	37334.1	551	1398	2	2	1	5	17.524	29.207	14.743	38.526	0	38.155	7.262	7.332	7.532	0.813			VAL	224	3.318	224	3.806	224	5.291	219	HZ	LYS	18	A	13
21.9	-3.34049e+06	-4.01824e+06	479124	65774.7	37319.8	541	1399	2	1	3	6	18.498	28.095	14.882	38.526	0	38.002	7.311	7.378	7.579	0.982			ALA	225	3.444	225	4.24	225	5.61	220	HZ	LYS	18	A	12.95
22	-3.34188e+06	-4.01568e+06	475990	65832.3	37308.9	527	1409	2	4	2	8	17.663	28.095	14.604	39.638	0	37.856	6.469	6.524	6.747	0.659			PRO	226	3.69	226	4.447	226	6.267	221	HZ	LYS	18	A	13
22.1	-3.33955e+06	-4.01362e+06	476231	65793.3	37089.5	536	1418	2	2	2	6	17.385	29.068	15.716	37.83	0	37.907	6.625	6.688	6.862	0.912			LEU	227	4.398	227	5.1	227	6.709	222	N	SER	19	A	9.33
22.2	-3.33881e+06	-4.01721e+06	480034	65666.2	36997.8	534	1386	2	1	3	6	18.22	27.399	13.491	40.89	0	37.895	7.201	7.259	7.449	0.591			ASP	228	4.516	228	5.077	228	7.644	223	H	SER	19	A	9.85
22.3	-3.34187e+06	-4.01487e+06	475699	65711.2	37426.3	541	1401	2	2	2	6	18.498	28.79	14.325	37.83	0.556	37.213	7.563	7.641	7.821	0.876			VAL	229	4.585	229	5.782	229	7.157	224	CA	SER	19	A	9.03
22.4	-3.3407e+06	-4.01382e+06	476118	65816.6	37394	548	1402	2	2	2	6	17.663	29.903	16.134	36.3	0	37.533	7.625	7.698	7.878	0.725			GLY	230	5.361	230	6.986	230	7.818	225	HA	SER	19	A	9.02
22.5	-3.34123e+06	-4.01241e+06	473560	65721.6	37536.4	524	1422	2	2	2	6	17.942	27.955	15.021	39.082	0	37.705	7.131	7.2	7.392	0.712			ALA	231	5.846	231	7.544	231	8.583	226	C	SER	19	A	8.2
22.6	-3.3433e+06	-4.01496e+06	473988	65723.7	37588	543	1417	2	2	5	9	17.663	29.068	14.882	38.387	0	37.752	7.541	7.631	7.8	0.918			PRO	232	6.422	232	8.332	232	9.012	227	O	SER	19	A	7.73
22.7	-3.33895e+06	-4.01219e+06	475231	65520.5	37878.2	543	1401	2	2	3	7	17.663	28.929	14.325	39.082	0	38.054	7.03	7.102	7.304	0.734			ASP	233	6.129	233	7.775	233	9.216	228	CB	SER	19	A	9.75
22.8	-3.33981e+06	-4.01758e+06	479749	65582.9	37402.1	530	1387	2	2	5	9	16.829	27.816	15.716	39.638	0	38.098	7.032	7.086	7.291	0.996			GLN	234	5.207	234	6.446	234	8.188	229	HB	SER	19	A	9.94
22.9	-3.34004e+06	-4.01331e+06	475037	65617.2	37495.5	540	1439	2	2	3	7	18.359	28.373	14.743	38.526	0	37.746	6.847	6.934	7.108	0.979			GLU	235	4.851	235	6.532	235	8.04	230	HB	SER	19	A	9.84
23	-3.33996e+06	-4.01608e+06	477842	65753	37466.5	544	1405	2	3	1	6	18.22	29.207	15.021	37.552	0	37.969	6.877	6.946	7.155	0.865			PHE	236	4.017	236	5.24	236	6.986	231	OG	SER	19	A	10.3
23.1	-3.3393e+06	-4.01623e+06	479046	65790.5	37736.1	540	1431	2	1	4	7	18.22	28.095	14.604	39.082	0	38.053	7.208	7.271	7.482	0.139			GLY	237	3.634	237	4.873	237	6.529	232	HG	SER	19	A	10.59
23.2	-3.34196e+06	-4.01877e+06	478698	65445.6	37657.3	539	1380	2	2	1	5	17.803	28.651	15.16	38.387	0	38.097	7.257	7.322	7.544	0.446			PHE	238	3.246	238	4.197	238	5.741	233	N	LEU	20	A	8.11
23.3	-3.34131e+06	-4.01396e+06	474519	65881.6	37502.3	542	1421	2	1	2	5	17.246	28.512	15.577	38.665	0	37.586	7.378	7.447	7.652	0.737			ASP	239	3.124	239	4.397	239	5.592	234	H	LEU	20	A	8.56
23.4	-3.34028e+06	-4.01617e+06	478073	65637.8	37773	534	1401	2	2	4	8	16.412	28.512	17.385	37.691	0	38	7.248	7.319	7.53	0.828			VAL	240	2.898	240	3.733	240	4.677	235	CA	LEU	20	A	7.51
23.5	-3.33876e+06	-4.01518e+06	478439	65692.7	37493.8	533	1417	2	2	2	6	17.942	27.955	13.352	40.751	0	38	7.153	7.214	7.422	0.795			GLY	241	2.564	241	3.633	241	4.696	236	HA	LEU	20	A	7.46
23.6	-3.34e+06	-4.0092e+06	471163	65697.3	37867.9	533	1415	2	2	3	7	17.524	28.651	13.908	39.917	0	38.027	6.391	6.461	6.652	0.862			PRO	242	2.749	242	4.091	242	4.414	237	C	LEU	20	A	6.89
23.7	-3.33944e+06	-4.01409e+06	476357	65435.7	37556.6	522	1363	2	2	2	6	17.663	29.485	17.942	34.91	0	38.152	6.787	6.844	7.039	0.729			VAL	243	2.643	243	3.546	243	3.825	238	O	LEU	20	A	6.38
23.8	-3.34037e+06	-4.0114e+06	472672	65592.6	37579	557	1400	2	2	2	6	17.803	29.764	15.299	37.135	0	38.146	6.749	6.799	6.991	0.738			CYS	244	2.459	244	4.326	244	4.386	239	CB	LEU	20	A	7.84
23.9	-3.34061e+06	-4.01626e+06	477476	65332.9	37139	549	1394	2	2	3	7	17.942	30.181	12.796	39.082	0	38.091	6.947	7.019	7.195	0.959			PHE	245	2.759	245	4.47	245	3.98	240	HB	LEU	20	A	8.24
24	-3.33925e+06	-4.01294e+06	475787	65793.6	37444.4	532	1410	2	2	3	7	17.246	27.816	15.577	39.36	0	38.059	6.454	6.528	6.692	0.902			LEU	246	3.047	246	6.315	246	5.195	241	HB	LEU	20	A	7.72
24.1	-3.33857e+06	-4.01126e+06	474819	66007.7	37594.4	530	1421	2	2	1	5	16.412	29.346	14.604	39.638	0	38.03	6.241	6.311	6.499	0.853			ASP		4.77742		6.3445		5.5793	242	CG	LEU	20	A	8.14
24.2	-3.33987e+06	-4.0126e+06	474421	65615.5	37655.6	544	1399	2	2	2	6	18.22	29.903	16.273	35.605	0	37.864	6.519	6.591	6.768	0.825			ARG				0.63445			243	HG	LEU	20	A	8.27
24.3	-3.33852e+06	-4.01638e+06	479711	65844.6	37183.4	518	1421	2	2	4	8	17.524	29.207	14.047	39.221	0	37.779	6.823	6.904	7.052	0.447			ASP							244	CD1	LEU	20	A	8.4
24.4	-3.33907e+06	-4.009e+06	471745	65874.7	37562.9	538	1409	2	2	2	6	17.524	27.816	16.412	38.248	0	37.372	6.946	7.031	7.185	0.457			LEU							245	HD1	LEU	20	A	8.64
24.5	-3.33853e+06	-4.0135e+06	477348	65702.3	37187.2	526	1419	2	2	3	7	17.663	30.042	14.465	37.83	0	37.358	6.885	6.968	7.139	0.323			GLU							246	HD1	LEU	20	A	8.53
24.6	-3.34105e+06	-4.01319e+06	473673	65879.7	37414.8	525	1418	2	3	4	9	18.22	27.816	15.994	37.969	0	37.716	6.901	6.978	7.145	0.669			VAL							247	HD1	LEU	20	A	8.51
24.7	-3.34205e+06	-4.01359e+06	473048	65497.2	37261	539	1394	2	2	3	7	17.107	27.538	14.465	40.89	0	37.068	6.445	6.541	6.692	0.67			ASP							248	CD2	LEU	20	A	8.48
24.8	-3.33814e+06	-4.0111e+06	474334	65557.2	37345.7	536	1398	2	2	3	7	18.081	28.373	17.524	36.022	0	37.344	6.618	6.707	6.864	0.774			THR							249	HD2	LEU	20	A	8.64
24.9	-3.34123e+06	-4.01605e+06	476350	65793.5	37763.5	526	1432	2	2	4	8	18.22	28.512	14.743	38.526	0	37.852	7.002	7.081	7.219	0.911			THR							250	HD2	LEU	20	A	8.63
25	-3.33932e+06	-4.01133e+06	473224	66025.3	37769.1	533	1413	2	2	3	7	17.803	28.79	17.524	35.883	0	37.819	6.9	6.972	7.117	0.973			LEU							251	HD2	LEU	20	A	8.66
25.1	-3.34239e+06	-4.017e+06	475830	65601.6	37757.6	532	1424	0	4	2	6	18.359	28.512	16.273	36.857	0	37.643	6.085	6.163	6.308	0.694			LYS							252	N	SER	21	A	7.09
25.2	-3.34093e+06	-4.01661e+06	477706	65546	37659.6	543	1414	0	4	1	5	17.107	29.485	17.246	36.161	0	37.532	6.303	6.357	6.53	0.371			SER							253	H	SER	21	A	7.59
25.3	-3.34033e+06	-4.01478e+06	475671	66011.5	37773.1	534	1425	2	3	2	7	17.663	28.651	14.186	39.499	0	37.655	6.714	6.786	6.937	0.684			LEU							254	CA	SER	21	A	6.83
25.4	-3.33986e+06	-4.01093e+06	471946	65681	37609.3	527	1394	2	3	2	7	18.359	28.651	13.491	39.499	0	37.736	6.727	6.784	6.961	0.636			SER							255	HA	SER	21	A	6.53
25.5	-3.33804e+06	-4.01347e+06	476624	65841.2	37457.7	542	1414	2	2	3	7	18.359	28.512	15.577	37.552	0	37.467	6.864	6.935	7.093	0.416			GLN							256	C	SER	21	A	6.6
25.6	-3.33985e+06	-4.01352e+06	475346	65837.9	37106.8	553	1382	2	3	2	7	18.359	29.485	15.577	36.579	0	37.422	6.779	6.865	7.031	1.004			GLN							257	O	SER	21	A	6.24
25.7	-3.34259e+06	-4.01409e+06	473477	65402.4	36818.2	537	1375	2	2	4	8	18.081	29.207	15.577	37.135	0	37.429	6.631	6.698	6.911	0.744			ILE							258	CB	SER	21	A	7.45
25.8	-3.34141e+06	-4.01736e+06	477787	65711.1	37057.3	541	1412	2	1	4	7	18.22	28.095	14.325	39.36	0	37.261	6.762	6.843	7.025	0.308			GLU							259	HB	SER	21	A	7.69
25.9	-3.3426e+06	-4.02084e+06	479647	65443	37178.3	541	1406	2	3	2	7	18.22	30.042	17.107	34.631	0	37.867	6.678	6.736	6.924	0.665			ASN							260	HB	SER	21	A	7.62
26	-3.34067e+06	-4.01577e+06	476172	65700	37152.1	523	1397	2	2	2	6	17.803	29.068	17.803	35.327	0	37.648	7.065	7.129	7.348	0.77			ILE							261	OG	SER	21	A	7.75
26.1	-3.34074e+06	-4.01507e+06	476068	65760.1	37305.9	535	1366	2	2	2	6	17.524	29.207	15.299	37.969	0	37.71	6.93	7.008	7.191	0.655			ARG							262	HG	SER	21	A	7.98
26.2	-3.33827e+06	-4.01053e+06	474405	65940.9	37271.8	537	1408	2	2	2	6	18.915	29.764	13.63	37.691	0	37.798	6.855	6.933	7.11	0.856			SER							263	N	GLN	22	A	6.95
26.3	-3.3402e+06	-4.01365e+06	475802	65967.2	37136.2	544	1415	2	1	3	6	17.942	29.624	15.577	36.857	0	37.958	6.945	7.036	7.212	0.584			PRO							264	H	GLN	22	A	7.39
26.4	-3.33971e+06	-4.01148e+06	473494	65870.2	37281.7	533	1401	2	2	2	6	18.22	29.207	15.438	37.135	0	37.689	6.709	6.79	6.998	0.878			GLU							265	CA	GLN	22	A	6.86
26.5	-3.33587e+06	-4.01322e+06	478961	65879.7	37451.8	547	1398	2	2	2	6	17.803	28.929	16.412	36.857	0	37.252	6.994	7.076	7.276	0.815			GLY							266	HA	GLN	22	A	6.86
26.6	-3.33813e+06	-4.01419e+06	478013	65643.2	37353.8	543	1387	2	3	1	6	17.524	28.929	17.246	36.3	0	37.844	7.346	7.425	7.642	0.739			SER							267	C	GLN	22	A	6.25
26.7	-3.33786e+06	-4.01071e+06	474261	65919.7	37302.4	546	1405	2	3	2	7	16.412	29.068	16.134	38.387	0	37.454	7.588	7.678	7.919	0.95			ARG							268	O	GLN	22	A	5.97
26.8	-3.33907e+06	-4.01419e+06	476692	65821.7	37124.7	541	1400	2	2	3	7	17.246	29.207	15.577	37.969	0	37.533	7.817	7.891	8.135	0.381			LYS							269	CB	GLN	22	A	7.62
26.9	-3.34093e+06	-4.01563e+06	476692	65709.1	36791	554	1379	2	4	2	8	17.246	28.79	16.829	37.135	0	37.579	7.676	7.759	7.996	0.692			ASN							270	HB	GLN	22	A	8.02
27	-3.34055e+06	-4.01491e+06	475826	65813.2	37020.2	558	1379	2	3	3	8	17.107	29.068	16.412	37.413	0	38.011	7.699	7.773	7.977	0.429			PRO							271	HB	GLN	22	A	7.67
27.1	-3.34031e+06	-4.01641e+06	478453	65818.7	37046.2	536	1398	2	1	4	7	17.385	28.929	17.524	36.161	0	38.029	7.828	7.898	8.129	0.856			ALA							272	CG	GLN	22	A	8.1
27.2	-3.34218e+06	-4.01606e+06	475542	66012.9	37263.7	537	1405	2	2	3	7	17.803	27.399	18.498	36.3	0	37.695	7.327	7.409	7.623	0.439			ARG							273	HG	GLN	22	A	8.41
27.3	-3.33965e+06	-4.01033e+06	472720	65585.4	37181	534	1421	2	3	1	6	17.246	28.651	16.412	37.691	0	37.109	7.128	7.208	7.429	0.918			THR							274	HG	GLN	22	A	8.08
27.4	-3.34056e+06	-4.00939e+06	470900	66252.6	37427.9	548	1371	2	1	5	8	18.498	28.79	14.882	37.83	0	37.492	7.224	7.316	7.537	0.352			CYS							275	CD	GLN	22	A	8.58
27.5	-3.34123e+06	-4.0154e+06	476556	65669.1	37641.4	547	1419	2	1	2	5	18.776	28.234	15.16	37.83	0	37.415	7.275	7.364	7.617	0.864			ARG							276	OE1	GLN	22	A	8.86
27.6	-3.34018e+06	-4.01096e+06	472689	65957.4	37876.3	545	1383	2	2	3	7	16.829	29.764	16.829	36.579	0	37.852	7.717	7.808	8.014	0.702			ASP							277	NE2	GLN	22	A	8.94
27.7	-3.33951e+06	-4.01318e+06	476301	65849.3	37582.9	509	1402	2	2	2	6	16.69	29.068	15.021	39.221	0	37.815	7.937	8.011	8.219	0.344			LEU							278	HE2	GLN	22	A	9.4
27.8	-3.33901e+06	-4.01588e+06	478844	65614.3	37299	538	1405	2	2	3	7	16.69	28.234	16.829	38.248	0	37.648	7.285	7.373	7.581	0.803			LYS							279	HE2	GLN	22	A	8.9
27.9	-3.33956e+06	-4.01396e+06	476452	65697.5	37243.2	535	1404	2	3	0	5	16.829	30.042	15.021	38.108	0	37.601	7.084	7.175	7.353	0.943			MET							280	N	GLN	23	A	6.21
28	-3.34062e+06	-4.01602e+06	476981	65805.1	37051.2	548	1386	2	3	3	8	16.829	28.234	15.16	39.777	0	37.392	6.827	6.921	7.114	0.679			CYS							281	H	GLN	23	A	6.55
28.1	-3.34207e+06	-4.01703e+06	477526	65933.1	37091.6	531	1408	2	2	4	8	16.829	27.538	15.994	38.943	0.695	37.461	7.085	7.168	7.356	0.816			HIS							282	CA	GLN	23	A	5.9
28.2	-3.34002e+06	-4.0136e+06	475622	66166.5	37511.2	522	1397	2	3	4	9	15.994	29.207	16.968	37.83	0	37.492	7.122	7.206	7.393	0.539			SER							283	HA	GLN	23	A	5.96
28.3	-3.3406e+06	-4.01611e+06	477450	65989.5	36807	539	1424	2	1	5	8	15.855	29.764	16.412	37.969	0	37.45	6.808	6.887	7.103	0.498			ASP							284	C	GLN	23	A	5.37
28.4	-3.33913e+06	-4.01264e+06	475586	65895	37112	535	1413	2	2	6	10	16.69	28.651	17.524	37.135	0	37.423	7.1	7.194	7.382	0.703			TRP							285	O	GLN	23	A	5.19
28.5	-3.34015e+06	-4.0143e+06	476595	65614.9	36898.5	542	1397	2	2	3	7	17.385	28.79	19.193	34.631	0	37.475	7.195	7.272	7.494	0.788			LYS							286	CB	GLN	23	A	6.38
28.6	-3.33752e+06	-4.01397e+06	478897	65727.6	36950.7	521	1407	2	2	1	5	18.637	27.955	16.273	37.135	0	37.591	7.603	7.68	7.893	0.83			SER							287	HB	GLN	23	A	6.8
28.7	-3.33971e+06	-4.01316e+06	475769	65419.1	37013.9	531	1435	2	3	2	7	18.22	29.207	14.047	38.526	0	37.669	7.199	7.272	7.485	0.595			GLY							288	HB	GLN	23	A	6.46
28.8	-3.34007e+06	-4.01513e+06	477241	65912.5	36940.9	532	1425	2	3	3	8	18.081	27.955	15.577	38.387	0	37.586	7.093	7.164	7.373	0.863			GLU							289	CG	GLN	23	A	6.62
28.9	-3.33841e+06	-4.01271e+06	476143	66229.9	37333.5	537	1417	2	2	4	8	18.22	27.816	18.081	35.883	0	38.189	7.17	7.232	7.417	0.577			TYR							290	HG	GLN	23	A	6.79
29	-3.33954e+06	-4.01486e+06	477144	66127.5	37058.1	534	1432	2	1	3	6	18.22	28.095	15.021	38.665	0	38.437	6.755	6.809	7.025	0.549			TRP							291	HG	GLN	23	A	6.63
29.1	-3.3408e+06	-4.01507e+06	476702	65767.7	36823.2	525	1435	2	2	5	9	17.663	28.79	12.935	40.612	0	38.04	6.754	6.822	7.016	0.728			ILE							292	CD	GLN	23	A	7.16
29.2	-3.34205e+06	-4.01366e+06	474069	65960.7	36736	525	1375	2	1	4	7	16.69	28.234	17.803	37.274	0	37.975	7.215	7.29	7.487	0.859			ASP							293	OE1	GLN	23	A	7.47
29.3	-3.33834e+06	-4.01651e+06	480667	65997.6	37320.2	530	1436	2	2	4	8	16.551	28.512	17.107	37.83	0	38.468	7.653	7.726	7.905	0.981			PRO							294	NE2	GLN	23	A	7.61
29.4	-3.33884e+06	-4.0131e+06	476196	66490.6	38157.5	514	1414	2	1	2	5	17.107	28.651	18.22	35.466	0.556	38.875	8.538	8.611	8.782	0.444			ASN							295	HE2	GLN	23	A	8.12
29.5	-3.34114e+06	-4.01848e+06	479315	65722.3	37558.6	522	1411	2	0	3	5	17.385	30.32	15.16	37.135	0	39.106	8.639	8.691	8.889	0.259			GLN							296	HE2	GLN	23	A	7.62
29.6	-3.33977e+06	-4.01633e+06	478332	65939.3	37505.9	536	1408	0	0	6	6	17.524	28.929	18.776	34.771	0	38.701	8.518	8.579	8.758	0.927			GLY							297	N	ILE	24	A	5.31
29.7	-3.34037e+06	-4.01633e+06	478032	65772.9	37524.2	560	1379	2	0	4	6	17.246	28.095	18.22	36.439	0	38.991	8.768	8.811	8.988	0.777			CYS							298	H	ILE	24	A	5.58
29.8	-3.33884e+06	-4.0107e+06	473259	66283.2	38171.5	530	1427	2	0	3	5	17.524	29.485	16.134	36.857	0	39.063	8.613	8.672	8.846	0.236			ASN							299	CA	ILE	24	A	5.11
29.9	-3.33979e+06	-4.01424e+06	476405	66138.9	37559.2	531	1426	2	0	5	7	17.663	30.459	16.412	35.466	0	39.135	8.763	8.815	8.986	0.861			LEU							300	HA	ILE	24	A	5.17
30	-3.34019e+06	-4.01208e+06	474181	66128.6	37969.5	535	1379	2	0	3	5	18.081	29.346	16.69	35.883	0	39.27	8.797	8.854	8.97	0.551			ASP							301	C	ILE	24	A	4.94
30.1	-3.34051e+06	-4.01593e+06	477499	66019.9	37643	523	1402	2	0	4	6	17.524	29.624	19.054	33.797	0	39.364	8.777	8.822	8.985	0.634			ALA							302	O	ILE	24	A	4.91
30.2	-3.33887e+06	-4.0129e+06	476205	66428.1	37874.8	522	1429	2	1	4	7	18.359	30.598	18.776	32.267	0	39.185	8.116	8.144	8.337	0.482			ILE							303	CB	ILE	24	A	5.35
30.3	-3.33979e+06	-4.01302e+06	475468	65969.3	37869	519	1425	2	0	5	7	18.637	29.346	18.081	33.936	0	39.091	7.913	7.956	8.156	0.251			LYS							304	HB	ILE	24	A	5.41
30.4	-3.34054e+06	-4.01536e+06	477050	66028.8	38149.3	529	1413	2	1	3	6	16.551	30.459	17.803	35.188	0	39.123	8.233	8.262	8.499	0.879			VAL							305	CG1	ILE	24	A	5.65
30.5	-3.33847e+06	-4.01088e+06	475169	66261.1	37910.6	520	1438	2	0	4	6	16.968	30.32	17.524	35.188	0	39.097	7.85	7.883	8.08	0.679			PHE							306	HG1	ILE	24	A	5.68
30.6	-3.3415e+06	-4.01609e+06	477025	66001.5	37817	521	1438	2	0	5	7	17.524	29.903	14.882	37.691	0	38.892	7.938	7.98	8.179	0.52			CYS							307	HG1	ILE	24	A	5.74
30.7	-3.3408e+06	-4.0155e+06	476807	66348.4	38037.5	531	1433	2	0	5	7	17.803	28.929	15.16	38.108	0	38.607	7.809	7.858	8.035	1.083			ASN							308	CG2	ILE	24	A	5.57
30.8	-3.34016e+06	-4.01025e+06	472672	65839.3	38149.6	531	1405	2	1	3	6	16.829	28.929	16.69	37.552	0	38.516	8.062	8.114	8.324	0.651			MET							309	HG2	ILE	24	A	5.77
30.9	-3.34181e+06	-4.0163e+06	476750	66091.9	38092	520	1413	2	0	6	8	17.107	30.042	15.855	36.996	0	38.779	8.681	8.73	8.923	0.672			GLU							310	HG2	ILE	24	A	5.74
31	-3.34197e+06	-4.01565e+06	475608	66062.9	37971.3	529	1393	2	1	5	8	18.081	29.068	18.081	34.771	0	38.636	9.121	9.166	9.393	0.211			THR							311	HG2	ILE	24	A	5.75
31.1	-3.33968e+06	-4.01634e+06	479253	66018.7	37529.8	523	1414	2	0	5	7	16.69	29.346	19.193	34.771	0	38.878	8.936	8.985	9.177	0.67			GLY							312	CD1	ILE	24	A	6.24
31.2	-3.34057e+06	-4.01323e+06	474222	65973.3	38050.9	511	1411	2	1	3	6	17.663	28.095	15.438	38.804	0	39.116	9.747	9.799	9.998	0.836			GLU							313	HD1	ILE	24	A	6.49
31.3	-3.33963e+06	-4.01534e+06	477764	65894	37519.5	541	1367	2	0	5	7	17.803	29.207	15.716	37.274	0	39.229	9.376	9.424	9.624	0.705			THR							314	HD1	ILE	24	A	6.5
31.4	-3.33791e+06	-4.01397e+06	477659	65716.4	37657.5	532	1403	2	0	5	7	17.107	30.042	14.186	38.665	0	39.451	9.722	9.775	9.974	0.777			CYS							315	HD1	ILE	24	A	6.48
31.5	-3.34048e+06	-4.01422e+06	475834	65803.4	37735.6	543	1397	2	0	4	6	17.803	28.929	15.438	37.83	0	39.329	9.217	9.257	9.473	0.648			VAL							316	N	GLU	25	A	5.09
31.6	-3.34192e+06	-4.01504e+06	475295	66090.1	38060.2	519	1433	2	1	3	6	17.803	30.042	17.107	35.049	0	39.486	9.412	9.458	9.692	0.757			TYR							317	H	GLU	25	A	5.31
31.7	-3.33953e+06	-4.01371e+06	476751	65988.2	37904.6	521	1433	2	0	6	8	17.942	28.651	17.663	35.744	0	39.604	10.164	10.211	10.416	0.381			PRO							318	CA	GLU	25	A	5.17
31.8	-3.33917e+06	-4.01517e+06	478394	66236.1	38139.1	530	1424	2	0	6	8	17.385	28.929	17.385	36.3	0	39.119	10.004	10.063	10.307	0.522			THR							319	HA	GLU	25	A	5.28
31.9	-3.33908e+06	-4.01127e+06	474583	66252.5	37987.4	534	1425	0	0	3	3	16.412	29.068	19.193	35.327	0	39.662	11.343	11.387	11.657	0.456			GLN							320	C	GLU	25	A	4.91
32	-3.33843e+06	-4.01335e+06	476629	65898.5	37457.1	547	1429	2	0	5	7	17.942	28.651	18.776	34.631	0	39.409	11.644	11.681	11.947	0.438			PRO							321	O	GLU	25	A	4.94
32.1	-3.33866e+06	-4.01721e+06	480665	65752.5	37599.7	531	1406	2	0	4	6	17.246	28.373	19.332	35.049	0	39.621	12.194	12.235	12.5	0.79			SER							322	CB	GLU	25	A	5.72
32.2	-3.34097e+06	-4.01832e+06	479684	65967.7	37643.6	542	1411	2	0	7	9	16.412	30.32	16.69	36.022	0.556	39.307	11.347	11.386	11.658	0.737			VAL							323	HB	GLU	25	A	5.95
32.3	-3.34021e+06	-4.01514e+06	476312	65785.3	38010.2	529	1408	2	0	7	9	16.968	27.816	18.776	36.439	0	39.625	11.56	11.6	11.842	0.727			ALA							324	HB	GLU	25	A	5.84
32.4	-3.34111e+06	-4.01457e+06	475366	66115.1	37769.8	535	1448	2	0	4	6	16.829	28.373	19.193	35.605	0	39.878	11.261	11.295	11.538	0.719			GLN							325	CG	GLU	25	A	6.12
32.5	-3.33984e+06	-4.01333e+06	475318	65890	37501.8	539	1396	2	0	5	7	16.134	28.095	20.445	34.353	0.974	39.869	11.296	11.331	11.571	0.543			LYS							326	HG	GLU	25	A	6.63
32.6	-3.34108e+06	-4.01405e+06	475132	65917.2	37682.8	525	1406	2	0	5	7	16.829	28.095	19.889	35.188	0	40.241	12.178	12.212	12.438	0.767			ASN							327	HG	GLU	25	A	5.97
32.7	-3.34103e+06	-4.01055e+06	471240	65634.7	37385.2	544	1405	2	0	5	7	15.16	30.042	18.637	36.161	0	39.919	11.664	11.704	11.923	0.803			TRP							328	CD	GLU	25	A	6.34
32.8	-3.34156e+06	-4.01485e+06	475861	65825.2	37115.4	543	1388	2	0	6	8	16.551	28.095	19.054	36.3	0	40.568	12.35	12.391	12.557	0.951			TYR							329	OE1	GLU	25	A	6.52
32.9	-3.34011e+06	-4.00978e+06	472015	65748	37398.3	527	1387	2	0	7	9	15.994	29.764	17.107	37.135	0	40.569	12.75	12.776	12.95	0.689			ILE							330	OE2	GLU	25	A	6.64
33	-3.34051e+06	-4.01541e+06	476906	66057.6	38058.2	542	1399	2	0	6	8	16.412	28.512	16.412	38.665	0	40.4	12.653	12.687	12.886	0.453			SER							331	N	ASN	26	A	4.83
33.1	-3.33831e+06	-4.01223e+06	475940	65720.9	37765.1	535	1414	2	0	5	7	17.663	29.207	14.325	38.804	0	39.652	11.679	11.716	11.92	0.768			LYS							332	H	ASN	26	A	5.01
33.2	-3.34172e+06	-4.0154e+06	475625	65824	37374	531	1404	2	0	5	7	16.134	28.929	15.438	39.499	0	39.607	12.163	12.192	12.425	0.726			ASN							333	CA	ASN	26	A	4.7
33.3	-3.33868e+06	-4.01329e+06	476981	65807.9	37505	522	1391	2	0	5	7	15.994	28.512	16.412	39.082	0	39.711	12.043	12.062	12.266	0.727			PRO							334	HA	ASN	26	A	4.77
33.4	-3.34257e+06	-4.01429e+06	473763	65795.7	37591.3	528	1408	2	0	5	7	17.246	28.79	14.186	39.777	0	39.571	12.23	12.27	12.464	0.729			LYS							335	C	ASN	26	A	4.54
33.5	-3.3396e+06	-4.01081e+06	473737	65933.7	37777.1	517	1392	2	0	5	7	15.994	28.373	14.047	41.586	0	39.694	12.045	12.074	12.281	0.718			ASP							336	O	ASN	26	A	4.56
33.6	-3.33857e+06	-4.01097e+06	474519	65644.9	37452.1	531	1402	2	0	5	7	17.385	30.042	17.942	34.631	0	39.624	12.621	12.652	12.879	0.544			LYS							337	CB	ASN	26	A	5.06
33.7	-3.33938e+06	-4.01694e+06	480229	66083.4	37949.8	522	1398	2	0	3	5	16.829	26.982	13.352	42.837	0	39.598	12.938	12.972	13.194	0.833			ARG							338	HB	ASN	26	A	5.47
33.8	-3.34172e+06	-4.0109e+06	472003	65969.2	37735	521	1406	2	0	4	6	17.246	29.068	16.968	36.718	0	39.669	14.281	14.308	14.499	0.739			HIS							339	HB	ASN	26	A	4.92
33.9	-3.34046e+06	-4.01408e+06	475701	65721.9	37648.8	524	1441	2	0	4	6	16.273	29.764	17.942	36.022	0	39.344	13.731	13.764	13.976	0.777			VAL							340	CG	ASN	26	A	5.55
34	-3.34064e+06	-4.0145e+06	475868	65885	37740.2	545	1430	2	0	6	8	17.246	29.903	16.551	36.3	0	38.934	13.378	13.418	13.602	0.762			TRP							341	OD1	ASN	26	A	5.84
34.1	-3.34061e+06	-4.0118e+06	473780	65857.5	37766.7	549	1405	2	0	5	7	17.107	30.181	16.412	36.3	0	38.853	13.587	13.62	13.873	0.452			PHE							342	ND2	ASN	26	A	6.01
34.2	-3.34205e+06	-4.01965e+06	479779	65946.7	37248.1	544	1402	2	0	2	4	17.385	28.651	17.524	36.439	0	38.732	14.268	14.309	14.523	0.86			GLY							343	HD2	ASN	26	A	6.49
34.3	-3.34031e+06	-4.01697e+06	478808	65511	37396.5	529	1410	2	0	4	6	17.107	28.373	15.299	39.221	0	38.601	13.863	13.904	14.1	0.46			GLU							344	HD2	ASN	26	A	6.07
34.4	-3.33833e+06	-4.01015e+06	474388	65565.9	37563.7	527	1425	2	1	5	8	17.803	29.346	13.908	38.943	0	39.448	13.729	13.754	13.947	0.902			SER							345	N	ILE	27	A	4.6
34.5	-3.34041e+06	-4.01261e+06	474825	65679.7	37187.3	530	1416	2	1	4	7	18.359	30.459	14.604	36.579	0	38.91	13.515	13.539	13.776	0.438			MET							346	H	ILE	27	A	4.63
34.6	-3.33838e+06	-4.01468e+06	478205	65449.3	37646.1	521	1410	2	2	4	8	17.663	30.32	16.412	35.605	0	39.179	13.979	14.003	14.219	0.607			THR							347	CA	ILE	27	A	4.89
34.7	-3.34009e+06	-4.01385e+06	475965	65611	36885.5	535	1392	2	1	2	5	16.69	30.042	17.385	35.883	0	38.928	14.69	14.712	14.955	0.566			ASP							348	HA	ILE	27	A	5.02
34.8	-3.3411e+06	-4.01456e+06	475670	65368.4	37012.8	544	1387	2	2	2	6	17.524	29.068	16.134	37.274	0	38.495	13.879	13.909	14.17	0.785			GLY							349	C	ILE	27	A	5.06
34.9	-3.33753e+06	-4.01411e+06	478925	65667.2	36997.5	548	1385	2	2	3	7	18.22	29.485	16.69	35.605	0	38.461	13.837	13.884	14.117	0.661			PHE							350	O	ILE	27	A	5.45
35	-3.34108e+06	-4.01519e+06	475520	65629.6	36562.5	545	1390	2	1	3	6	16.968	29.346	16.412	37.274	0	38.586	13.761	13.796	14.052	0.752			GLN							351	CB	ILE	27	A	5.25
35.1	-3.338e+06	-4.01337e+06	477127	65467.3	36697.9	535	1417	2	0	3	5	18.498	29.764	15.438	36.3	0	38.551	13.094	13.127	13.403	0.657			PHE							352	HB	ILE	27	A	5.18
35.2	-3.33747e+06	-4.01305e+06	477186	65116.9	36492.9	545	1398	2	0	4	6	17.385	29.764	14.465	38.387	0	38.595	13.074	13.107	13.347	0.73			GLU							353	CG1	ILE	27	A	5.5
35.3	-3.33848e+06	-4.01313e+06	476755	65153.8	36659.5	548	1391	2	0	4	6	17.803	30.598	16.551	35.049	0	38.371	12.919	12.954	13.21	0.707			TYR							354	HG1	ILE	27	A	5.68
35.4	-3.34144e+06	-4.01461e+06	474976	65343	36238.3	522	1395	2	0	4	6	17.385	28.79	14.882	38.943	0	38.065	13.013	13.051	13.337	0.88			GLY							355	HG1	ILE	27	A	5.54
35.5	-3.34083e+06	-4.01599e+06	476928	66010.9	36521.5	535	1390	2	1	4	7	18.637	27.26	16.273	37.83	0	37.95	12.975	13.014	13.281	0.335			GLY							356	CG2	ILE	27	A	5.8
35.6	-3.33838e+06	-4.01547e+06	478845	65304	36242.2	520	1397	2	0	4	6	17.385	29.346	17.385	35.883	0	37.736	13.381	13.426	13.727	0.36			GLN							357	HG2	ILE	27	A	6.12
35.7	-3.34117e+06	-4.01175e+06	472113	65660.7	36106.2	533	1385	2	0	4	6	16.829	30.042	15.577	36.996	0.556	37.92	13.513	13.557	13.833	0.354			GLY							358	HG2	ILE	27	A	6
35.8	-3.33852e+06	-4.01209e+06	475043	65763.9	36450.2	528	1376	2	1	4	7	17.942	29.485	14.465	38.108	0	38.046	13.123	13.168	13.439	0.391			SER							359	HG2	ILE	27	A	6.03
35.9	-3.3439e+06	-4.01669e+06	474621	65537.8	36579.9	534	1367	2	0	5	7	17.385	29.485	16.69	36.439	0	37.999	13.86	13.892	14.171	0.37			ASP							360	CD1	ILE	27	A	5.96
36	-3.34021e+06	-4.01225e+06	473404	65491.1	36206.5	543	1340	2	1	2	5	17.107	30.32	18.081	34.492	0	38.028	13.917	13.946	14.232	0.337			PRO							361	HD1	ILE	27	A	6.23
36.1	-3.34018e+06	-4.01705e+06	478296	65433.5	36292	535	1350	2	0	4	6	15.577	29.764	19.471	35.188	0	38.093	12.942	12.977	13.269	0.371			ALA							362	HD1	ILE	27	A	6.16
36.2	-3.34023e+06	-4.01463e+06	476239	65316.2	36652.1	524	1389	2	0	4	6	17.107	28.651	16.968	37.274	0	38.365	13.288	13.32	13.59	0.485			ASP							363	HD1	ILE	27	A	6.17
36.3	-3.33925e+06	-4.01504e+06	477441	65442.1	36757.1	543	1390	2	0	5	7	16.968	28.79	18.081	36.161	0	38.507	13.718	13.754	14.011	0.36			VAL							364	N	ARG	28	A	5.06
36.4	-3.33981e+06	-4.01201e+06	473824	65714.2	36857.2	544	1393	2	1	4	7	18.081	30.598	17.107	34.214	0	38.657	13.968	13.998	14.269	0.428			ALA							365	H	ARG	28	A	4.9
36.5	-3.34263e+06	-4.01372e+06	473393	65572.8	36559.3	549	1369	2	1	4	7	16.968	28.929	17.942	36.161	0	38.247	13.351	13.384	13.668	0.42			ILE							366	CA	ARG	28	A	5.57
36.6	-3.34086e+06	-4.01421e+06	475586	65359.9	36821.3	543	1370	2	0	4	6	18.359	29.207	16.412	36.022	0	38.524	12.775	12.818	13.086	0.425			GLN							367	HA	ARG	28	A	5.99
36.7	-3.33922e+06	-4.01216e+06	475176	65687.5	36750.2	533	1388	0	0	3	3	16.273	29.485	17.246	36.996	0	38.233	13.217	13.261	13.516	0.402			LEU							368	C	ARG	28	A	5.61
36.8	-3.34023e+06	-4.01495e+06	476899	65517.5	36454.9	549	1404	2	1	4	7	18.498	29.903	13.63	37.969	0	38.506	13.643	13.692	13.942	0.481			THR							369	O	ARG	28	A	6.12
36.9	-3.34038e+06	-4.01347e+06	475846	65777.7	36524.3	538	1388	2	0	4	6	18.081	30.32	16.551	35.049	0	38.662	13.544	13.583	13.875	0.447			PHE							370	CB	ARG	28	A	5.86
37	-3.33732e+06	-4.00776e+06	472879	65704.7	36403.8	557	1362	2	0	3	5	18.22	29.485	16.273	36.022	0	38.494	13.695	13.745	14.047	0.421			LEU							371	HB	ARG	28	A	6.11
37.1	-3.34052e+06	-4.01947e+06	481698	65812.7	36975.8	523	1404	2	0	4	6	17.663	29.624	16.134	36.579	0	38.648	13.324	13.364	13.692	0.347			ARG							372	HB	ARG	28	A	5.89
37.2	-3.33894e+06	-4.01213e+06	476033	65929.6	36930.5	548	1394	2	0	2	4	18.22	29.485	15.716	36.579	0	38.418	13.978	14.012	14.356	0.358			LEU							373	CG	ARG	28	A	6.2
37.3	-3.33745e+06	-4.0123e+06	477367	65582	36645.5	526	1394	2	0	4	6	17.246	29.903	15.577	37.274	0	38.731	13.635	13.674	13.997	0.354			MET							374	HG	ARG	28	A	6.15
37.4	-3.34048e+06	-4.01757e+06	479175	65621.4	36739.6	531	1356	2	0	4	6	16.968	29.207	17.524	36.3	0	39.11	13.937	13.995	14.31	0.387			SER							375	HG	ARG	28	A	6.46
37.5	-3.33816e+06	-4.01258e+06	476593	65714.3	36622.8	517	1396	2	0	3	5	17.663	28.651	16.134	37.552	0	38.976	13.571	13.621	13.93	0.392			THR							376	CD	ARG	28	A	6.68
37.6	-3.33787e+06	-4.01372e+06	477912	65676	36545.3	529	1371	2	1	3	6	17.524	29.485	16.69	36.3	0	38.721	13.877	13.916	14.233	0.352			GLU							377	HD	ARG	28	A	7.22
37.7	-3.3385e+06	-4.01443e+06	478232	65715.3	36295.5	533	1400	2	0	3	5	18.498	29.346	14.047	38.108	0	38.794	13.661	13.704	14.004	0.773			ALA							378	HD	ARG	28	A	6.68
37.8	-3.33928e+06	-4.01156e+06	474914	65668.3	36376.8	534	1367	2	1	4	7	17.803	29.485	17.524	35.188	0	38.575	14.078	14.115	14.398	0.577			SER							379	NE	ARG	28	A	6.7
37.9	-3.33911e+06	-4.01405e+06	477979	65729.9	36598.3	532	1410	2	1	3	6	17.803	28.651	16.134	37.413	0	38.68	13.751	13.794	14.06	0.352			GLN							380	HE	ARG	28	A	6.44
38	-3.34231e+06	-4.01512e+06	475294	65475.9	35974.6	520	1383	2	1	3	6	16.968	30.459	15.577	36.996	0	38.482	13.657	13.689	13.968	0.415			GLN							381	CZ	ARG	28	A	7.28
38.1	-3.3399e+06	-4.01486e+06	476953	66017.1	36344.6	532	1382	2	1	2	5	18.776	28.929	14.465	37.83	0	38.532	13.852	13.901	14.15	0.372			ILE							382	NH1	ARG	28	A	7.9
38.2	-3.33952e+06	-4.01334e+06	475903	65538.4	36310.5	526	1370	2	0	2	4	18.22	29.764	15.855	36.161	0	38.561	13.32	13.358	13.615	0.331			THR							383	HH1	ARG	28	A	7.94
38.3	-3.3409e+06	-4.01444e+06	475458	65544.3	36128	539	1379	2	0	2	4	16.968	29.764	17.246	36.022	0	38.917	13.073	13.117	13.335	0.664			TYR							384	HH1	ARG	28	A	8.45
38.4	-3.34057e+06	-4.01652e+06	477900	65624.8	36074.1	536	1382	2	0	3	5	18.081	29.207	15.716	36.996	0	39.037	13.244	13.287	13.517	0.262			HIS							385	NH2	ARG	28	A	7.47
38.5	-3.33846e+06	-4.01047e+06	474158	65996.4	36480.2	536	1358	2	0	3	5	18.081	30.181	14.186	37.552	0	39.142	13.307	13.344	13.59	0.376			CYS							386	HH2	ARG	28	A	7.16
38.6	-3.33786e+06	-4.01418e+06	478552	65836.3	36258.3	527	1405	0	1	4	5	16.829	28.234	13.769	41.168	0	39.23	13.613	13.646	13.919	0.46			LYS							387	HH2	ARG	28	A	8.04
38.7	-3.34167e+06	-4.01947e+06	480241	65596.9	36245.9	526	1382	2	0	4	6	18.359	29.764	15.299	36.579	0	39.476	12.969	13	13.257	0.214			ASN							388	N	SER	29	A	5.22
38.8	-3.33974e+06	-4.01695e+06	479335	65495.9	36063.4	544	1365	2	1	4	7	17.107	29.764	16.412	36.718	0	39.298	14.347	14.369	14.66	0.37			SER							389	H	SER	29	A	4.96
38.9	-3.33898e+06	-4.01124e+06	474138	65456	36090.1	544	1364	2	1	2	5	17.663	29.207	15.021	38.108	0	39.382	13.872	13.892	14.174	0.394			VAL							390	CA	SER	29	A	5.35
39	-3.34086e+06	-4.01455e+06	475972	65412.4	36191.8	542	1384	2	1	3	6	16.551	30.042	16.69	36.718	0	39.571	13.055	13.078	13.331	0.453			ALA							391	HA	SER	29	A	5.6
39.1	-3.34032e+06	-4.01396e+06	476035	65461.8	35835.5	538	1385	2	1	3	6	16.551	29.346	15.577	38.526	0	39.239	11.829	11.857	12.102	0.556			TYR							392	C	SER	29	A	5.3
39.2	-3.33826e+06	-4.01344e+06	477461	65734.8	36202.6	544	1401	2	1	4	7	17.385	29.903	14.743	37.969	0	39.247	12.163	12.194	12.445	0.571			MET							393	O	SER	29	A	5.36
39.3	-3.33988e+06	-4.01361e+06	476133	65923.4	36389	528	1402	2	1	5	8	16.968	29.485	16.551	36.996	0	39.493	11.544	11.583	11.789	0.227			ASP							394	CB	SER	29	A	5.35
39.4	-3.34252e+06	-4.01698e+06	476652	65955.7	36484.1	531	1403	2	2	4	8	17.663	28.651	14.882	38.804	0	39.673	11.582	11.625	11.836	0.148			GLN							395	HB	SER	29	A	5.22
39.5	-3.33997e+06	-4.01538e+06	477420	65623.7	35899.9	522	1387	2	2	3	7	18.637	29.068	16.412	35.883	0	39.421	11.744	11.79	12.004	0.325			GLN							396	HB	SER	29	A	5.46
39.6	-3.33906e+06	-4.01689e+06	480080	65902.5	36556.8	522	1375	2	1	5	8	16.69	29.903	18.359	35.049	0	39.524	11.395	11.424	11.653	0.374			THR							397	OG	SER	29	A	5.73
39.7	-3.33804e+06	-4.01091e+06	475077	66074.6	36687.5	518	1377	2	1	5	8	17.524	29.068	13.213	40.195	0	39.602	11.589	11.629	11.835	0.315			GLY							398	HG	SER	29	A	5.83
39.8	-3.33895e+06	-4.0128e+06	475937	65667.1	36693.5	529	1388	2	0	5	7	16.412	29.485	15.577	38.526	0	39.492	11.876	11.916	12.152	0.235			ASN							399	N	PRO	30	A	5.22
39.9	-3.34215e+06	-4.01141e+06	471447	65534	36223.3	539	1339	2	1	2	5	16.69	29.346	19.193	34.771	0	39.257	12.599	12.638	12.871	0.641			LEU							400	CA	PRO	30	A	5.19
40	-3.33756e+06	-4.01307e+06	477418	65819	36361.8	549	1403	2	0	4	6	17.803	28.651	16.968	36.579	0	39.077	12.167	12.208	12.486	0.66			LYS							401	HA	PRO	30	A	5.33
40.1	-3.33843e+06	-4.01155e+06	475037	65579.1	36007.8	530	1377	2	1	2	5	18.359	28.929	16.134	36.579	0	39.155	12.606	12.641	12.916	0.384			LYS							402	C	PRO	30	A	5.09
40.2	-3.34234e+06	-4.01496e+06	474482	65769	36526.1	548	1404	2	1	1	4	18.081	29.485	16.273	36.161	0	39.171	12.975	13.009	13.289	0.434			ALA							403	O	PRO	30	A	5.04
40.3	-3.34182e+06	-4.01594e+06	477344	65996.7	36487.5	528	1397	2	0	4	6	17.246	29.068	17.385	36.3	0	38.827	13.197	13.228	13.537	0.459			LEU							404	CB	PRO	30	A	5.13
40.4	-3.33806e+06	-4.01425e+06	478282	65558.5	36543.3	531	1387	2	2	4	8	18.776	28.373	14.465	38.387	0	39.457	13.166	13.203	13.466	0.374			LEU							405	HB	PRO	30	A	5.08
40.5	-3.33866e+06	-4.01091e+06	474114	65315.9	36265.1	525	1393	2	1	1	4	17.246	29.068	17.246	36.439	0	39.073	12.784	12.81	13.066	0.463			LEU							406	HB	PRO	30	A	5.23
40.6	-3.34011e+06	-4.01371e+06	475560	65741.7	36849.1	540	1400	2	2	2	6	17.107	30.459	16.412	36.022	0	39.516	12.575	12.613	12.846	0.476			GLN							407	CG	PRO	30	A	5.16
40.7	-3.33878e+06	-4.01308e+06	476237	65974	36652.7	531	1356	2	1	3	6	17.246	29.346	18.359	35.049	0	39.323	12.239	12.281	12.501	0.664			GLY							408	HG	PRO	30	A	5.15
40.8	-3.34003e+06	-4.01298e+06	474771	66301.5	36952.9	524	1394	2	0	3	5	16.829	29.624	17.246	36.3	0	39.204	13.106	13.149	13.347	0.39			SER							409	HG	PRO	30	A	5.28
40.9	-3.341e+06	-4.0162e+06	476891	65656.2	36625.5	530	1405	0	1	2	3	17.663	28.512	16.69	37.135	0	38.999	11.959	12.002	12.211	0.382			ASN							410	CD	PRO	30	A	5.19
41	-3.33998e+06	-4.01553e+06	478001	65676.5	36381.1	544	1419	2	2	3	7	17.107	29.346	17.803	35.744	0	39.1	11.936	11.975	12.173	0.45			GLU							411	HD	PRO	30	A	5.14
41.1	-3.33937e+06	-4.01489e+06	478134	66110.5	36389.6	540	1365	2	1	4	7	16.829	29.207	19.471	34.492	0	38.691	11.608	11.648	11.832	0.518			ILE							412	HD	PRO	30	A	5.32
41.2	-3.33955e+06	-4.01372e+06	476737	65819.8	36452	544	1363	2	1	3	6	16.968	29.068	18.22	35.744	0	39.029	11.835	11.876	12.07	0.467			GLU							413	N	GLU	31	A	5.09
41.3	-3.34054e+06	-4.0122e+06	474352	65730.3	36353.8	514	1381	2	0	3	5	17.663	29.207	15.577	37.552	0	38.675	11.943	11.991	12.215	0.355			ILE							414	H	GLU	31	A	5.17
41.4	-3.33729e+06	-4.01272e+06	477545	65473.8	36189.2	534	1343	2	2	3	7	17.803	28.095	16.134	37.969	0	38.829	12.074	12.122	12.332	0.426			ARG							415	CA	GLU	31	A	5.01
41.5	-3.34014e+06	-4.01502e+06	476959	65758.6	36543.8	520	1424	2	0	4	6	17.524	29.346	17.524	35.605	0	38.561	11.828	11.883	12.103	0.327			ALA							416	HA	GLU	31	A	5.01
41.6	-3.33867e+06	-4.01381e+06	477663	65630.7	36156.9	535	1427	2	1	4	7	16.829	28.651	17.385	37.135	0	38.337	11.832	11.891	12.106	0.421			GLU							417	C	GLU	31	A	4.92
41.7	-3.3391e+06	-4.01432e+06	476835	65214.1	36090.7	553	1323	2	1	3	6	17.385	29.485	16.829	36.3	0	38.294	11.981	12.038	12.275	0.51			GLY							418	O	GLU	31	A	4.93
41.8	-3.33725e+06	-4.01217e+06	477417	65711.3	36166.6	521	1362	2	1	3	6	16.968	29.068	16.134	37.83	0	38.292	12.342	12.384	12.635	0.433			ASN							419	CB	GLU	31	A	5.08
41.9	-3.33923e+06	-4.01321e+06	476630	65704.3	36254	519	1393	2	0	4	6	16.134	28.373	18.776	36.718	0	38.232	12.194	12.254	12.452	0.557			SER							420	HB	GLU	31	A	5.29
42	-3.34139e+06	-4.01455e+06	475911	65631.4	36200	532	1384	2	0	3	5	16.551	28.651	18.081	36.718	0	38.781	12.255	12.308	12.526	0.43			ARG							421	HB	GLU	31	A	4.88
42.1	-3.3386e+06	-4.01249e+06	476707	65711.9	36106.7	533	1387	2	0	3	5	17.385	29.903	16.551	36.161	0	38.882	12.723	12.774	12.972	0.47			PHE							422	CG	GLU	31	A	5.51
42.2	-3.33828e+06	-4.01317e+06	476996	65594.1	35938.4	531	1395	2	1	3	6	17.942	28.512	15.716	37.83	0	38.82	12.37	12.421	12.631	0.443			THR							423	HG	GLU	31	A	5.61
42.3	-3.34056e+06	-4.0139e+06	475724	65596.2	36062.9	540	1407	2	1	3	6	17.246	29.764	17.942	35.049	0	38.764	12.651	12.705	12.917	0.369			TYR							424	HG	GLU	31	A	5.84
42.4	-3.33824e+06	-4.0127e+06	476553	65663.5	36068.1	521	1423	2	1	3	6	16.134	29.624	15.299	38.943	0	38.572	12.415	12.46	12.652	0.599			SER							425	CD	GLU	31	A	5.8
42.5	-3.34216e+06	-4.016e+06	476518	66203.7	36638.1	515	1426	2	1	3	6	17.246	29.764	16.968	36.022	0	38.734	12.304	12.347	12.554	0.521			VAL							426	OE1	GLU	31	A	5.98
42.6	-3.33888e+06	-4.01468e+06	477940	65501.8	36135.9	554	1390	2	2	3	7	16.69	29.068	18.359	35.883	0	38.578	12.737	12.765	12.944	0.385			THR							427	OE2	GLU	31	A	6.14
42.7	-3.34004e+06	-4.01529e+06	477534	65405.8	35878.6	535	1405	2	0	3	5	18.498	28.651	15.577	37.274	0	38.878	12.416	12.447	12.626	0.331			VAL							428	N	GLY	32	A	4.85
42.8	-3.34025e+06	-4.01636e+06	478491	65728.9	36084.8	521	1450	2	0	3	5	17.385	29.346	17.942	35.327	0	38.754	12.683	12.714	12.916	0.195			ASP							429	H	GLY	32	A	4.87
42.9	-3.34267e+06	-4.01322e+06	472622	65808.1	36537.5	531	1405	2	2	2	6	17.524	28.79	16.134	37.552	0	38.602	13.041	13.078	13.267	0.204			GLY							430	CA	GLY	32	A	4.75
43	-3.34196e+06	-4.01805e+06	478366	65624	36695.8	523	1377	2	1	2	5	15.855	30.598	17.385	36.161	0	38.289	13.162	13.198	13.42	0.258			CYS							431	HA	GLY	32	A	4.7
43.1	-3.34016e+06	-4.01317e+06	474867	65759.6	36168.7	531	1418	2	0	4	6	17.385	27.816	16.412	38.387	0	38.33	12.667	12.713	12.906	0.351			THR							432	HA	GLY	32	A	4.68
43.2	-3.34036e+06	-4.01218e+06	474199	65904.9	36180	530	1419	2	1	3	6	16.134	27.677	18.359	37.83	0	38.364	12.995	13.044	13.241	0.213			SER							433	C	GLY	32	A	4.84
43.3	-3.34062e+06	-4.01133e+06	473129	65839	36252.9	530	1408	2	1	3	6	17.246	28.651	16.551	37.552	0	38.458	12.659	12.698	12.924	0.206			HIS							434	O	GLY	32	A	4.79
43.4	-3.3405e+06	-4.01182e+06	473910	66000.1	36110.5	534	1400	0	1	3	4	17.385	27.26	17.385	37.969	0	38.308	12.025	12.068	12.282	0.299			THR							435	N	SER	33	A	4.99
43.5	-3.3402e+06	-4.01501e+06	476892	65902.5	36143.4	517	1386	2	1	3	6	17.942	28.929	16.551	36.579	0	38.263	11.639	11.673	11.856	0.335			GLY							436	H	SER	33	A	5.04
43.6	-3.34183e+06	-4.01433e+06	475007	65860.7	36519.8	538	1418	2	1	3	6	16.968	30.181	17.803	35.049	0	38.591	10.835	10.862	11.044	0.411			ALA							437	CA	SER	33	A	5.11
43.7	-3.34209e+06	-4.01528e+06	475101	65905.2	36108.5	537	1396	2	0	3	5	17.107	29.624	15.994	36.718	0.556	38.477	10.663	10.685	10.899	0.254			TRP							438	HA	SER	33	A	5.07
43.8	-3.33886e+06	-4.01388e+06	476802	65627.2	36411.3	538	1409	2	0	5	7	17.385	29.485	16.273	36.161	0.695	38.833	10.821	10.847	11.035	0.47			GLY							439	C	SER	33	A	5.13
43.9	-3.34037e+06	-4.01316e+06	475253	65709.2	36422.5	549	1400	2	1	3	6	16.273	28.234	16.69	38.248	0.556	38.759	11.02	11.055	11.252	0.456			LYS							440	O	SER	33	A	5.09
44	-3.33769e+06	-4.01112e+06	475966	65999.6	36536.7	521	1401	2	1	2	5	17.385	28.651	15.16	38.804	0	38.68	11.547	11.581	11.785	0.129			THR							441	CB	SER	33	A	5.3
44.1	-3.33896e+06	-4.01714e+06	480269	65905	36638.7	526	1414	0	1	4	5	17.524	29.346	16.412	36.718	0	38.819	11.73	11.77	11.934	0.169			VAL							442	HB	SER	33	A	5.4
44.2	-3.33966e+06	-4.01682e+06	478347	65915.2	36512.3	536	1402	2	0	4	6	17.663	29.624	16.829	35.883	0	38.808	11.491	11.519	11.706	0.377			ILE							443	HB	SER	33	A	5.29
44.3	-3.34037e+06	-4.01668e+06	477690	65628.3	36056.4	537	1425	0	1	5	6	17.803	28.929	18.637	34.631	0	38.71	11.049	11.083	11.282	0.575			GLU							444	OG	SER	33	A	5.41
44.4	-3.34056e+06	-4.01388e+06	475299	65725.2	36187.4	543	1418	2	0	4	6	17.942	29.624	18.081	34.353	0	38.581	11.336	11.373	11.532	0.776			TYR							445	HG	SER	33	A	5.47
44.5	-3.34113e+06	-4.01465e+06	476005	65470	36072.9	523	1399	2	2	3	7	17.246	29.903	15.16	37.691	0	38.486	10.547	10.587	10.773	0.487			LYS							446	N	ARG	34	A	5.23
44.6	-3.34015e+06	-4.01401e+06	475613	65554.6	36461.5	544	1369	2	0	3	5	18.22	28.79	15.994	36.996	0	38.62	10.656	10.677	10.897	0.616			THR							447	H	ARG	34	A	5.27
44.7	-3.33941e+06	-4.0134e+06	476266	65680.2	36435.4	533	1394	2	0	4	6	17.803	29.485	15.994	36.718	0	38.749	11.155	11.181	11.353	0.587			THR							448	CA	ARG	34	A	5.28
44.8	-3.34105e+06	-4.01401e+06	475604	66008.7	36499.2	536	1409	0	0	3	3	17.524	28.512	16.968	36.996	0	38.968	11.049	11.075	11.255	0.554			LYS							449	HA	ARG	34	A	5.17
44.9	-3.33924e+06	-4.0106e+06	473840	65464.5	35974.9	539	1408	2	1	5	8	18.081	28.512	15.438	37.969	0	38.702	10.997	11.021	11.213	0.226			SER							450	C	ARG	34	A	5.41
45	-3.34024e+06	-4.01545e+06	476910	65552.7	35967.8	532	1393	0	1	4	5	17.942	28.095	16.829	37.135	0	38.633	11.307	11.337	11.528	0.699			SER							451	O	ARG	34	A	5.44
45.1	-3.3405e+06	-4.01328e+06	474692	65175.6	35774.6	534	1419	2	1	2	5	18.915	27.955	15.438	37.691	0	38.579	10.756	10.787	10.959	0.533			ARG							452	CB	ARG	34	A	5.4
45.2	-3.33841e+06	-4.01791e+06	481387	65664	36363.3	542	1367	2	1	2	5	17.524	27.538	20.028	34.91	0	38.934	11.025	11.052	11.212	0.296			LEU							453	HB	ARG	34	A	5.44
45.3	-3.34026e+06	-4.01761e+06	479067	65805.8	36592.6	539	1397	2	1	4	7	18.359	28.512	16.69	36.439	0	38.618	11.452	11.48	11.662	0.909			PRO							454	HB	ARG	34	A	5.55
45.4	-3.34093e+06	-4.01705e+06	478302	66034.4	36360.1	537	1407	2	1	5	8	16.69	28.79	18.22	36.3	0	38.63	10.506	10.534	10.703	0.59			ILE							455	CG	ARG	34	A	5.38
45.5	-3.33931e+06	-4.01461e+06	477188	65609.2	36180.9	542	1414	2	0	4	6	17.107	28.373	17.803	36.718	0	38.523	11.197	11.221	11.414	0.229			ILE							456	HG	ARG	34	A	5.54
45.6	-3.34122e+06	-4.01636e+06	476528	65696.7	36550	536	1418	2	1	4	7	15.577	28.929	17.246	37.552	0.695	38.791	11.516	11.545	11.727	0.183			ASP							457	HG	ARG	34	A	5.36
45.7	-3.34122e+06	-4.01551e+06	476290	66010.9	36423.5	526	1408	0	0	6	6	16.829	28.512	18.498	36.161	0	38.642	11.065	11.099	11.289	0.179			VAL							458	CD	ARG	34	A	5.44
45.8	-3.34082e+06	-4.0135e+06	474360	65998.7	36685.6	522	1429	2	0	5	7	17.524	28.651	19.054	34.771	0	38.779	11.691	11.722	11.917	0.249			ALA							459	HD	ARG	34	A	5.37
45.9	-3.34121e+06	-4.01506e+06	475847	65838	36442.2	529	1411	2	1	4	7	16.69	27.399	18.776	37.135	0	38.781	11.648	11.679	11.876	0.262			PRO							460	HD	ARG	34	A	5.63
46	-3.34113e+06	-4.0142e+06	475156	65923.4	36281.3	525	1429	2	1	4	7	16.69	29.346	18.359	35.605	0	38.677	11.581	11.614	11.783	0.228			LEU							461	NE	ARG	34	A	5.61
46.1	-3.34227e+06	-4.0168e+06	476463	65747.5	36213.4	528	1398	2	1	4	7	17.524	29.346	17.524	35.605	0	38.804	12.796	12.83	13.04	0.476			ASP							462	HE	ARG	34	A	5.72
46.2	-3.34117e+06	-4.01772e+06	478371	65506.2	35974.6	558	1404	2	1	5	8	18.081	29.903	15.994	36.022	0	38.333	12.212	12.254	12.481	0.501			VAL							463	CZ	ARG	34	A	5.8
46.3	-3.34087e+06	-4.01824e+06	478887	65592.7	36032	544	1399	2	1	4	7	17.803	29.764	15.577	36.857	0	38.394	13.137	13.163	13.404	0.248			GLY							464	NH1	ARG	34	A	5.92
46.4	-3.34195e+06	-4.01742e+06	477360	65725.4	36199.6	544	1393	2	0	2	4	17.942	27.816	15.855	38.387	0	38.637	13.642	13.672	13.87	0.235			ALA							465	HH1	ARG	34	A	5.87
46.5	-3.33981e+06	-4.01258e+06	474296	65316.6	36072.9	553	1400	0	0	4	4	18.22	28.651	16.273	36.857	0	38.603	14.315	14.345	14.543	0.262			PRO							466	HH1	ARG	34	A	6.2
46.6	-3.33934e+06	-4.01325e+06	476093	65701.2	35685.5	527	1425	2	1	3	6	17.524	29.207	14.882	38.387	0	38.467	13.301	13.34	13.535	0.358			ASP							467	NH2	ARG	34	A	6.05
46.7	-3.3405e+06	-4.01418e+06	475889	65634.6	35988.6	532	1392	2	1	1	4	17.942	28.234	17.524	36.3	0	37.964	13.36	13.409	13.615	0.456			GLN							468	HH2	ARG	34	A	6.14
46.8	-3.33881e+06	-4.01067e+06	474863	65948.4	36245	539	1387	0	1	3	4	17.942	29.068	15.855	37.135	0	38.462	14.102	14.148	14.37	0.357			GLU							469	HH2	ARG	34	A	6.27
46.9	-3.33999e+06	-4.01332e+06	475682	65386.3	35991.1	543	1365	2	1	2	5	18.081	30.876	15.994	35.049	0	38.708	13.545	13.589	13.79	0.457			PHE							470	N	LYS	35	A	5.51
47	-3.34095e+06	-4.01449e+06	475773	65453.8	36207.2	542	1427	2	2	3	7	17.942	30.181	19.193	32.684	0	38.902	14.034	14.066	14.285	0.344			GLY							471	H	LYS	35	A	5.5
47.1	-3.33794e+06	-4.01422e+06	478664	65369.5	36196.6	534	1367	2	1	3	6	17.663	28.373	14.743	39.221	0	38.559	13.278	13.306	13.52	0.383			PHE							472	CA	LYS	35	A	5.63
47.2	-3.33826e+06	-4.01489e+06	478956	65745.1	36309.3	519	1352	2	1	2	5	16.69	29.346	16.69	37.274	0	38.563	12.428	12.456	12.697	0.434			ASP							473	HA	LYS	35	A	5.7
47.3	-3.33706e+06	-4.01371e+06	479024	65599.3	36246.5	537	1393	2	1	3	6	17.385	29.068	16.69	36.857	0	38.498	12.598	12.622	12.845	0.393			VAL							474	C	LYS	35	A	5.55
47.4	-3.34112e+06	-4.01642e+06	476460	65695.3	36208.6	540	1373	0	1	3	4	16.273	28.651	19.471	35.605	0	38.461	13.63	13.67	13.879	0.415			GLY							475	O	LYS	35	A	5.64
47.5	-3.33854e+06	-4.01441e+06	477530	65461.8	35988.2	554	1354	2	2	3	7	18.081	27.955	18.081	35.883	0	38.499	13.141	13.182	13.376	0.431			PRO							476	CB	LYS	35	A	5.77
47.6	-3.33739e+06	-4.01434e+06	479203	65597.1	35861.4	534	1387	2	1	3	6	18.637	29.207	15.021	37.135	0	38.601	13.243	13.285	13.492	0.34			VAL							477	HB	LYS	35	A	5.8
47.7	-3.34008e+06	-4.01669e+06	478225	65400.2	35963.9	546	1376	0	0	3	3	16.69	30.32	16.273	36.718	0	38.477	12.482	12.519	12.717	0.715			CYS							478	HB	LYS	35	A	5.75
47.8	-3.33986e+06	-4.01576e+06	477872	65202.6	36054.8	537	1360	2	1	3	6	16.551	29.903	14.604	38.943	0	38.217	11.792	11.82	12.03	0.66			PHE							479	CG	LYS	35	A	6.15
47.9	-3.33962e+06	-4.016e+06	477717	65752.8	35830.5	529	1391	2	1	4	7	17.107	28.234	16.551	38.108	0	38.263	11.934	11.966	12.169	0.351			LEU							480	HG	LYS	35	A	6.34
48	-3.34072e+06	-4.0133e+06	474549	65332.9	36329	532	1378	0	1	4	5	16.551	29.764	17.524	35.466	0.695	38.113	11.378	11.406	11.629	0.398			ASP							481	HG	LYS	35	A	6.37
48.1	-3.33938e+06	-4.01141e+06	473965	65322.2	36245.6	546	1377	0	1	2	3	16.273	28.373	18.498	36.857	0	38.368	10.889	10.915	11.12	0.73			ARG							482	CD	LYS	35	A	6.34
48.2	-3.33757e+06	-4.01172e+06	476146	65668.1	36290.3	541	1385	2	1	4	7	16.134	27.538	16.134	40.195	0	38.479	11.358	11.375	11.596	0.534			ASP							483	HD	LYS	35	A	6.53
48.3	-3.34099e+06	-4.01323e+06	474191	65545.4	36143.7	539	1399	2	1	3	6	16.273	28.929	19.471	35.327	0	38.607	11.905	11.933	12.122	0.7			LEU							484	HD	LYS	35	A	6.37
48.4	-3.34059e+06	-4.01449e+06	475147	65600.1	36116.8	537	1390	2	2	4	8	17.107	27.955	17.803	36.579	0.556	38.502	11.087	11.114	11.303	0.449			GLU							485	CE	LYS	35	A	6.69
48.5	-3.3406e+06	-4.0173e+06	478550	65431.9	35787.7	559	1376	2	1	3	6	17.107	27.26	18.359	37.274	0	38.442	11.75	11.776	11.987	0.439			VAL							486	HE	LYS	35	A	6.81
48.6	-3.34074e+06	-4.01319e+06	474568	65719.4	35849.4	538	1387	2	1	4	7	16.551	29.624	17.246	36.579	0	38.401	11.746	11.763	11.979	0.69			ASP							487	HE	LYS	35	A	6.89
48.7	-3.33937e+06	-4.01288e+06	475157	65631.7	35884	552	1370	2	2	3	7	16.69	30.598	17.107	35.605	0	38.399	11.931	11.959	12.138	0.579			THR							488	NZ	LYS	35	A	7.03
48.8	-3.33753e+06	-4.00713e+06	471626	65870.6	36011.9	530	1376	2	2	5	9	17.942	26.982	15.021	40.056	0	38.467	11.755	11.782	11.981	0.619			THR							489	HZ	LYS	35	A	7.2
48.9	-3.33891e+06	-4.01248e+06	475819	65844.5	36441.7	542	1423	2	1	3	6	16.69	28.234	17.663	36.718	0.695	38.066	12.178	12.209	12.426	0.738			LEU							490	HZ	LYS	35	A	7.19
49	-3.33893e+06	-4.01155e+06	474423	65820.2	36460.3	534	1415	2	1	4	7	16.273	27.121	16.273	40.334	0	38.379	11.839	11.871	12.084	0.582			LYS							491	HZ	LYS	35	A	7.19
49.1	-3.34099e+06	-4.01265e+06	474163	65785.2	36473.1	536	1400	2	1	3	6	15.994	29.346	15.855	38.804	0	38.595	12.442	12.469	12.683	0.646			SER							492	N	ASN	36	A	5.4
49.2	-3.33872e+06	-4.01148e+06	475447	65612.9	36333.1	525	1426	2	0	4	6	15.16	29.346	17.246	38.248	0	38.228	12.128	12.164	12.371	0.478			LEU							493	H	ASN	36	A	5.35
49.3	-3.34265e+06	-4.01288e+06	472809	65632.9	36085.2	529	1378	2	0	3	5	17.663	28.929	15.994	36.857	0.556	38.098	12.038	12.08	12.285	0.586			SER							494	CA	ASN	36	A	5.34
49.4	-3.33831e+06	-4.01287e+06	477077	65731	36026.2	554	1372	2	0	5	7	17.107	28.234	18.637	35.327	0.695	38.242	12.223	12.248	12.468	0.377			GLN							495	HA	ASN	36	A	5.37
49.5	-3.33914e+06	-4.01423e+06	477323	65712.1	36547.1	529	1400	2	1	6	9	16.551	28.929	15.438	38.526	0.556	38.146	11.891	11.929	12.116	0.535			GLN							496	C	ASN	36	A	5.14
49.6	-3.34034e+06	-4.01303e+06	475440	65752.5	36167.2	528	1381	2	0	5	7	17.246	27.816	16.134	38.804	0	38.301	11.914	11.944	12.135	0.627			ILE							497	O	ASN	36	A	5.1
49.7	-3.33917e+06	-4.01426e+06	477943	65894.3	36287.9	521	1395	2	0	3	5	17.246	28.79	13.213	40.751	0	38.598	11.319	11.355	11.522	0.761			GLU							498	CB	ASN	36	A	5.43
49.8	-3.3411e+06	-4.01306e+06	473994	65364.9	36250.1	529	1384	2	1	5	8	16.551	28.79	14.882	39.082	0.695	38.828	11.992	12.03	12.186	0.578			ASN							499	HB	ASN	36	A	5.32
49.9	-3.33876e+06	-4.01204e+06	475257	65598.4	36275.7	530	1401	2	1	4	7	17.246	28.373	14.604	39.082	0.695	38.93	12.375	12.412	12.566	0.946			ILE							500	HB	ASN	36	A	5.41
50	-3.34004e+06	-4.01676e+06	478627	65852.4	36461.7	528	1432	2	1	5	8	16.829	28.512	16.69	37.969	0	38.772	11.39	11.422	11.606	0.416			ARG							501	CG	ASN	36	A	5.97
					37089.4												38.2568		8.5951					SER							502	OD1	ASN	36	A	6.57
					370.894												3.82568		0.85951					PRO							503	ND2	ASN	36	A	6.05
																								GLU							504	HD2	ASN	36	A	6.52
																								GLY							505	HD2	ASN	36	A	5.81
																								SER							506	N	PRO	37	A	5.04
																								ARG							507	CA	PRO	37	A	4.85
																								LYS							508	HA	PRO	37	A	4.82
																								ASN							509	C	PRO	37	A	4.75
																								PRO							510	O	PRO	37	A	4.83
																								ALA							511	CB	PRO	37	A	4.81
																								ARG							512	HB	PRO	37	A	4.72
																								THR							513	HB	PRO	37	A	4.83
																								CYS							514	CG	PRO	37	A	4.99
																								ARG							515	HG	PRO	37	A	5.04
																								ASP							516	HG	PRO	37	A	5.04
																								LEU							517	CD	PRO	37	A	5.12
																								LYS							518	HD	PRO	37	A	5.23
																								MET							519	HD	PRO	37	A	5.2
																								CYS							520	N	ALA	38	A	4.59
																								HIS							521	H	ALA	38	A	4.55
																								SER							522	CA	ALA	38	A	4.48
																								ASP							523	HA	ALA	38	A	4.57
																								TRP							524	C	ALA	38	A	4.36
																								LYS							525	O	ALA	38	A	4.34
																								SER							526	CB	ALA	38	A	4.39
																								GLY							527	HB	ALA	38	A	4.53
																								GLU							528	HB	ALA	38	A	4.51
																								TYR							529	HB	ALA	38	A	4.46
																								TRP							530	N	ARG	39	A	4.3
																								ILE							531	H	ARG	39	A	4.35
																								ASP							532	CA	ARG	39	A	4.19
																								PRO							533	HA	ARG	39	A	4.25
																								ASN							534	C	ARG	39	A	4
																								GLN							535	O	ARG	39	A	3.96
																								GLY							536	CB	ARG	39	A	4.21
																								CYS							537	HB	ARG	39	A	4.43
																								ASN							538	HB	ARG	39	A	4.14
																								LEU							539	CG	ARG	39	A	4.12
																								ASP							540	HG	ARG	39	A	3.97
																								ALA							541	HG	ARG	39	A	4.28
																								ILE							542	CD	ARG	39	A	4.15
																								LYS							543	HD	ARG	39	A	4.42
																								VAL							544	HD	ARG	39	A	4.09
																								PHE							545	NE	ARG	39	A	4.11
																								CYS							546	HE	ARG	39	A	4.23
																								ASN							547	CZ	ARG	39	A	4.08
																								MET							548	NH1	ARG	39	A	4.08
																								GLU							549	HH1	ARG	39	A	4.09
																								THR							550	HH1	ARG	39	A	4.2
																								GLY							551	NH2	ARG	39	A	4.23
																								GLU							552	HH2	ARG	39	A	4.34
																								THR							553	HH2	ARG	39	A	4.33
																								CYS							554	N	THR	40	A	3.92
																								VAL							555	H	THR	40	A	3.99
																								TYR							556	CA	THR	40	A	3.76
																								PRO							557	HA	THR	40	A	3.75
																								THR							558	C	THR	40	A	3.78
																								GLN							559	O	THR	40	A	3.91
																								PRO							560	CB	THR	40	A	3.62
																								SER							561	HB	THR	40	A	3.51
																								VAL							562	OG1	THR	40	A	3.65
																								ALA							563	HG1	THR	40	A	3.74
																								GLN							564	CG2	THR	40	A	3.61
																								LYS							565	HG2	THR	40	A	3.75
																								ASN							566	HG2	THR	40	A	3.79
																								TRP							567	HG2	THR	40	A	3.73
																								TYR							568	N	CYS	41	A	3.68
																								ILE							569	H	CYS	41	A	3.59
																								SER							570	CA	CYS	41	A	3.69
																								LYS							571	HA	CYS	41	A	3.82
																								ASN							572	C	CYS	41	A	3.68
																								PRO							573	O	CYS	41	A	3.76
																								LYS							574	CB	CYS	41	A	3.58
																								ASP							575	HB	CYS	41	A	3.47
																								LYS							576	HB	CYS	41	A	3.6
																								ARG							577	SG	CYS	41	A	3.63
																								HIS							578	N	ARG	42	A	3.6
																								VAL							579	H	ARG	42	A	3.55
																								TRP							580	CA	ARG	42	A	3.61
																								PHE							581	HA	ARG	42	A	3.6
																								GLY							582	C	ARG	42	A	3.77
																								GLU							583	O	ARG	42	A	3.86
																								SER							584	CB	ARG	42	A	3.5
																								MET							585	HB	ARG	42	A	3.41
																								THR							586	HB	ARG	42	A	3.56
																								ASP							587	CG	ARG	42	A	3.51
																								GLY							588	HG	ARG	42	A	3.62
																								PHE							589	HG	ARG	42	A	3.65
																								GLN							590	CD	ARG	42	A	3.56
																								PHE							591	HD	ARG	42	A	3.8
																								GLU							592	HD	ARG	42	A	3.68
																								TYR							593	NE	ARG	42	A	3.6
																								GLY							594	HE	ARG	42	A	3.65
																								GLY							595	CZ	ARG	42	A	3.89
																								GLN							596	NH1	ARG	42	A	4.33
																								GLY							597	HH1	ARG	42	A	4.39
																								SER							598	HH1	ARG	42	A	4.78
																								ASP							599	NH2	ARG	42	A	4.08
																								PRO							600	HH2	ARG	42	A	4.04
																								ALA							601	HH2	ARG	42	A	4.44
																								ASP							602	N	ASP	43	A	3.85
																								VAL							603	H	ASP	43	A	3.8
																								ALA							604	CA	ASP	43	A	4.02
																								ILE							605	HA	ASP	43	A	4.05
																								GLN							606	C	ASP	43	A	4.15
																								LEU							607	O	ASP	43	A	4.28
																								THR							608	CB	ASP	43	A	4.08
																								PHE							609	HB	ASP	43	A	4.08
																								LEU							610	HB	ASP	43	A	4.23
																								ARG							611	CG	ASP	43	A	3.99
																								LEU							612	OD1	ASP	43	A	4.04
																								MET							613	OD2	ASP	43	A	4.07
																								SER							614	N	LEU	44	A	4.13
																								THR							615	H	LEU	44	A	4.05
																								GLU							616	CA	LEU	44	A	4.25
																								ALA							617	HA	LEU	44	A	4.38
																								SER							618	C	LEU	44	A	4.25
																								GLN							619	O	LEU	44	A	4.4
																								GLN							620	CB	LEU	44	A	4.22
																								ILE							621	HB	LEU	44	A	4.33
																								THR							622	HB	LEU	44	A	4.15
																								TYR							623	CG	LEU	44	A	4.24
																								HIS							624	HG	LEU	44	A	4.22
																								CYS							625	CD1	LEU	44	A	4.43
																								LYS							626	HD1	LEU	44	A	4.6
																								ASN							627	HD1	LEU	44	A	4.63
																								SER							628	HD1	LEU	44	A	4.59
																								VAL							629	CD2	LEU	44	A	4.33
																								ALA							630	HD2	LEU	44	A	4.45
																								TYR							631	HD2	LEU	44	A	4.47
																								MET							632	HD2	LEU	44	A	4.56
																								ASP							633	N	LYS	45	A	4.11
																								GLN							634	H	LYS	45	A	4.01
																								GLN							635	CA	LYS	45	A	4.11
																								THR							636	HA	LYS	45	A	4.21
																								GLY							637	C	LYS	45	A	4.19
																								ASN							638	O	LYS	45	A	4.28
																								LEU							639	CB	LYS	45	A	3.96
																								LYS							640	HB	LYS	45	A	3.91
																								LYS							641	HB	LYS	45	A	3.92
																								ALA							642	CG	LYS	45	A	3.98
																								LEU							643	HG	LYS	45	A	4.11
																								LEU							644	HG	LYS	45	A	4.08
																								LEU							645	CD	LYS	45	A	4.11
																								GLN							646	HD	LYS	45	A	4.31
																								GLY							647	HD	LYS	45	A	4.3
																								SER							648	CE	LYS	45	A	4.13
																								ASN							649	HE	LYS	45	A	4.11
																								GLU							650	HE	LYS	45	A	4.26
																								ILE							651	NZ	LYS	45	A	4.29
																								GLU							652	HZ	LYS	45	A	4.51
																								ILE							653	HZ	LYS	45	A	4.41
																								ARG							654	HZ	LYS	45	A	4.43
																								ALA							655	N	MET	46	A	4.18
																								GLU							656	H	MET	46	A	4.12
																								GLY							657	CA	MET	46	A	4.27
																								ASN							658	HA	MET	46	A	4.27
																								SER							659	C	MET	46	A	4.43
																								ARG							660	O	MET	46	A	4.55
																								PHE							661	CB	MET	46	A	4.25
																								THR							662	HB	MET	46	A	4.16
																								TYR							663	HB	MET	46	A	4.46
																								SER							664	CG	MET	46	A	4.38
																								VAL							665	HG	MET	46	A	4.61
																								THR							666	HG	MET	46	A	4.54
																								VAL							667	SD	MET	46	A	4.69
																								ASP							668	CE	MET	46	A	4.95
																								GLY							669	HE	MET	46	A	5.15
																								CYS							670	HE	MET	46	A	5.15
																								THR							671	HE	MET	46	A	5.22
																								SER							672	N	CYS	47	A	4.46
																								HIS							673	H	CYS	47	A	4.4
																								THR							674	CA	CYS	47	A	4.63
																								GLY							675	HA	CYS	47	A	4.68
																								ALA							676	C	CYS	47	A	4.74
																								TRP							677	O	CYS	47	A	4.92
																								GLY							678	CB	CYS	47	A	4.71
																								LYS							679	HB	CYS	47	A	4.85
																								THR							680	HB	CYS	47	A	4.91
																								VAL							681	SG	CYS	47	A	4.76
																								ILE							682	HG	CYS	47	A	4.96
																								GLU							683	N	HIS	48	A	4.67
																								TYR							684	H	HIS	48	A	4.56
																								LYS							685	CA	HIS	48	A	4.8
																								THR							686	HA	HIS	48	A	4.99
																								THR							687	C	HIS	48	A	4.65
																								LYS							688	O	HIS	48	A	4.56
																								SER							689	CB	HIS	48	A	4.88
																								SER							690	HB	HIS	48	A	4.73
																								ARG							691	HB	HIS	48	A	4.99
																								LEU							692	CG	HIS	48	A	5.08
																								PRO							693	ND1	HIS	48	A	5.33
																								ILE							694	HD1	HIS	48	A	5.58
																								ILE							695	CD2	HIS	48	A	5.28
																								ASP							696	HD2	HIS	48	A	5.5
																								VAL							697	CE1	HIS	48	A	5.45
																								ALA							698	HE1	HIS	48	A	5.69
																								PRO							699	NE2	HIS	48	A	5.44
																								LEU							700	N	SER	49	A	4.67
																								ASP							701	H	SER	49	A	4.79
																								VAL							702	CA	SER	49	A	4.58
																								GLY							703	HA	SER	49	A	4.46
																								ALA							704	C	SER	49	A	4.59
																								PRO							705	O	SER	49	A	4.52
																								ASP							706	CB	SER	49	A	4.68
																								GLN							707	HB	SER	49	A	4.57
																								GLU							708	HB	SER	49	A	4.98
																								PHE							709	OG	SER	49	A	5.01
																								GLY							710	HG	SER	49	A	5.18
																								PHE							711	N	ASP	50	A	4.72
																								ASP							712	H	ASP	50	A	4.83
																								VAL							713	CA	ASP	50	A	4.78
																								GLY							714	HA	ASP	50	A	4.75
																								PRO							715	C	ASP	50	A	4.71
																								VAL							716	O	ASP	50	A	4.75
																								CYS							717	CB	ASP	50	A	4.99
																								PHE							718	HB	ASP	50	A	5.05
																								LEU							719	HB	ASP	50	A	5.17
																															720	CG	ASP	50	A	5.23
																															721	OD1	ASP	50	A	5.56
																															722	OD2	ASP	50	A	5.44
																															723	N	TRP	51	A	4.66
																															724	H	TRP	51	A	4.67
																															725	CA	TRP	51	A	4.64
																															726	HA	TRP	51	A	4.74
																															727	C	TRP	51	A	4.5
																															728	O	TRP	51	A	4.4
																															729	CB	TRP	51	A	4.65
																															730	HB	TRP	51	A	4.58
																															731	HB	TRP	51	A	4.63
																															732	CG	TRP	51	A	4.81
																															733	CD1	TRP	51	A	4.95
																															734	HD1	TRP	51	A	4.99
																															735	CD2	TRP	51	A	4.87
																															736	NE1	TRP	51	A	5.08
																															737	HE1	TRP	51	A	5.22
																															738	CE2	TRP	51	A	5.04
																															739	CE3	TRP	51	A	4.82
																															740	HE3	TRP	51	A	4.71
																															741	CZ2	TRP	51	A	5.16
																															742	HZ2	TRP	51	A	5.31
																															743	CZ3	TRP	51	A	4.95
																															744	HZ3	TRP	51	A	4.93
																															745	CH2	TRP	51	A	5.12
																															746	HH2	TRP	51	A	5.23
																															747	N	LYS	52	A	4.52
																															748	H	LYS	52	A	4.64
																															749	CA	LYS	52	A	4.43
																															750	HA	LYS	52	A	4.39
																															751	C	LYS	52	A	4.29
																															752	O	LYS	52	A	4.32
																															753	CB	LYS	52	A	4.56
																															754	HB	LYS	52	A	4.58
																															755	HB	LYS	52	A	4.71
																															756	CG	LYS	52	A	4.95
																															757	HG	LYS	52	A	5.25
																															758	HG	LYS	52	A	5.18
																															759	CD	LYS	52	A	5.22
																															760	HD	LYS	52	A	5.3
																															761	HD	LYS	52	A	5.32
																															762	CE	LYS	52	A	5.81
																															763	HE	LYS	52	A	5.99
																															764	HE	LYS	52	A	6.03
																															765	NZ	LYS	52	A	6.33
																															766	HZ	LYS	52	A	6.56
																															767	HZ	LYS	52	A	6.55
																															768	HZ	LYS	52	A	6.57
																															769	N	SER	53	A	4.17
																															770	H	SER	53	A	4.17
																															771	CA	SER	53	A	4.04
																															772	HA	SER	53	A	3.98
																															773	C	SER	53	A	4.13
																															774	O	SER	53	A	4.28
																															775	CB	SER	53	A	3.93
																															776	HB	SER	53	A	4.01
																															777	HB	SER	53	A	3.85
																															778	OG	SER	53	A	3.85
																															779	HG	SER	53	A	3.93
																															780	N	GLY	54	A	4.08
																															781	H	GLY	54	A	3.97
																															782	CA	GLY	54	A	4.18
																															783	HA	GLY	54	A	4.19
																															784	HA	GLY	54	A	4.32
																															785	C	GLY	54	A	4.12
																															786	O	GLY	54	A	3.99
																															787	N	GLU	55	A	4.24
																															788	H	GLU	55	A	4.36
																															789	CA	GLU	55	A	4.24
																															790	HA	GLU	55	A	4.1
																															791	C	GLU	55	A	4.35
																															792	O	GLU	55	A	4.51
																															793	CB	GLU	55	A	4.36
																															794	HB	GLU	55	A	4.55
																															795	HB	GLU	55	A	4.48
																															796	CG	GLU	55	A	4.31
																															797	HG	GLU	55	A	4.43
																															798	HG	GLU	55	A	4.38
																															799	CD	GLU	55	A	4.45
																															800	OE1	GLU	55	A	4.69
																															801	OE2	GLU	55	A	4.68
																															802	N	TYR	56	A	4.28
																															803	H	TYR	56	A	4.17
																															804	CA	TYR	56	A	4.37
																															805	HA	TYR	56	A	4.53
																															806	C	TYR	56	A	4.35
																															807	O	TYR	56	A	4.24
																															808	CB	TYR	56	A	4.3
																															809	HB	TYR	56	A	4.15
																															810	HB	TYR	56	A	4.38
																															811	CG	TYR	56	A	4.34
																															812	CD1	TYR	56	A	4.22
																															813	HD1	TYR	56	A	4.1
																															814	CD2	TYR	56	A	4.52
																															815	HD2	TYR	56	A	4.64
																															816	CE1	TYR	56	A	4.28
																															817	HE1	TYR	56	A	4.21
																															818	CE2	TYR	56	A	4.58
																															819	HE2	TYR	56	A	4.73
																															820	CZ	TYR	56	A	4.46
																															821	OH	TYR	56	A	4.54
																															822	HH	TYR	56	A	4.51
																															823	N	TRP	57	A	4.48
																															824	H	TRP	57	A	4.59
																															825	CA	TRP	57	A	4.49
																															826	HA	TRP	57	A	4.43
																															827	C	TRP	57	A	4.42
																															828	O	TRP	57	A	4.46
																															829	CB	TRP	57	A	4.68
																															830	HB	TRP	57	A	4.76
																															831	HB	TRP	57	A	4.73
																															832	CG	TRP	57	A	4.75
																															833	CD1	TRP	57	A	4.81
																															834	HD1	TRP	57	A	4.82
																															835	CD2	TRP	57	A	4.79
																															836	NE1	TRP	57	A	4.87
																															837	HE1	TRP	57	A	4.93
																															838	CE2	TRP	57	A	4.86
																															839	CE3	TRP	57	A	4.79
																															840	HE3	TRP	57	A	4.75
																															841	CZ2	TRP	57	A	4.93
																															842	HZ2	TRP	57	A	5
																															843	CZ3	TRP	57	A	4.86
																															844	HZ3	TRP	57	A	4.87
																															845	CH2	TRP	57	A	4.93
																															846	HH2	TRP	57	A	5
																															847	N	ILE	58	A	4.32
																															848	H	ILE	58	A	4.3
																															849	CA	ILE	58	A	4.26
																															850	HA	ILE	58	A	4.33
																															851	C	ILE	58	A	4.31
																															852	O	ILE	58	A	4.34
																															853	CB	ILE	58	A	4.07
																															854	HB	ILE	58	A	4.05
																															855	CG1	ILE	58	A	3.97
																															856	HG1	ILE	58	A	3.97
																															857	HG1	ILE	58	A	4.05
																															858	CG2	ILE	58	A	4.05
																															859	HG2	ILE	58	A	4.19
																															860	HG2	ILE	58	A	4.16
																															861	HG2	ILE	58	A	4.18
																															862	CD1	ILE	58	A	3.82
																															863	HD1	ILE	58	A	3.96
																															864	HD1	ILE	58	A	3.87
																															865	HD1	ILE	58	A	3.94
																															866	N	ASP	59	A	4.34
																															867	H	ASP	59	A	4.33
																															868	CA	ASP	59	A	4.4
																															869	HA	ASP	59	A	4.36
																															870	C	ASP	59	A	4.31
																															871	O	ASP	59	A	4.43
																															872	CB	ASP	59	A	4.61
																															873	HB	ASP	59	A	4.68
																															874	HB	ASP	59	A	4.68
																															875	CG	ASP	59	A	4.71
																															876	OD1	ASP	59	A	4.63
																															877	OD2	ASP	59	A	4.86
																															878	N	PRO	60	A	4.14
																															879	CA	PRO	60	A	4.08
																															880	HA	PRO	60	A	4.09
																															881	C	PRO	60	A	4.25
																															882	O	PRO	60	A	4.3
																															883	CB	PRO	60	A	3.88
																															884	HB	PRO	60	A	3.92
																															885	HB	PRO	60	A	3.8
																															886	CG	PRO	60	A	3.9
																															887	HG	PRO	60	A	3.96
																															888	HG	PRO	60	A	3.92
																															889	CD	PRO	60	A	4.01
																															890	HD	PRO	60	A	4.06
																															891	HD	PRO	60	A	4
																															892	N	ASN	61	A	4.37
																															893	H	ASN	61	A	4.35
																															894	CA	ASN	61	A	4.57
																															895	HA	ASN	61	A	4.56
																															896	C	ASN	61	A	4.75
																															897	O	ASN	61	A	4.91
																															898	CB	ASN	61	A	4.65
																															899	HB	ASN	61	A	4.6
																															900	HB	ASN	61	A	4.71
																															901	CG	ASN	61	A	4.84
																															902	OD1	ASN	61	A	4.9
																															903	ND2	ASN	61	A	5.08
																															904	HD2	ASN	61	A	5.29
																															905	HD2	ASN	61	A	5.11
																															906	N	GLN	62	A	4.75
																															907	H	GLN	62	A	4.64
																															908	CA	GLN	62	A	4.93
																															909	HA	GLN	62	A	4.9
																															910	C	GLN	62	A	5.15
																															911	O	GLN	62	A	5.34
																															912	CB	GLN	62	A	4.96
																															913	HB	GLN	62	A	4.99
																															914	HB	GLN	62	A	5.12
																															915	CG	GLN	62	A	4.8
																															916	HG	GLN	62	A	4.74
																															917	HG	GLN	62	A	4.92
																															918	CD	GLN	62	A	4.82
																															919	OE1	GLN	62	A	5.03
																															920	NE2	GLN	62	A	4.89
																															921	HE2	GLN	62	A	5.12
																															922	HE2	GLN	62	A	4.87
																															923	N	GLY	63	A	5.16
																															924	H	GLY	63	A	5.05
																															925	CA	GLY	63	A	5.36
																															926	HA	GLY	63	A	5.49
																															927	HA	GLY	63	A	5.35
																															928	C	GLY	63	A	5.44
																															929	O	GLY	63	A	5.53
																															930	N	CYS	64	A	5.49
																															931	H	CYS	64	A	5.51
																															932	CA	CYS	64	A	5.57
																															933	HA	CYS	64	A	5.68
																															934	C	CYS	64	A	5.42
																															935	O	CYS	64	A	5.26
																															936	CB	CYS	64	A	5.69
																															937	HB	CYS	64	A	5.84
																															938	HB	CYS	64	A	5.62
																															939	SG	CYS	64	A	5.83
																															940	HG	CYS	64	A	5.99
																															941	N	ASN	65	A	5.5
																															942	H	ASN	65	A	5.64
																															943	CA	ASN	65	A	5.4
																															944	HA	ASN	65	A	5.25
																															945	C	ASN	65	A	5.39
																															946	O	ASN	65	A	5.29
																															947	CB	ASN	65	A	5.54
																															948	HB	ASN	65	A	5.46
																															949	HB	ASN	65	A	5.57
																															950	CG	ASN	65	A	5.76
																															951	OD1	ASN	65	A	5.87
																															952	ND2	ASN	65	A	5.93
																															953	HD2	ASN	65	A	6.1
																															954	HD2	ASN	65	A	5.96
																															955	N	LEU	66	A	5.51
																															956	H	LEU	66	A	5.61
																															957	CA	LEU	66	A	5.52
																															958	HA	LEU	66	A	5.55
																															959	C	LEU	66	A	5.35
																															960	O	LEU	66	A	5.35
																															961	CB	LEU	66	A	5.71
																															962	HB	LEU	66	A	5.81
																															963	HB	LEU	66	A	5.78
																															964	CG	LEU	66	A	5.83
																															965	HG	LEU	66	A	5.85
																															966	CD1	LEU	66	A	6.19
																															967	HD1	LEU	66	A	6.33
																															968	HD1	LEU	66	A	6.39
																															969	HD1	LEU	66	A	6.4
																															970	CD2	LEU	66	A	5.89
																															971	HD2	LEU	66	A	5.99
																															972	HD2	LEU	66	A	6
																															973	HD2	LEU	66	A	6.05
																															974	N	ASP	67	A	5.22
																															975	H	ASP	67	A	5.25
																															976	CA	ASP	67	A	5.03
																															977	HA	ASP	67	A	5.04
																															978	C	ASP	67	A	4.84
																															979	O	ASP	67	A	4.69
																															980	CB	ASP	67	A	5.03
																															981	HB	ASP	67	A	5.05
																															982	HB	ASP	67	A	4.9
																															983	CG	ASP	67	A	5.24
																															984	OD1	ASP	67	A	5.31
																															985	OD2	ASP	67	A	5.55
																															986	N	ALA	68	A	4.87
																															987	H	ALA	68	A	5.01
																															988	CA	ALA	68	A	4.72
																															989	HA	ALA	68	A	4.63
																															990	C	ALA	68	A	4.62
																															991	O	ALA	68	A	4.71
																															992	CB	ALA	68	A	4.81
																															993	HB	ALA	68	A	4.9
																															994	HB	ALA	68	A	5.04
																															995	HB	ALA	68	A	4.86
																															996	N	ILE	69	A	4.46
																															997	H	ILE	69	A	4.41
																															998	CA	ILE	69	A	4.37
																															999	HA	ILE	69	A	4.48
																															1000	C	ILE	69	A	4.32
																															1001	O	ILE	69	A	4.29
																															1002	CB	ILE	69	A	4.2
																															1003	HB	ILE	69	A	3.97
																															1004	CG1	ILE	69	A	4.6
																															1005	HG1	ILE	69	A	4.76
																															1006	HG1	ILE	69	A	4.84
																															1007	CG2	ILE	69	A	4.4
																															1008	HG2	ILE	69	A	4.56
																															1009	HG2	ILE	69	A	4.64
																															1010	HG2	ILE	69	A	4.62
																															1011	CD1	ILE	69	A	4.85
																															1012	HD1	ILE	69	A	5.03
																															1013	HD1	ILE	69	A	5.06
																															1014	HD1	ILE	69	A	5.05
																															1015	N	LYS	70	A	4.33
																															1016	H	LYS	70	A	4.37
																															1017	CA	LYS	70	A	4.28
																															1018	HA	LYS	70	A	4.3
																															1019	C	LYS	70	A	4.11
																															1020	O	LYS	70	A	4.09
																															1021	CB	LYS	70	A	4.4
																															1022	HB	LYS	70	A	4.55
																															1023	HB	LYS	70	A	4.39
																															1024	CG	LYS	70	A	4.42
																															1025	HG	LYS	70	A	4.34
																															1026	HG	LYS	70	A	4.5
																															1027	CD	LYS	70	A	4.53
																															1028	HD	LYS	70	A	4.8
																															1029	HD	LYS	70	A	4.66
																															1030	CE	LYS	70	A	4.63
																															1031	HE	LYS	70	A	4.73
																															1032	HE	LYS	70	A	4.89
																															1033	NZ	LYS	70	A	4.79
																															1034	HZ	LYS	70	A	4.94
																															1035	HZ	LYS	70	A	4.95
																															1036	HZ	LYS	70	A	4.93
																															1037	N	VAL	71	A	4.02
																															1038	H	VAL	71	A	4.08
																															1039	CA	VAL	71	A	3.86
																															1040	HA	VAL	71	A	3.82
																															1041	C	VAL	71	A	3.84
																															1042	O	VAL	71	A	3.96
																															1043	CB	VAL	71	A	3.79
																															1044	HB	VAL	71	A	3.69
																															1045	CG1	VAL	71	A	3.82
																															1046	HG1	VAL	71	A	4.04
																															1047	HG1	VAL	71	A	3.72
																															1048	HG1	VAL	71	A	4.12
																															1049	CG2	VAL	71	A	3.87
																															1050	HG2	VAL	71	A	3.96
																															1051	HG2	VAL	71	A	4
																															1052	HG2	VAL	71	A	4.11
																															1053	N	PHE	72	A	3.71
																															1054	H	PHE	72	A	3.64
																															1055	CA	PHE	72	A	3.69
																															1056	HA	PHE	72	A	3.82
																															1057	C	PHE	72	A	3.61
																															1058	O	PHE	72	A	3.49
																															1059	CB	PHE	72	A	3.62
																															1060	HB	PHE	72	A	3.72
																															1061	HB	PHE	72	A	3.49
																															1062	CG	PHE	72	A	3.63
																															1063	CD1	PHE	72	A	3.81
																															1064	HD1	PHE	72	A	3.94
																															1065	CD2	PHE	72	A	3.51
																															1066	HD2	PHE	72	A	3.42
																															1067	CE1	PHE	72	A	3.86
																															1068	HE1	PHE	72	A	4.03
																															1069	CE2	PHE	72	A	3.57
																															1070	HE2	PHE	72	A	3.52
																															1071	CZ	PHE	72	A	3.73
																															1072	HZ	PHE	72	A	3.8
																															1073	N	CYS	73	A	3.7
																															1074	H	CYS	73	A	3.81
																															1075	CA	CYS	73	A	3.64
																															1076	HA	CYS	73	A	3.53
																															1077	C	CYS	73	A	3.62
																															1078	O	CYS	73	A	3.73
																															1079	CB	CYS	73	A	3.76
																															1080	HB	CYS	73	A	3.88
																															1081	HB	CYS	73	A	3.73
																															1082	SG	CYS	73	A	3.82
																															1083	N	ASN	74	A	3.51
																															1084	H	ASN	74	A	3.43
																															1085	CA	ASN	74	A	3.51
																															1086	HA	ASN	74	A	3.6
																															1087	C	ASN	74	A	3.55
																															1088	O	ASN	74	A	3.45
																															1089	CB	ASN	74	A	3.4
																															1090	HB	ASN	74	A	3.4
																															1091	HB	ASN	74	A	3.35
																															1092	CG	ASN	74	A	3.45
																															1093	OD1	ASN	74	A	3.7
																															1094	ND2	ASN	74	A	3.38
																															1095	HD2	ASN	74	A	3.47
																															1096	HD2	ASN	74	A	3.34
																															1097	N	MET	75	A	3.73
																															1098	H	MET	75	A	3.84
																															1099	CA	MET	75	A	3.79
																															1100	HA	MET	75	A	3.74
																															1101	C	MET	75	A	3.79
																															1102	O	MET	75	A	3.84
																															1103	CB	MET	75	A	3.99
																															1104	HB	MET	75	A	4.05
																															1105	HB	MET	75	A	4.06
																															1106	CG	MET	75	A	4.03
																															1107	HG	MET	75	A	3.98
																															1108	HG	MET	75	A	4.18
																															1109	SD	MET	75	A	4
																															1110	CE	MET	75	A	4.22
																															1111	HE	MET	75	A	4.41
																															1112	HE	MET	75	A	4.4
																															1113	HE	MET	75	A	4.4
																															1114	N	GLU	76	A	3.74
																															1115	H	GLU	76	A	3.72
																															1116	CA	GLU	76	A	3.73
																															1117	HA	GLU	76	A	3.84
																															1118	C	GLU	76	A	3.62
																															1119	O	GLU	76	A	3.66
																															1120	CB	GLU	76	A	3.76
																															1121	HB	GLU	76	A	3.94
																															1122	HB	GLU	76	A	3.71
																															1123	CG	GLU	76	A	4.08
																															1124	HG	GLU	76	A	4.38
																															1125	HG	GLU	76	A	4.2
																															1126	CD	GLU	76	A	4.35
																															1127	OE1	GLU	76	A	4.69
																															1128	OE2	GLU	76	A	4.6
																															1129	N	THR	77	A	3.51
																															1130	H	THR	77	A	3.52
																															1131	CA	THR	77	A	3.42
																															1132	HA	THR	77	A	3.5
																															1133	C	THR	77	A	3.4
																															1134	O	THR	77	A	3.41
																															1135	CB	THR	77	A	3.29
																															1136	HB	THR	77	A	3.26
																															1137	OG1	THR	77	A	3.21
																															1138	HG1	THR	77	A	3.16
																															1139	CG2	THR	77	A	3.36
																															1140	HG2	THR	77	A	3.58
																															1141	HG2	THR	77	A	3.52
																															1142	HG2	THR	77	A	3.53
																															1143	N	GLY	78	A	3.41
																															1144	H	GLY	78	A	3.44
																															1145	CA	GLY	78	A	3.41
																															1146	HA	GLY	78	A	3.52
																															1147	HA	GLY	78	A	3.47
																															1148	C	GLY	78	A	3.27
																															1149	O	GLY	78	A	3.28
																															1150	N	GLU	79	A	3.16
																															1151	H	GLU	79	A	3.19
																															1152	CA	GLU	79	A	3.04
																															1153	HA	GLU	79	A	3
																															1154	C	GLU	79	A	3.1
																															1155	O	GLU	79	A	3.2
																															1156	CB	GLU	79	A	2.95
																															1157	HB	GLU	79	A	3.24
																															1158	HB	GLU	79	A	3.2
																															1159	CG	GLU	79	A	2.63
																															1160	HG	GLU	79	A	2.73
																															1161	HG	GLU	79	A	2.77
																															1162	CD	GLU	79	A	2.56
																															1163	OE1	GLU	79	A	2.72
																															1164	OE2	GLU	79	A	2.82
																															1165	N	THR	80	A	3.08
																															1166	H	THR	80	A	3.02
																															1167	CA	THR	80	A	3.15
																															1168	HA	THR	80	A	3.26
																															1169	C	THR	80	A	3.03
																															1170	O	THR	80	A	2.93
																															1171	CB	THR	80	A	3.22
																															1172	HB	THR	80	A	3.13
																															1173	OG1	THR	80	A	3.35
																															1174	HG1	THR	80	A	3.29
																															1175	CG2	THR	80	A	3.33
																															1176	HG2	THR	80	A	3.53
																															1177	HG2	THR	80	A	3.44
																															1178	HG2	THR	80	A	3.56
																															1179	N	CYS	81	A	3.09
																															1180	H	CYS	81	A	3.22
																															1181	CA	CYS	81	A	3
																															1182	HA	CYS	81	A	2.87
																															1183	C	CYS	81	A	3.13
																															1184	O	CYS	81	A	3.32
																															1185	CB	CYS	81	A	2.95
																															1186	HB	CYS	81	A	3.09
																															1187	HB	CYS	81	A	2.93
																															1188	SG	CYS	81	A	2.8
																															1189	N	VAL	82	A	3.08
																															1190	H	VAL	82	A	2.96
																															1191	CA	VAL	82	A	3.21
																															1192	HA	VAL	82	A	3.36
																															1193	C	VAL	82	A	3.16
																															1194	O	VAL	82	A	3.01
																															1195	CB	VAL	82	A	3.25
																															1196	HB	VAL	82	A	3.13
																															1197	CG1	VAL	82	A	3.45
																															1198	HG1	VAL	82	A	3.6
																															1199	HG1	VAL	82	A	3.7
																															1200	HG1	VAL	82	A	3.65
																															1201	CG2	VAL	82	A	3.33
																															1202	HG2	VAL	82	A	3.48
																															1203	HG2	VAL	82	A	3.5
																															1204	HG2	VAL	82	A	3.54
																															1205	N	TYR	83	A	3.32
																															1206	H	TYR	83	A	3.46
																															1207	CA	TYR	83	A	3.31
																															1208	HA	TYR	83	A	3.16
																															1209	C	TYR	83	A	3.35
																															1210	O	TYR	83	A	3.49
																															1211	CB	TYR	83	A	3.48
																															1212	HB	TYR	83	A	3.62
																															1213	HB	TYR	83	A	3.48
																															1214	CG	TYR	83	A	3.59
																															1215	CD1	TYR	83	A	3.48
																															1216	HD1	TYR	83	A	3.52
																															1217	CD2	TYR	83	A	4.19
																															1218	HD2	TYR	83	A	4.72
																															1219	CE1	TYR	83	A	3.72
																															1220	HE1	TYR	83	A	3.95
																															1221	CE2	TYR	83	A	4.37
																															1222	HE2	TYR	83	A	4.98
																															1223	CZ	TYR	83	A	4.02
																															1224	OH	TYR	83	A	4.32
																															1225	HH	TYR	83	A	4.44
																															1226	N	PRO	84	A	3.28
																															1227	CA	PRO	84	A	3.37
																															1228	HA	PRO	84	A	3.38
																															1229	C	PRO	84	A	3.61
																															1230	O	PRO	84	A	3.67
																															1231	CB	PRO	84	A	3.25
																															1232	HB	PRO	84	A	3.37
																															1233	HB	PRO	84	A	3.19
																															1234	CG	PRO	84	A	3.15
																															1235	HG	PRO	84	A	3.27
																															1236	HG	PRO	84	A	3.11
																															1237	CD	PRO	84	A	3.14
																															1238	HD	PRO	84	A	3.2
																															1239	HD	PRO	84	A	3.03
																															1240	N	THR	85	A	3.76
																															1241	H	THR	85	A	3.73
																															1242	CA	THR	85	A	4.01
																															1243	HA	THR	85	A	4.08
																															1244	C	THR	85	A	4.06
																															1245	O	THR	85	A	4.26
																															1246	CB	THR	85	A	4.17
																															1247	HB	THR	85	A	4.2
																															1248	OG1	THR	85	A	4.63
																															1249	HG1	THR	85	A	4.72
																															1250	CG2	THR	85	A	4.08
																															1251	HG2	THR	85	A	4.2
																															1252	HG2	THR	85	A	4.21
																															1253	HG2	THR	85	A	4.22
																															1254	N	GLN	86	A	3.91
																															1255	H	GLN	86	A	3.78
																															1256	CA	GLN	86	A	3.95
																															1257	HA	GLN	86	A	4.1
																															1258	C	GLN	86	A	3.76
																															1259	O	GLN	86	A	3.65
																															1260	CB	GLN	86	A	4.06
																															1261	HB	GLN	86	A	4.23
																															1262	HB	GLN	86	A	4.01
																															1263	CG	GLN	86	A	4.45
																															1264	HG	GLN	86	A	4.45
																															1265	HG	GLN	86	A	4.86
																															1266	CD	GLN	86	A	4.94
																															1267	OE1	GLN	86	A	5.21
																															1268	NE2	GLN	86	A	5.46
																															1269	HE2	GLN	86	A	5.94
																															1270	HE2	GLN	86	A	5.58
																															1271	N	PRO	87	A	3.77
																															1272	CA	PRO	87	A	3.62
																															1273	HA	PRO	87	A	3.53
																															1274	C	PRO	87	A	3.56
																															1275	O	PRO	87	A	3.47
																															1276	CB	PRO	87	A	3.75
																															1277	HB	PRO	87	A	3.8
																															1278	HB	PRO	87	A	3.79
																															1279	CG	PRO	87	A	3.98
																															1280	HG	PRO	87	A	4.2
																															1281	HG	PRO	87	A	4.09
																															1282	CD	PRO	87	A	3.96
																															1283	HD	PRO	87	A	4.12
																															1284	HD	PRO	87	A	4.02
																															1285	N	SER	88	A	3.67
																															1286	H	SER	88	A	3.82
																															1287	CA	SER	88	A	3.66
																															1288	HA	SER	88	A	3.49
																															1289	C	SER	88	A	3.79
																															1290	O	SER	88	A	3.99
																															1291	CB	SER	88	A	3.78
																															1292	HB	SER	88	A	3.72
																															1293	HB	SER	88	A	3.97
																															1294	OG	SER	88	A	3.78
																															1295	HG	SER	88	A	3.66
																															1296	N	VAL	89	A	3.73
																															1297	H	VAL	89	A	3.61
																															1298	CA	VAL	89	A	3.87
																															1299	HA	VAL	89	A	4.02
																															1300	C	VAL	89	A	3.95
																															1301	O	VAL	89	A	3.83
																															1302	CB	VAL	89	A	3.77
																															1303	HB	VAL	89	A	3.63
																															1304	CG1	VAL	89	A	3.92
																															1305	HG1	VAL	89	A	4.16
																															1306	HG1	VAL	89	A	4.18
																															1307	HG1	VAL	89	A	3.88
																															1308	CG2	VAL	89	A	3.76
																															1309	HG2	VAL	89	A	3.81
																															1310	HG2	VAL	89	A	3.99
																															1311	HG2	VAL	89	A	3.91
																															1312	N	ALA	90	A	4.17
																															1313	H	ALA	90	A	4.27
																															1314	CA	ALA	90	A	4.29
																															1315	HA	ALA	90	A	4.27
																															1316	C	ALA	90	A	4.24
																															1317	O	ALA	90	A	4.22
																															1318	CB	ALA	90	A	4.57
																															1319	HB	ALA	90	A	4.76
																															1320	HB	ALA	90	A	4.72
																															1321	HB	ALA	90	A	4.76
																															1322	N	GLN	91	A	4.27
																															1323	H	GLN	91	A	4.31
																															1324	CA	GLN	91	A	4.26
																															1325	HA	GLN	91	A	4.14
																															1326	C	GLN	91	A	4.5
																															1327	O	GLN	91	A	4.66
																															1328	CB	GLN	91	A	4.2
																															1329	HB	GLN	91	A	4.31
																															1330	HB	GLN	91	A	4.26
																															1331	CG	GLN	91	A	3.97
																															1332	HG	GLN	91	A	3.91
																															1333	HG	GLN	91	A	3.96
																															1334	CD	GLN	91	A	3.96
																															1335	OE1	GLN	91	A	4.13
																															1336	NE2	GLN	91	A	4
																															1337	HE2	GLN	91	A	4.06
																															1338	HE2	GLN	91	A	4.14
																															1339	N	LYS	92	A	4.55
																															1340	H	LYS	92	A	4.43
																															1341	CA	LYS	92	A	4.79
																															1342	HA	LYS	92	A	4.88
																															1343	C	LYS	92	A	4.8
																															1344	O	LYS	92	A	4.62
																															1345	CB	LYS	92	A	4.96
																															1346	HB	LYS	92	A	5.15
																															1347	HB	LYS	92	A	4.98
																															1348	CG	LYS	92	A	4.9
																															1349	HG	LYS	92	A	4.73
																															1350	HG	LYS	92	A	4.88
																															1351	CD	LYS	92	A	5.12
																															1352	HD	LYS	92	A	5.33
																															1353	HD	LYS	92	A	5.19
																															1354	CE	LYS	92	A	5.12
																															1355	HE	LYS	92	A	5.12
																															1356	HE	LYS	92	A	5.19
																															1357	NZ	LYS	92	A	5.34
																															1358	HZ	LYS	92	A	5.49
																															1359	HZ	LYS	92	A	5.48
																															1360	HZ	LYS	92	A	5.5
																															1361	N	ASN	93	A	5.02
																															1362	H	ASN	93	A	5.17
																															1363	CA	ASN	93	A	5.08
																															1364	HA	ASN	93	A	4.95
																															1365	C	ASN	93	A	5.06
																															1366	O	ASN	93	A	5.19
																															1367	CB	ASN	93	A	5.34
																															1368	HB	ASN	93	A	5.35
																															1369	HB	ASN	93	A	5.48
																															1370	CG	ASN	93	A	5.44
																															1371	OD1	ASN	93	A	5.55
																															1372	ND2	ASN	93	A	5.42
																															1373	HD2	ASN	93	A	5.47
																															1374	HD2	ASN	93	A	5.35
																															1375	N	TRP	94	A	4.94
																															1376	H	TRP	94	A	4.86
																															1377	CA	TRP	94	A	4.92
																															1378	HA	TRP	94	A	5.02
																															1379	C	TRP	94	A	5.05
																															1380	O	TRP	94	A	5.11
																															1381	CB	TRP	94	A	4.67
																															1382	HB	TRP	94	A	4.58
																															1383	HB	TRP	94	A	4.68
																															1384	CG	TRP	94	A	4.56
																															1385	CD1	TRP	94	A	4.43
																															1386	HD1	TRP	94	A	4.39
																															1387	CD2	TRP	94	A	4.59
																															1388	NE1	TRP	94	A	4.38
																															1389	HE1	TRP	94	A	4.3
																															1390	CE2	TRP	94	A	4.48
																															1391	CE3	TRP	94	A	4.73
																															1392	HE3	TRP	94	A	4.83
																															1393	CZ2	TRP	94	A	4.51
																															1394	HZ2	TRP	94	A	4.43
																															1395	CZ3	TRP	94	A	4.76
																															1396	HZ3	TRP	94	A	4.88
																															1397	CH2	TRP	94	A	4.65
																															1398	HH2	TRP	94	A	4.7
																															1399	N	TYR	95	A	5.12
																															1400	H	TYR	95	A	5.1
																															1401	CA	TYR	95	A	5.23
																															1402	HA	TYR	95	A	5.35
																															1403	C	TYR	95	A	5.42
																															1404	O	TYR	95	A	5.39
																															1405	CB	TYR	95	A	5.02
																															1406	HB	TYR	95	A	4.92
																															1407	HB	TYR	95	A	4.89
																															1408	CG	TYR	95	A	5.13
																															1409	CD1	TYR	95	A	5.32
																															1410	HD1	TYR	95	A	5.41
																															1411	CD2	TYR	95	A	5.08
																															1412	HD2	TYR	95	A	4.97
																															1413	CE1	TYR	95	A	5.45
																															1414	HE1	TYR	95	A	5.63
																															1415	CE2	TYR	95	A	5.21
																															1416	HE2	TYR	95	A	5.21
																															1417	CZ	TYR	95	A	5.39
																															1418	OH	TYR	95	A	5.53
																															1419	HH	TYR	95	A	5.5
																															1420	N	ILE	96	A	5.65
																															1421	H	ILE	96	A	5.69
																															1422	CA	ILE	96	A	5.87
																															1423	HA	ILE	96	A	5.81
																															1424	C	ILE	96	A	5.95
																															1425	O	ILE	96	A	6.02
																															1426	CB	ILE	96	A	6.14
																															1427	HB	ILE	96	A	6.22
																															1428	CG1	ILE	96	A	6.15
																															1429	HG1	ILE	96	A	6.16
																															1430	HG1	ILE	96	A	6.02
																															1431	CG2	ILE	96	A	6.38
																															1432	HG2	ILE	96	A	6.47
																															1433	HG2	ILE	96	A	6.61
																															1434	HG2	ILE	96	A	6.49
																															1435	CD1	ILE	96	A	6.39
																															1436	HD1	ILE	96	A	6.5
																															1437	HD1	ILE	96	A	6.56
																															1438	HD1	ILE	96	A	6.54
																															1439	N	SER	97	A	5.97
																															1440	H	SER	97	A	5.94
																															1441	CA	SER	97	A	6.05
																															1442	HA	SER	97	A	6.01
																															1443	C	SER	97	A	6.3
																															1444	O	SER	97	A	6.42
																															1445	CB	SER	97	A	5.98
																															1446	HB	SER	97	A	5.85
																															1447	HB	SER	97	A	6.1
																															1448	OG	SER	97	A	6.06
																															1449	HG	SER	97	A	6.13
																															1450	N	LYS	98	A	6.39
																															1451	H	LYS	98	A	6.32
																															1452	CA	LYS	98	A	6.64
																															1453	HA	LYS	98	A	6.76
																															1454	C	LYS	98	A	6.7
																															1455	O	LYS	98	A	6.9
																															1456	CB	LYS	98	A	6.75
																															1457	HB	LYS	98	A	6.85
																															1458	HB	LYS	98	A	6.72
																															1459	CG	LYS	98	A	7.09
																															1460	HG	LYS	98	A	7.24
																															1461	HG	LYS	98	A	7.32
																															1462	CD	LYS	98	A	7.27
																															1463	HD	LYS	98	A	7.41
																															1464	HD	LYS	98	A	7.31
																															1465	CE	LYS	98	A	7.62
																															1466	HE	LYS	98	A	7.74
																															1467	HE	LYS	98	A	7.83
																															1468	NZ	LYS	98	A	7.9
																															1469	HZ	LYS	98	A	8.04
																															1470	HZ	LYS	98	A	8.02
																															1471	HZ	LYS	98	A	8.06
																															1472	N	ASN	99	A	6.57
																															1473	H	ASN	99	A	6.45
																															1474	CA	ASN	99	A	6.64
																															1475	HA	ASN	99	A	6.78
																															1476	C	ASN	99	A	6.54
																															1477	O	ASN	99	A	6.36
																															1478	CB	ASN	99	A	6.71
																															1479	HB	ASN	99	A	6.89
																															1480	HB	ASN	99	A	6.68
																															1481	CG	ASN	99	A	6.73
																															1482	OD1	ASN	99	A	6.78
																															1483	ND2	ASN	99	A	6.85
																															1484	HD2	ASN	99	A	6.96
																															1485	HD2	ASN	99	A	6.92
																															1486	N	PRO	100	A	6.74
																															1487	CA	PRO	100	A	6.73
																															1488	HA	PRO	100	A	6.65
																															1489	C	PRO	100	A	6.61
																															1490	O	PRO	100	A	6.61
																															1491	CB	PRO	100	A	7.08
																															1492	HB	PRO	100	A	7.17
																															1493	HB	PRO	100	A	7.16
																															1494	CG	PRO	100	A	7.37
																															1495	HG	PRO	100	A	7.6
																															1496	HG	PRO	100	A	7.64
																															1497	CD	PRO	100	A	7.09
																															1498	HD	PRO	100	A	7.19
																															1499	HD	PRO	100	A	7.15
																															1500	N	LYS	101	A	6.59
																															1501	H	LYS	101	A	6.66
																															1502	CA	LYS	101	A	6.57
																															1503	HA	LYS	101	A	6.53
																															1504	C	LYS	101	A	6.33
																															1505	O	LYS	101	A	6.28
																															1506	CB	LYS	101	A	6.96
																															1507	HB	LYS	101	A	7.09
																															1508	HB	LYS	101	A	7.11
																															1509	CG	LYS	101	A	7.15
																															1510	HG	LYS	101	A	7.19
																															1511	HG	LYS	101	A	7.18
																															1512	CD	LYS	101	A	7.53
																															1513	HD	LYS	101	A	7.6
																															1514	HD	LYS	101	A	7.77
																															1515	CE	LYS	101	A	7.8
																															1516	HE	LYS	101	A	7.95
																															1517	HE	LYS	101	A	7.83
																															1518	NZ	LYS	101	A	8.2
																															1519	HZ	LYS	101	A	8.35
																															1520	HZ	LYS	101	A	8.35
																															1521	HZ	LYS	101	A	8.38
																															1522	N	ASP	102	A	6.24
																															1523	H	ASP	102	A	6.36
																															1524	CA	ASP	102	A	6.05
																															1525	HA	ASP	102	A	6.09
																															1526	C	ASP	102	A	5.66
																															1527	O	ASP	102	A	5.71
																															1528	CB	ASP	102	A	6.26
																															1529	HB	ASP	102	A	6.72
																															1530	HB	ASP	102	A	6.15
																															1531	CG	ASP	102	A	6.27
																															1532	OD1	ASP	102	A	6.55
																															1533	OD2	ASP	102	A	6.29
																															1534	N	LYS	103	A	5.36
																															1535	H	LYS	103	A	5.46
																															1536	CA	LYS	103	A	4.97
																															1537	HA	LYS	103	A	4.95
																															1538	C	LYS	103	A	4.87
																															1539	O	LYS	103	A	4.97
																															1540	CB	LYS	103	A	4.78
																															1541	HB	LYS	103	A	4.82
																															1542	HB	LYS	103	A	4.66
																															1543	CG	LYS	103	A	4.93
																															1544	HG	LYS	103	A	5.01
																															1545	HG	LYS	103	A	5.2
																															1546	CD	LYS	103	A	4.93
																															1547	HD	LYS	103	A	5.08
																															1548	HD	LYS	103	A	4.93
																															1549	CE	LYS	103	A	5.12
																															1550	HE	LYS	103	A	5.17
																															1551	HE	LYS	103	A	5.34
																															1552	NZ	LYS	103	A	5.39
																															1553	HZ	LYS	103	A	5.58
																															1554	HZ	LYS	103	A	5.56
																															1555	HZ	LYS	103	A	5.55
																															1556	N	ARG	104	A	4.73
																															1557	H	ARG	104	A	4.71
																															1558	CA	ARG	104	A	4.65
																															1559	HA	ARG	104	A	4.65
																															1560	C	ARG	104	A	4.42
																															1561	O	ARG	104	A	4.41
																															1562	CB	ARG	104	A	4.87
																															1563	HB	ARG	104	A	4.73
																															1564	HB	ARG	104	A	4.9
																															1565	CG	ARG	104	A	5.58
																															1566	HG	ARG	104	A	5.94
																															1567	HG	ARG	104	A	5.78
																															1568	CD	ARG	104	A	5.88
																															1569	HD	ARG	104	A	5.63
																															1570	HD	ARG	104	A	6.2
																															1571	NE	ARG	104	A	6.47
																															1572	HE	ARG	104	A	6.77
																															1573	CZ	ARG	104	A	6.86
																															1574	NH1	ARG	104	A	7.56
																															1575	HH1	ARG	104	A	7.81
																															1576	HH1	ARG	104	A	7.94
																															1577	NH2	ARG	104	A	6.81
																															1578	HH2	ARG	104	A	6.49
																															1579	HH2	ARG	104	A	7.26
																															1580	N	HIS	105	A	4.26
																															1581	H	HIS	105	A	4.29
																															1582	CA	HIS	105	A	4.06
																															1583	HA	HIS	105	A	3.99
																															1584	C	HIS	105	A	4.14
																															1585	O	HIS	105	A	4.3
																															1586	CB	HIS	105	A	3.93
																															1587	HB	HIS	105	A	4.08
																															1588	HB	HIS	105	A	3.84
																															1589	CG	HIS	105	A	3.85
																															1590	ND1	HIS	105	A	4.04
																															1591	HD1	HIS	105	A	4.25
																															1592	CD2	HIS	105	A	3.72
																															1593	HD2	HIS	105	A	3.66
																															1594	CE1	HIS	105	A	4.01
																															1595	HE1	HIS	105	A	4.22
																															1596	NE2	HIS	105	A	3.83
																															1597	N	VAL	106	A	4.06
																															1598	H	VAL	106	A	3.98
																															1599	CA	VAL	106	A	4.13
																															1600	HA	VAL	106	A	4.19
																															1601	C	VAL	106	A	3.97
																															1602	O	VAL	106	A	3.89
																															1603	CB	VAL	106	A	4.31
																															1604	HB	VAL	106	A	4.56
																															1605	CG1	VAL	106	A	4.22
																															1606	HG1	VAL	106	A	4.35
																															1607	HG1	VAL	106	A	4.33
																															1608	HG1	VAL	106	A	4.4
																															1609	CG2	VAL	106	A	4.66
																															1610	HG2	VAL	106	A	4.92
																															1611	HG2	VAL	106	A	4.86
																															1612	HG2	VAL	106	A	4.88
																															1613	N	TRP	107	A	3.95
																															1614	H	TRP	107	A	4.05
																															1615	CA	TRP	107	A	3.82
																															1616	HA	TRP	107	A	3.68
																															1617	C	TRP	107	A	3.9
																															1618	O	TRP	107	A	4.09
																															1619	CB	TRP	107	A	3.82
																															1620	HB	TRP	107	A	3.98
																															1621	HB	TRP	107	A	3.76
																															1622	CG	TRP	107	A	3.73
																															1623	CD1	TRP	107	A	3.87
																															1624	HD1	TRP	107	A	4.06
																															1625	CD2	TRP	107	A	3.5
																															1626	NE1	TRP	107	A	3.76
																															1627	HE1	TRP	107	A	3.87
																															1628	CE2	TRP	107	A	3.52
																															1629	CE3	TRP	107	A	3.3
																															1630	HE3	TRP	107	A	3.32
																															1631	CZ2	TRP	107	A	3.35
																															1632	HZ2	TRP	107	A	3.41
																															1633	CZ3	TRP	107	A	3.12
																															1634	HZ3	TRP	107	A	3
																															1635	CH2	TRP	107	A	3.15
																															1636	HH2	TRP	107	A	3.04
																															1637	N	PHE	108	A	3.79
																															1638	H	PHE	108	A	3.64
																															1639	CA	PHE	108	A	3.88
																															1640	HA	PHE	108	A	4.02
																															1641	C	PHE	108	A	3.97
																															1642	O	PHE	108	A	4.17
																															1643	CB	PHE	108	A	3.72
																															1644	HB	PHE	108	A	3.7
																															1645	HB	PHE	108	A	3.59
																															1646	CG	PHE	108	A	3.81
																															1647	CD1	PHE	108	A	3.98
																															1648	HD1	PHE	108	A	4.05
																															1649	CD2	PHE	108	A	3.76
																															1650	HD2	PHE	108	A	3.66
																															1651	CE1	PHE	108	A	4.08
																															1652	HE1	PHE	108	A	4.22
																															1653	CE2	PHE	108	A	3.88
																															1654	HE2	PHE	108	A	3.87
																															1655	CZ	PHE	108	A	4.03
																															1656	HZ	PHE	108	A	4.14
																															1657	N	GLY	109	A	3.85
																															1658	H	GLY	109	A	3.7
																															1659	CA	GLY	109	A	3.95
																															1660	HA	GLY	109	A	4.06
																															1661	HA	GLY	109	A	3.83
																															1662	C	GLY	109	A	4.11
																															1663	O	GLY	109	A	4.27
																															1664	N	GLU	110	A	4.15
																															1665	H	GLU	110	A	4.08
																															1666	CA	GLU	110	A	4.32
																															1667	HA	GLU	110	A	4.43
																															1668	C	GLU	110	A	4.47
																															1669	O	GLU	110	A	4.72
																															1670	CB	GLU	110	A	4.28
																															1671	HB	GLU	110	A	4.37
																															1672	HB	GLU	110	A	4.25
																															1673	CG	GLU	110	A	4.47
																															1674	HG	GLU	110	A	4.72
																															1675	HG	GLU	110	A	4.48
																															1676	CD	GLU	110	A	4.81
																															1677	OE1	GLU	110	A	5.13
																															1678	OE2	GLU	110	A	5.13
																															1679	N	SER	111	A	4.37
																															1680	H	SER	111	A	4.23
																															1681	CA	SER	111	A	4.52
																															1682	HA	SER	111	A	4.65
																															1683	C	SER	111	A	4.63
																															1684	O	SER	111	A	4.86
																															1685	CB	SER	111	A	4.47
																															1686	HB	SER	111	A	4.51
																															1687	HB	SER	111	A	4.6
																															1688	OG	SER	111	A	4.55
																															1689	HG	SER	111	A	4.69
																															1690	N	MET	112	A	4.53
																															1691	H	MET	112	A	4.42
																															1692	CA	MET	112	A	4.62
																															1693	HA	MET	112	A	4.74
																															1694	C	MET	112	A	4.77
																															1695	O	MET	112	A	4.73
																															1696	CB	MET	112	A	4.45
																															1697	HB	MET	112	A	4.4
																															1698	HB	MET	112	A	4.53
																															1699	CG	MET	112	A	4.33
																															1700	HG	MET	112	A	4.44
																															1701	HG	MET	112	A	4.33
																															1702	SD	MET	112	A	4.31
																															1703	CE	MET	112	A	4.24
																															1704	HE	MET	112	A	4.37
																															1705	HE	MET	112	A	4.34
																															1706	HE	MET	112	A	4.39
																															1707	N	THR	113	A	4.97
																															1708	H	THR	113	A	5.02
																															1709	CA	THR	113	A	5.15
																															1710	HA	THR	113	A	5.22
																															1711	C	THR	113	A	5.06
																															1712	O	THR	113	A	4.97
																															1713	CB	THR	113	A	5.4
																															1714	HB	THR	113	A	5.54
																															1715	OG1	THR	113	A	5.64
																															1716	HG1	THR	113	A	5.79
																															1717	CG2	THR	113	A	5.43
																															1718	HG2	THR	113	A	5.53
																															1719	HG2	THR	113	A	5.57
																															1720	HG2	THR	113	A	5.56
																															1721	N	ASP	114	A	5.11
																															1722	H	ASP	114	A	5.22
																															1723	CA	ASP	114	A	5.07
																															1724	HA	ASP	114	A	5.16
																															1725	C	ASP	114	A	4.81
																															1726	O	ASP	114	A	4.77
																															1727	CB	ASP	114	A	5.21
																															1728	HB	ASP	114	A	5.17
																															1729	HB	ASP	114	A	5.22
																															1730	CG	ASP	114	A	5.52
																															1731	OD1	ASP	114	A	5.68
																															1732	OD2	ASP	114	A	5.83
																															1733	N	GLY	115	A	4.66
																															1734	H	GLY	115	A	4.73
																															1735	CA	GLY	115	A	4.44
																															1736	HA	GLY	115	A	4.38
																															1737	HA	GLY	115	A	4.37
																															1738	C	GLY	115	A	4.4
																															1739	O	GLY	115	A	4.58
																															1740	N	PHE	116	A	4.19
																															1741	H	PHE	116	A	4.07
																															1742	CA	PHE	116	A	4.16
																															1743	HA	PHE	116	A	4.28
																															1744	C	PHE	116	A	3.92
																															1745	O	PHE	116	A	3.78
																															1746	CB	PHE	116	A	4.26
																															1747	HB	PHE	116	A	4.26
																															1748	HB	PHE	116	A	4.44
																															1749	CG	PHE	116	A	4.16
																															1750	CD1	PHE	116	A	4.32
																															1751	HD1	PHE	116	A	4.53
																															1752	CD2	PHE	116	A	3.99
																															1753	HD2	PHE	116	A	3.96
																															1754	CE1	PHE	116	A	4.26
																															1755	HE1	PHE	116	A	4.43
																															1756	CE2	PHE	116	A	3.93
																															1757	HE2	PHE	116	A	3.86
																															1758	CZ	PHE	116	A	4.05
																															1759	HZ	PHE	116	A	4.03
																															1760	N	GLN	117	A	3.91
																															1761	H	GLN	117	A	4.07
																															1762	CA	GLN	117	A	3.71
																															1763	HA	GLN	117	A	3.59
																															1764	C	GLN	117	A	3.68
																															1765	O	GLN	117	A	3.83
																															1766	CB	GLN	117	A	3.73
																															1767	HB	GLN	117	A	3.92
																															1768	HB	GLN	117	A	3.67
																															1769	CG	GLN	117	A	3.73
																															1770	HG	GLN	117	A	3.67
																															1771	HG	GLN	117	A	3.92
																															1772	CD	GLN	117	A	3.77
																															1773	OE1	GLN	117	A	3.88
																															1774	NE2	GLN	117	A	3.77
																															1775	HE2	GLN	117	A	3.86
																															1776	HE2	GLN	117	A	3.76
																															1777	N	PHE	118	A	3.49
																															1778	H	PHE	118	A	3.39
																															1779	CA	PHE	118	A	3.45
																															1780	HA	PHE	118	A	3.55
																															1781	C	PHE	118	A	3.51
																															1782	O	PHE	118	A	3.5
																															1783	CB	PHE	118	A	3.24
																															1784	HB	PHE	118	A	3.12
																															1785	HB	PHE	118	A	3.25
																															1786	CG	PHE	118	A	3.2
																															1787	CD1	PHE	118	A	3.42
																															1788	HD1	PHE	118	A	3.63
																															1789	CD2	PHE	118	A	3.05
																															1790	HD2	PHE	118	A	3
																															1791	CE1	PHE	118	A	3.45
																															1792	HE1	PHE	118	A	3.68
																															1793	CE2	PHE	118	A	3.08
																															1794	HE2	PHE	118	A	3.05
																															1795	CZ	PHE	118	A	3.26
																															1796	HZ	PHE	118	A	3.33
																															1797	N	GLU	119	A	3.61
																															1798	H	GLU	119	A	3.64
																															1799	CA	GLU	119	A	3.71
																															1800	HA	GLU	119	A	3.66
																															1801	C	GLU	119	A	3.64
																															1802	O	GLU	119	A	3.62
																															1803	CB	GLU	119	A	4.03
																															1804	HB	GLU	119	A	4.23
																															1805	HB	GLU	119	A	4.29
																															1806	CG	GLU	119	A	3.97
																															1807	HG	GLU	119	A	4.02
																															1808	HG	GLU	119	A	4.16
																															1809	CD	GLU	119	A	3.97
																															1810	OE1	GLU	119	A	4.19
																															1811	OE2	GLU	119	A	4.16
																															1812	N	TYR	120	A	3.65
																															1813	H	TYR	120	A	3.72
																															1814	CA	TYR	120	A	3.58
																															1815	HA	TYR	120	A	3.55
																															1816	C	TYR	120	A	3.8
																															1817	O	TYR	120	A	3.92
																															1818	CB	TYR	120	A	3.38
																															1819	HB	TYR	120	A	3.4
																															1820	HB	TYR	120	A	3.37
																															1821	CG	TYR	120	A	3.17
																															1822	CD1	TYR	120	A	3.15
																															1823	HD1	TYR	120	A	3.26
																															1824	CD2	TYR	120	A	3.05
																															1825	HD2	TYR	120	A	3.11
																															1826	CE1	TYR	120	A	3
																															1827	HE1	TYR	120	A	3.01
																															1828	CE2	TYR	120	A	2.9
																															1829	HE2	TYR	120	A	2.84
																															1830	CZ	TYR	120	A	2.87
																															1831	OH	TYR	120	A	2.75
																															1832	HH	TYR	120	A	2.74
																															1833	N	GLY	121	A	3.89
																															1834	H	GLY	121	A	3.8
																															1835	CA	GLY	121	A	4.19
																															1836	HA	GLY	121	A	4.43
																															1837	HA	GLY	121	A	4.54
																															1838	C	GLY	121	A	3.93
																															1839	O	GLY	121	A	3.94
																															1840	N	GLY	122	A	4.11
																															1841	H	GLY	122	A	4.52
																															1842	CA	GLY	122	A	4.09
																															1843	HA	GLY	122	A	4.01
																															1844	HA	GLY	122	A	4.17
																															1845	C	GLY	122	A	4.3
																															1846	O	GLY	122	A	4.55
																															1847	N	GLN	123	A	4.34
																															1848	H	GLN	123	A	4.25
																															1849	CA	GLN	123	A	4.64
																															1850	HA	GLN	123	A	4.77
																															1851	C	GLN	123	A	4.81
																															1852	O	GLN	123	A	4.8
																															1853	CB	GLN	123	A	4.83
																															1854	HB	GLN	123	A	4.83
																															1855	HB	GLN	123	A	5.11
																															1856	CG	GLN	123	A	5.14
																															1857	HG	GLN	123	A	5.4
																															1858	HG	GLN	123	A	5.22
																															1859	CD	GLN	123	A	5.61
																															1860	OE1	GLN	123	A	5.89
																															1861	NE2	GLN	123	A	6.12
																															1862	HE2	GLN	123	A	6.62
																															1863	HE2	GLN	123	A	6.2
																															1864	N	GLY	124	A	5.23
																															1865	H	GLY	124	A	5.5
																															1866	CA	GLY	124	A	5.56
																															1867	HA	GLY	124	A	5.81
																															1868	HA	GLY	124	A	5.72
																															1869	C	GLY	124	A	5.49
																															1870	O	GLY	124	A	5.79
																															1871	N	SER	125	A	5.18
																															1872	H	SER	125	A	5.04
																															1873	CA	SER	125	A	5.13
																															1874	HA	SER	125	A	5.35
																															1875	C	SER	125	A	5.05
																															1876	O	SER	125	A	4.93
																															1877	CB	SER	125	A	4.96
																															1878	HB	SER	125	A	5.05
																															1879	HB	SER	125	A	5.07
																															1880	OG	SER	125	A	4.98
																															1881	HG	SER	125	A	5.17
																															1882	N	ASP	126	A	5.17
																															1883	H	ASP	126	A	5.33
																															1884	CA	ASP	126	A	5.14
																															1885	HA	ASP	126	A	5.17
																															1886	C	ASP	126	A	4.8
																															1887	O	ASP	126	A	4.73
																															1888	CB	ASP	126	A	5.49
																															1889	HB	ASP	126	A	5.53
																															1890	HB	ASP	126	A	5.87
																															1891	CG	ASP	126	A	5.55
																															1892	OD1	ASP	126	A	5.67
																															1893	OD2	ASP	126	A	5.78
																															1894	N	PRO	127	A	4.63
																															1895	CA	PRO	127	A	4.34
																															1896	HA	PRO	127	A	4.19
																															1897	C	PRO	127	A	4.36
																															1898	O	PRO	127	A	4.15
																															1899	CB	PRO	127	A	4.3
																															1900	HB	PRO	127	A	4.38
																															1901	HB	PRO	127	A	4.15
																															1902	CG	PRO	127	A	4.52
																															1903	HG	PRO	127	A	4.61
																															1904	HG	PRO	127	A	4.58
																															1905	CD	PRO	127	A	4.73
																															1906	HD	PRO	127	A	4.91
																															1907	HD	PRO	127	A	4.84
																															1908	N	ALA	128	A	4.64
																															1909	H	ALA	128	A	4.84
																															1910	CA	ALA	128	A	4.74
																															1911	HA	ALA	128	A	4.59
																															1912	C	ALA	128	A	4.78
																															1913	O	ALA	128	A	4.78
																															1914	CB	ALA	128	A	5.06
																															1915	HB	ALA	128	A	5.25
																															1916	HB	ALA	128	A	5.2
																															1917	HB	ALA	128	A	5.27
																															1918	N	ASP	129	A	4.86
																															1919	H	ASP	129	A	4.88
																															1920	CA	ASP	129	A	4.91
																															1921	HA	ASP	129	A	5.03
																															1922	C	ASP	129	A	4.61
																															1923	O	ASP	129	A	4.63
																															1924	CB	ASP	129	A	5.15
																															1925	HB	ASP	129	A	5.07
																															1926	HB	ASP	129	A	5.19
																															1927	CG	ASP	129	A	5.53
																															1928	OD1	ASP	129	A	5.77
																															1929	OD2	ASP	129	A	5.81
																															1930	N	VAL	130	A	4.38
																															1931	H	VAL	130	A	4.43
																															1932	CA	VAL	130	A	4.09
																															1933	HA	VAL	130	A	4.15
																															1934	C	VAL	130	A	3.93
																															1935	O	VAL	130	A	3.82
																															1936	CB	VAL	130	A	3.93
																															1937	HB	VAL	130	A	3.94
																															1938	CG1	VAL	130	A	3.67
																															1939	HG1	VAL	130	A	3.77
																															1940	HG1	VAL	130	A	3.75
																															1941	HG1	VAL	130	A	3.75
																															1942	CG2	VAL	130	A	4.1
																															1943	HG2	VAL	130	A	4.28
																															1944	HG2	VAL	130	A	4.29
																															1945	HG2	VAL	130	A	4.23
																															1946	N	ALA	131	A	3.97
																															1947	H	ALA	131	A	4.09
																															1948	CA	ALA	131	A	3.88
																															1949	HA	ALA	131	A	3.7
																															1950	C	ALA	131	A	3.94
																															1951	O	ALA	131	A	3.82
																															1952	CB	ALA	131	A	4
																															1953	HB	ALA	131	A	4.21
																															1954	HB	ALA	131	A	4.12
																															1955	HB	ALA	131	A	4.15
																															1956	N	ILE	132	A	4.15
																															1957	H	ILE	132	A	4.25
																															1958	CA	ILE	132	A	4.26
																															1959	HA	ILE	132	A	4.27
																															1960	C	ILE	132	A	4.13
																															1961	O	ILE	132	A	4.09
																															1962	CB	ILE	132	A	4.54
																															1963	HB	ILE	132	A	4.57
																															1964	CG1	ILE	132	A	4.71
																															1965	HG1	ILE	132	A	4.63
																															1966	HG1	ILE	132	A	5.09
																															1967	CG2	ILE	132	A	4.68
																															1968	HG2	ILE	132	A	4.82
																															1969	HG2	ILE	132	A	4.86
																															1970	HG2	ILE	132	A	4.81
																															1971	CD1	ILE	132	A	4.94
																															1972	HD1	ILE	132	A	5.14
																															1973	HD1	ILE	132	A	5.16
																															1974	HD1	ILE	132	A	5.14
																															1975	N	GLN	133	A	4.08
																															1976	H	GLN	133	A	4.14
																															1977	CA	GLN	133	A	3.98
																															1978	HA	GLN	133	A	4.09
																															1979	C	GLN	133	A	3.75
																															1980	O	GLN	133	A	3.7
																															1981	CB	GLN	133	A	4.02
																															1982	HB	GLN	133	A	3.98
																															1983	HB	GLN	133	A	3.96
																															1984	CG	GLN	133	A	4.24
																															1985	HG	GLN	133	A	4.32
																															1986	HG	GLN	133	A	4.3
																															1987	CD	GLN	133	A	4.31
																															1988	OE1	GLN	133	A	4.26
																															1989	NE2	GLN	133	A	4.47
																															1990	HE2	GLN	133	A	4.54
																															1991	HE2	GLN	133	A	4.53
																															1992	N	LEU	134	A	3.63
																															1993	H	LEU	134	A	3.7
																															1994	CA	LEU	134	A	3.43
																															1995	HA	LEU	134	A	3.36
																															1996	C	LEU	134	A	3.39
																															1997	O	LEU	134	A	3.26
																															1998	CB	LEU	134	A	3.37
																															1999	HB	LEU	134	A	3.38
[truncated: 9,112 more rows]

## Sheet: Sheet2
6	23.326
9	20.44
8	20.285
11	19.755
8	19.742
10	19.559
7	19.062
12	18.733
9	18.316
13	17.163
15	17.1
11	17.039
14	16.866
10	16.755
16	15.984
12	15.944
18	15.666
19	14.952
17	14.939
20	13.957
21	13.757
13	13.6
22	13.393
15	13.127
14	13.088
23	12.232
24	11.894
25	11.509
16	11.492
201	11.427
199	11.178
198	11.161
18	11.121
28	10.999
26	10.562
50	10.5
200	10.338
27	10.253
202	10.19
98	10.118
49	10.031
17	10.012
29	9.778
48	9.688
203	9.547
51	9.428
19	9.415
47	9.377
52	9.32
46	9.311
233	9.216
162	9.175
99	9.167
101	9.139
163	9.128
232	9.012
164	8.972
165	8.921
197	8.904
154	8.896
196	8.86
161	8.842
101	8.815
195	8.785
98	8.769
167	8.745
31	8.708
153	8.629
45	8.596
231	8.583
100	8.506
30	8.333
232	8.332
160	8.327
204	8.32
159	8.289
194	8.276
102	8.247
205	8.247
96	8.243
168	8.215
100	8.195
234	8.188
99	8.187
35	8.157
166	8.135
36	8.107
96	8.088
20	8.084
97	8.05
102	8.046
235	8.04
156	8.036
76	7.959
97	7.944
155	7.944
44	7.879
75	7.845
93	7.833
230	7.818
22	7.815
233	7.775
33	7.685
43	7.673
206	7.656
193	7.651
152	7.646
228	7.644
53	7.579
231	7.544
42	7.464
32	7.454
158	7.399
207	7.363
103	7.36
101	7.333
113	7.319
92	7.312
76	7.291
91	7.256
95	7.244
98	7.218
21	7.215
56	7.215
229	7.157
93	7.139
54	7.102
113	7.095
77	7.087
192	7.082
157	7.076
38	7.055
100	7.053
151	7.048
169	7.041
230	6.986
236	6.986
187	6.97
39	6.959
104	6.949
78	6.946
50	6.927
65	6.918
114	6.909
208	6.88
92	6.866
55	6.861
37	6.836
95	6.828
202	6.817
104	6.81
142	6.717
227	6.709
99	6.701
49	6.686
94	6.673
23	6.636
63	6.616
203	6.616
150	6.608
185	6.598
153	6.592
28	6.578
182	6.575
34	6.574
186	6.534
235	6.532
90	6.529
237	6.529
41	6.523
28	6.515
52	6.51
62	6.507
106	6.484
200	6.481
73	6.466
77	6.464
191	6.453
234	6.446
46	6.425
232	6.422
112	6.412
74	6.41
40	6.378
184	6.377
188	6.318
246	6.315
114	6.31
201	6.301
24	6.279
183	6.277
45	6.276
204	6.271
35	6.268
103	6.267
226	6.267
57	6.253
154	6.242
162	6.235
149	6.208
111	6.206
140	6.206
102	6.193
96	6.189
64	6.16
170	6.16
66	6.147
233	6.129
209	6.114
111	6.101
91	6.098
90	6.084
215	6.072
97	6.068
94	6.059
70	6.031
123	5.999
139	5.98
47	5.979
210	5.972
212	5.969
42	5.926
163	5.921
72	5.907
143	5.906
59	5.902
104	5.874
190	5.866
105	5.864
189	5.857
231	5.846
25	5.844
66	5.843
48	5.843
110	5.838
112	5.827
79	5.82
74	5.795
106	5.791
229	5.782
214	5.771
25	5.761
89	5.754
238	5.741
58	5.716
75	5.692
27	5.688
115	5.686
29	5.683
147	5.671
53	5.651
24	5.649
141	5.648
36	5.624
64	5.622
65	5.615
225	5.61
34	5.601
239	5.592
124	5.58
136	5.576
115	5.568
68	5.557
61	5.552
181	5.538
27	5.537
78	5.524
171	5.508
124	5.503
178	5.502
88	5.489
51	5.487
108	5.47
60	5.457
23	5.421
110	5.416
188	5.405
29	5.396
187	5.369
230	5.361
31	5.35
126	5.348
113	5.343
63	5.338
177	5.335
185	5.313
80	5.301
71	5.296
224	5.291
93	5.273
26	5.272
8	5.266
167	5.26
52	5.25
95	5.248
21	5.246
67	5.241
236	5.24
148	5.231
114	5.227
202	5.227
161	5.22
22	5.214
33	5.207
234	5.207
123	5.206
246	5.195
200	5.187
30	5.18
20	5.166
162	5.163
105	5.156
205	5.147
154	5.122
103	5.117
129	5.114
227	5.1
201	5.099
116	5.099
67	5.092
125	5.077
228	5.077
30	5.072
79	5.07
48	5.069
107	5.069
88	5.067
172	5.064
83	5.057
89	5.053
155	5.041
199	5.024
92	5.023
43	5.01
142	5.008
50	4.998
164	4.984
214	4.966
37	4.945
137	4.94
62	4.934
181	4.927
203	4.926
153	4.912
128	4.909
151	4.904
167	4.888
206	4.874
237	4.873
143	4.872
145	4.872
87	4.871
152	4.864
51	4.86
26	4.852
235	4.851
216	4.823
211	4.822
17	4.819
108	4.817
68	4.814
69	4.814
168	4.808
109	4.807
109	4.804
163	4.797
81	4.783
32	4.781
116	4.774
168	4.769
61	4.76
57	4.747
160	4.742
165	4.734
49	4.729
47	4.727
44	4.727
107	4.718
199	4.699
241	4.696
19	4.691
217	4.689
94	4.683
133	4.682
87	4.679
180	4.678
240	4.677
125	4.66
212	4.66
10	4.658
176	4.656
186	4.649
86	4.648
86	4.647
132	4.641
218	4.641
54	4.639
132	4.615
126	4.606
179	4.594
72	4.587
229	4.585
69	4.571
213	4.563
46	4.55
111	4.549
18	4.543
70	4.54
59	4.525
110	4.518
228	4.516
122	4.512
184	4.508
135	4.507
73	4.507
115	4.504
141	4.488
86	4.486
38	4.475
127	4.474
161	4.47
245	4.47
112	4.464
213	4.457
11	4.449
226	4.447
179	4.445
146	4.439
16	4.426
90	4.424
144	4.423
144	4.421
242	4.414
55	4.408
227	4.398
239	4.397
136	4.393
41	4.391
244	4.386
204	4.382
56	4.375
155	4.375
223	4.366
138	4.358
106	4.355
44	4.35
9	4.346
128	4.343
13	4.34
127	4.334
244	4.326
178	4.324
85	4.298
139	4.29
39	4.286
156	4.283
215	4.283
117	4.271
14	4.251
122	4.247
129	4.242
225	4.24
156	4.229
83	4.229
118	4.22
221	4.217
238	4.197
131	4.192
196	4.191
39	4.189
173	4.179
91	4.177
45	4.169
183	4.167
85	4.163
160	4.161
133	4.154
15	4.154
12	4.153
195	4.146
116	4.141
31	4.134
198	4.125
54	4.118
58	4.112
171	4.111
140	4.108
82	4.101
40	4.101
121	4.099
197	4.093
242	4.091
117	4.085
81	4.076
189	4.075
159	4.058
145	4.055
84	4.054
43	4.052
165	4.038
53	4.032
75	4.026
130	4.026
105	4.024
198	4.023
60	4.02
236	4.017
62	4.007
121	4.002
76	4
80	3.997
194	3.995
123	3.995
131	3.983
245	3.98
139	3.971
109	3.963
56	3.951
149	3.947
150	3.946
130	3.944
55	3.943
84	3.927
119	3.924
71	3.916
164	3.904
173	3.898
108	3.895
219	3.88
205	3.879
89	3.873
119	3.852
193	3.848
152	3.84
134	3.83
38	3.83
87	3.829
243	3.825
42	3.811
224	3.806
83	3.805
166	3.798
140	3.791
117	3.789
135	3.769
128	3.763
88	3.755
196	3.75
40	3.748
85	3.747
64	3.742
36	3.734
240	3.733
127	3.733
35	3.731
147	3.728
223	3.721
73	3.72
218	3.719
63	3.716
208	3.709
126	3.699
194	3.698
197	3.696
226	3.69
216	3.689
72	3.679
177	3.672
174	3.651
41	3.649
32	3.645
169	3.643
237	3.634
241	3.633
183	3.626
180	3.626
166	3.625
107	3.624
222	3.624
175	3.615
118	3.614
157	3.588
207	3.575
159	3.554
243	3.546
206	3.535
182	3.532
174	3.52
66	3.509
169	3.501
124	3.5
219	3.495
119	3.494
138	3.494
134	3.491
195	3.484
157	3.478
170	3.473
222	3.473
74	3.466
151	3.465
187	3.458
82	3.449
225	3.444
176	3.429
137	3.414
77	3.404
78	3.398
210	3.39
137	3.359
177	3.35
185	3.341
136	3.338
82	3.335
148	3.332
118	3.328
220	3.324
224	3.318
211	3.313
120	3.296
84	3.285
61	3.279
71	3.279
191	3.272
65	3.256
170	3.253
120	3.246
238	3.246
80	3.235
217	3.234
120	3.231
158	3.228
37	3.228
158	3.216
184	3.207
175	3.195
171	3.156
33	3.155
125	3.154
129	3.152
223	3.147
181	3.138
141	3.134
239	3.124
172	3.119
192	3.106
222	3.104
150	3.101
146	3.099
60	3.087
58	3.083
138	3.082
220	3.081
207	3.072
190	3.055
246	3.047
121	3.041
81	3.04
142	3.039
135	3.032
134	3.031
34	3.015
221	3.013
59	3.011
186	2.997
122	2.997
179	2.995
70	2.992
188	2.984
173	2.96
79	2.955
132	2.953
193	2.925
182	2.915
209	2.914
240	2.898
131	2.885
175	2.883
192	2.876
67	2.857
178	2.854
176	2.781
215	2.76
245	2.759
242	2.749
149	2.741
220	2.685
243	2.643
143	2.623
217	2.607
130	2.603
57	2.599
208	2.576
241	2.564
172	2.507
68	2.497
148	2.471
174	2.463
244	2.459
69	2.441
221	2.436
216	2.413
133	2.412
191	2.388
209	2.388
218	2.348
212	2.336
147	2.329
189	2.315
214	2.302
180	2.288
190	2.251
219	2.242
144	2.201
146	2.116
145	2.085
210	2.074
213	1.972
211	1.809
