# Supplementary material for: Searching for Hub Genes of Quince–Basil Co-Administration Against Atherosclerosis Using Bioinformatics Analysis and Experimental Validation
Source: Pharmaceuticals (Basel). 2024 Oct 25;17(11):1433. doi: 10.3390/ph17111433 (PMC11597616; doi:10.3390/ph17111433)
Supplement: Supplementary file 1 [file pharmaceuticals-17-01433-s001.zip › pharmaceuticals-3261423-supplementary/Supplementary table/COL3A1-MD_results.xlsx]

## Sheet: Sheet1
Time[ns]	TotalEnergy	Bond	Coulomb	VdW	SurfVdW	SASA	SoluteHBonds	SltSlvHBonds	SelHBonds	RecHBonds	SlvHBonds	TotHBonds	Helix	Sheet	Turn	Coil	Helix310	RadGyration	RMSDCa	RMSDBb	RMSDAll	RMSDLigConf			Residue RMSF								Atomic RMSF
0	-1.32368e+06	2002.2	-1.7006e+06	206401	54819.1	24106.4	599	838	0	2	0	2	9.404	30.094	18.182	42.32	0	27.877	0.374	0.418	0.457	0.25			PRO	30	1.216	30	1.52	29	3.376	1	N	PRO	30	A	1.15
0.1	-1.07283e+06	7964.06	-1.39425e+06	131536	57846	26586.3	497	1093	0	1	0	1	10.188	28.997	17.868	42.947	0	28.476	1.83	1.892	2.06	1.072			ASP	31	1.223	31	1.338	30	2.154	2	H	PRO	30	A	1.32
0.2	-1.07347e+06	7820.11	-1.39511e+06	131955	58416.6	27193.7	491	1078	0	2	0	2	8.621	30.094	19.122	42.163	0	28.379	2.124	2.183	2.366	1.641			GLY	32	0.853	32	0.893	31	1.585	3	H	PRO	30	A	1.37
0.3	-1.07409e+06	7790.46	-1.39442e+06	130964	58463.6	27388	478	1134	0	1	1	2	9.561	30.408	15.831	44.201	0	28.363	1.842	1.915	2.145	1.136			SER	33	1.005	33	1.093	32	0.92	4	CA	PRO	30	A	0.95
0.4	-1.07352e+06	7956.02	-1.39523e+06	131995	58285.2	27635	472	1125	0	2	0	2	9.718	29.624	19.436	41.223	0	28.473	1.717	1.79	2.052	2.298			ARG	34	1.24	34	1.611	33	1.057	5	HA	PRO	30	A	1.06
0.5	-1.07258e+06	8031.62	-1.39446e+06	132261	59034.1	28250.9	455	1137	0	1	1	2	8.15	28.37	17.712	45.768	0	28.495	1.753	1.827	2.104	2.386			LYS	35	1.984	35	2.329	34	1.297	6	C	PRO	30	A	0.98
0.6	-1.07442e+06	8009.71	-1.39439e+06	129796	58686.8	27721.2	477	1140	0	1	1	2	8.934	28.37	19.122	43.574	0	28.618	1.855	1.925	2.186	2.59			ASN	36	1.174	36	1.498	35	2.185	7	O	PRO	30	A	1.16
0.7	-1.07421e+06	8078.33	-1.39702e+06	133093	58576.1	27984.2	489	1141	0	2	0	2	8.307	31.034	18.495	42.163	0	28.728	1.892	1.966	2.224	2.032			PRO	37	0.886	37	0.941	36	1.365	8	CB	PRO	30	A	1.07
0.8	-1.07517e+06	7933.55	-1.39456e+06	130523	58823.3	28018.7	467	1178	0	2	0	2	9.875	30.721	19.592	39.812	0	28.936	2.38	2.442	2.663	2.345			ALA	38	0.911	38	1.023	37	0.909	9	HB	PRO	30	A	1.23
0.9	-1.07506e+06	7971.89	-1.39701e+06	132617	58800.2	28225.4	478	1157	0	2	0	2	10.031	31.191	17.555	41.223	0	28.696	2.059	2.125	2.417	2.111			ARG	39	0.808	39	0.939	38	0.988	10	HB	PRO	30	A	1.23
1	-1.07625e+06	8073.83	-1.39606e+06	129923	59085.5	27963.4	465	1155	0	2	0	2	10.345	31.505	18.339	39.812	0	28.595	2.23	2.306	2.577	2.344			ASN	40	0.642	40	0.734	39	1.374	11	CG	PRO	30	A	1.18
1.1	-1.07359e+06	7664.87	-1.39591e+06	132626	58465.1	27814.3	475	1138	0	2	0	2	9.091	28.37	18.809	43.73	0	28.675	1.994	2.069	2.345	2.325			CYS	41	0.661	41	0.666	40	1.162	12	HG	PRO	30	A	1.45
1.2	-1.07412e+06	7764.53	-1.39466e+06	130586	58893.1	28162.5	487	1178	0	2	0	2	10.188	30.721	19.279	39.812	0	28.924	2.366	2.431	2.677	2.431			ARG	42	0.847	42	1.15	41	0.866	13	HG	PRO	30	A	1.31
1.3	-1.07433e+06	7977.02	-1.39505e+06	131165	58583.8	27842.1	466	1178	0	2	0	2	8.621	29.781	23.041	38.558	0	28.838	2.551	2.61	2.86	2.382			ASP	43	0.751	43	0.822	42	1.375	14	CD	PRO	30	A	1.2
1.4	-1.07572e+06	8121.89	-1.39562e+06	129965	58665.7	27981.4	483	1163	0	2	0	2	8.777	30.251	20.533	40.439	0	28.797	2.615	2.68	2.907	2.391			LEU	44	0.967	44	1.139	43	1.127	15	HD	PRO	30	A	1.49
1.5	-1.07432e+06	8016.92	-1.39397e+06	130234	59091.5	28565	452	1170	0	2	0	2	9.248	29.937	17.555	43.26	0	28.92	2.798	2.862	3.101	2.293			LYS	45	1.499	45	1.488	44	1.234	16	HD	PRO	30	A	1.31
1.6	-1.07363e+06	7933.73	-1.39447e+06	131575	58829.9	28146.7	463	1186	0	2	0	2	8.621	29.154	18.495	43.73	0	28.866	2.752	2.814	3.034	2.399			PHE	46	0.945	46	1.313	45	1.213	17	N	ASP	31	A	0.99
1.7	-1.07423e+06	7951.19	-1.3941e+06	130639	58858.7	27917.2	465	1159	0	2	0	2	10.188	27.743	17.085	44.984	0	28.839	2.377	2.44	2.72	2.532			CYS	47	0.919	47	0.986	46	1.092	18	H	ASP	31	A	1.1
1.8	-1.0746e+06	8139.57	-1.39404e+06	130427	58859.5	28046.4	459	1150	0	2	0	2	10.031	29.624	18.652	41.693	0	28.696	2.365	2.43	2.734	2.445			HIS	48	1.182	48	1.179	47	0.989	19	CA	ASP	31	A	1.02
1.9	-1.0746e+06	7714.58	-1.39483e+06	130668	58823.5	27992.9	470	1156	0	2	0	2	9.404	28.37	18.495	43.73	0	28.602	2.035	2.109	2.443	2.453			PRO	49	1.273	49	1.313	48	1.481	20	HA	ASP	31	A	1.08
2	-1.07455e+06	7859.11	-1.39327e+06	129133	59133.6	28107.2	450	1189	0	2	0	2	9.561	28.683	19.279	42.476	0	28.547	2.139	2.216	2.511	2.394			GLU	50	1.587	50	1.452	49	2.124	21	C	ASP	31	A	0.93
2.1	-1.07456e+06	8067.28	-1.39695e+06	132982	58613.9	28037.3	467	1179	0	2	0	2	8.934	30.408	19.749	40.909	0	28.612	1.925	1.999	2.331	2.46			LEU	51	1.237	51	1.247	50	2.531	22	O	ASP	31	A	0.98
2.2	-1.07377e+06	8010.29	-1.39193e+06	128721	59204.7	28318.2	443	1197	0	2	0	2	9.718	27.743	17.241	45.298	0	28.59	2.405	2.475	2.747	2.475			LYS	52	2.066	52	2.367	51	1.525	23	CB	ASP	31	A	1.16
2.3	-1.07578e+06	7703.52	-1.39592e+06	130961	59160.3	27895.7	477	1180	0	2	0	2	10.188	29.31	18.182	42.32	0	28.734	2.252	2.325	2.611	2.4			SER	53	1.07	53	1.024	52	2.168	24	HB	ASP	31	A	1.46
2.4	-1.07483e+06	8053.92	-1.39404e+06	129654	58700.1	28019.7	474	1179	0	1	0	1	8.934	29.624	19.122	42.32	0	28.974	2.471	2.531	2.816	2.505			GLY	54	0.889	54	0.914	53	1.129	25	HB	ASP	31	A	1.39
2.5	-1.07444e+06	7917.25	-1.39486e+06	131240	58689.2	28215.3	464	1197	0	2	0	2	9.718	29.624	17.241	43.417	0	28.809	2.268	2.336	2.653	2.328			GLU	55	1.342	55	1.354	54	0.999	26	CG	ASP	31	A	1.19
2.6	-1.07539e+06	8201.91	-1.39477e+06	129958	59127.5	28021.5	467	1148	0	2	0	2	9.718	30.094	17.398	42.79	0	28.514	1.92	1.993	2.346	2.418			TYR	56	0.821	56	0.841	55	1.394	27	OD1	ASP	31	A	1.65
2.7	-1.07399e+06	7658.3	-1.39369e+06	130294	59298.1	28416.9	450	1202	0	1	0	1	9.404	29.781	19.279	41.536	0	28.701	2.28	2.336	2.704	2.43			TRP	57	0.883	57	0.925	56	0.904	28	OD2	ASP	31	A	1.73
2.8	-1.07497e+06	7894.32	-1.39493e+06	129991	59019.3	28043.4	465	1174	0	2	0	2	8.621	30.094	18.339	42.947	0	28.491	2.377	2.439	2.763	2.317			VAL	58	0.912	58	0.912	57	0.831	29	N	GLY	32	A	0.87
2.9	-1.07573e+06	8029	-1.39484e+06	129530	59179.6	28275.8	446	1178	0	2	0	2	8.464	29.781	16.928	44.828	0	28.683	2.022	2.103	2.495	2.375			ASP	59	0.739	59	0.77	58	0.968	30	H	GLY	32	A	0.9
3	-1.07435e+06	8142.46	-1.39242e+06	128736	58896.7	28123.7	454	1172	0	2	0	2	9.718	29.781	18.182	42.32	0	28.69	2.395	2.46	2.788	2.333			PRO	60	0.678	60	0.86	59	0.99	31	CA	GLY	32	A	0.83
3.1	-1.07529e+06	7877.21	-1.39445e+06	130171	59068.4	27969.4	466	1181	0	2	0	2	8.621	30.408	15.987	44.984	0	28.604	2.475	2.546	2.855	2.186			ASN	61	0.762	61	1.177	60	0.945	32	HA	GLY	32	A	0.84
3.2	-1.07494e+06	7929.39	-1.39567e+06	131378	59028.2	28089.9	467	1183	0	2	0	2	10.658	27.9	16.301	45.141	0	28.5	2.32	2.401	2.728	2.228			GLN	62	1.287	62	1.521	61	1.082	33	HA	GLY	32	A	0.87
3.3	-1.07392e+06	7928.82	-1.39423e+06	130979	58885.6	28321.8	469	1193	0	2	0	2	10.815	30.251	17.241	41.693	0	28.644	2.185	2.262	2.613	2.34			GLY	63	0.883	63	1.14	62	20.584	34	C	GLY	32	A	0.83
3.4	-1.07358e+06	7842.99	-1.39362e+06	130950	59282.4	28319.6	475	1190	0	2	0	2	9.718	28.683	20.219	41.379	0	28.56	2.33	2.402	2.714	2.253			CYS	64	1.009	64	1.24	63	1.052	35	O	GLY	32	A	0.83
3.5	-1.07442e+06	7938.21	-1.3951e+06	131600	58996.2	28573	481	1178	0	2	0	2	9.404	28.213	18.809	43.574	0	28.69	2.343	2.419	2.749	2.376			LYS	65	1.674	65	2.193	64	0.989	36	N	SER	33	A	0.89
3.6	-1.07345e+06	7781.51	-1.39268e+06	130135	59005.4	28184.9	455	1183	0	2	0	2	10.031	28.997	16.928	44.044	0	28.426	2.233	2.306	2.652	2.318			LEU	66	1.839	66	1.759	65	2.597	37	H	SER	33	A	0.97
3.7	-1.0755e+06	7827	-1.39532e+06	131228	59412.7	28334	468	1198	0	2	0	2	9.875	29.624	16.928	43.574	0	28.611	2.004	2.08	2.451	2.414			ASP	67	0.991	67	1.058	66	2.126	38	CA	SER	33	A	0.9
3.8	-1.07571e+06	8227.79	-1.39393e+06	129123	58887.6	28065.5	467	1154	0	2	0	2	8.777	29.624	17.555	44.044	0	28.525	1.894	1.98	2.364	2.385			ALA	68	1	68	0.919	67	1.001	39	HA	SER	33	A	0.91
3.9	-1.07461e+06	8097.59	-1.39353e+06	130041	59384.5	28341.2	451	1199	0	2	0	2	7.837	30.408	15.047	45.925	0.784	28.662	2.093	2.175	2.543	2.454			ILE	69	1.452	69	0.97	68	0.962	40	C	SER	33	A	0.88
4	-1.07291e+06	8002.47	-1.39484e+06	132625	58841.4	28256.6	459	1201	0	2	0	2	9.091	30.408	15.361	45.141	0	28.481	2.181	2.255	2.602	2.39			LYS	70	1.364	70	1.543	69	1.375	41	O	SER	33	A	0.89
4.1	-1.07442e+06	7961.54	-1.39493e+06	131516	59310.7	28340.9	457	1213	0	1	0	1	9.561	29.154	18.966	42.32	0	28.495	2.262	2.336	2.669	2.386			VAL	71	0.922	71	1.405	70	1.403	42	CB	SER	33	A	0.99
4.2	-1.07336e+06	8009.67	-1.39325e+06	130536	59257.3	28430.4	463	1169	0	2	0	2	9.248	28.37	18.339	44.044	0	28.644	2.444	2.511	2.846	2.404			PHE	72	0.927	72	0.978	71	1.009	43	HB	SER	33	A	1.1
4.3	-1.07426e+06	8153.16	-1.39298e+06	129801	59203.1	27972.7	461	1211	0	1	0	1	7.994	28.37	14.89	48.746	0	28.595	2.106	2.176	2.518	2.362			CYS	73	0.761	73	0.745	72	1.186	44	HB	SER	33	A	1.15
4.4	-1.07362e+06	7796.77	-1.39579e+06	133423	59023.8	28288.8	450	1225	0	2	0	2	9.091	29.467	16.458	44.984	0	28.646	2.4	2.467	2.8	2.451			ASN	74	1.192	74	1.032	73	0.895	45	OG	SER	33	A	1.1
4.5	-1.07357e+06	7808.27	-1.39474e+06	132013	59288.3	28573	454	1214	0	2	0	2	9.404	29.781	18.182	42.633	0	28.734	2.326	2.393	2.736	2.477			MET	75	1.251	75	1.139	74	1.145	46	HG	SER	33	A	1.28
4.6	-1.07281e+06	7830.38	-1.39365e+06	131910	59211.2	28426.1	451	1203	0	2	0	2	8.15	27.586	16.301	47.335	0.627	28.553	2.278	2.347	2.697	2.413			GLU	76	1.776	76	1.576	75	1.362	47	N	ARG	34	A	0.9
4.7	-1.07499e+06	7955.83	-1.39343e+06	129259	59171.4	28269.5	457	1195	0	2	0	2	8.621	30.094	17.712	43.574	0	28.669	2.32	2.394	2.726	2.469			THR	77	1.342	77	1.169	76	1.8	48	H	ARG	34	A	0.94
4.8	-1.07514e+06	8024.83	-1.39634e+06	131997	59056.3	28305.8	454	1199	0	2	0	2	9.875	28.056	16.614	45.455	0	28.61	2.618	2.686	2.984	2.45			GLY	78	0.955	78	0.847	77	1.428	49	CA	ARG	34	A	0.92
4.9	-1.07365e+06	7883.53	-1.39411e+06	131090	59335.9	27944.9	452	1187	0	2	0	2	8.777	29.937	18.966	42.32	0	28.538	2.116	2.192	2.552	2.302			GLU	79	1.131	79	0.921	78	1.031	50	HA	ARG	34	A	0.93
5	-1.07544e+06	7848.84	-1.39613e+06	131715	59093.6	28808.8	473	1188	0	2	0	2	9.248	29.624	18.339	42.79	0	28.734	2.54	2.609	2.912	2.459			THR	80	0.84	80	0.79	79	1.061	51	C	ARG	34	A	0.94
5.1	-1.07595e+06	8112.36	-1.39553e+06	130272	59150.6	28224.3	457	1194	0	1	0	1	8.621	30.251	17.868	43.26	0	28.438	2.03	2.112	2.495	2.373			CYS	81	0.692	81	0.698	80	0.952	52	O	ARG	34	A	0.97
5.2	-1.07501e+06	7921.91	-1.39469e+06	130897	59088.6	28579.5	465	1185	0	2	0	2	9.561	30.878	15.361	44.201	0	28.718	2.441	2.513	2.823	2.431			ILE	82	1.041	82	1.035	81	0.847	53	CB	ARG	34	A	0.99
5.3	-1.07362e+06	7802.49	-1.39453e+06	131779	58787.4	28424.6	461	1208	0	2	0	2	10.972	29.154	17.712	42.163	0	28.824	2.201	2.285	2.619	2.394			SER	83	1.013	83	1.085	82	1.131	54	HB	ARG	34	A	1.04
5.4	-1.07364e+06	7680.85	-1.39541e+06	133178	59281.3	28850.7	465	1178	0	2	0	2	9.248	31.818	18.339	40.596	0	28.841	2.517	2.595	2.898	2.301			ALA	84	0.967	84	1	83	1.076	55	HB	ARG	34	A	1.08
5.5	-1.07507e+06	8058.94	-1.39497e+06	131140	59342.9	28689.2	470	1196	0	2	0	2	8.777	30.721	19.279	41.223	0	28.695	2.314	2.384	2.751	2.33			ASN	85	1.492	85	1.395	84	0.967	56	CG	ARG	34	A	1.07
5.6	-1.07538e+06	7713.12	-1.39552e+06	131027	58836.3	28251.2	451	1199	0	2	0	2	7.68	30.564	19.279	42.476	0	28.554	1.983	2.064	2.442	2.384			PRO	86	1.327	86	1.365	85	1.351	57	HG	ARG	34	A	1.21
5.7	-1.07493e+06	7963.47	-1.39456e+06	130344	59208.4	28264	451	1194	0	2	0	2	10.031	29.937	16.614	43.417	0	28.649	2.137	2.214	2.601	2.367			LEU	87	1.647	87	1.813	86	1.369	58	HG	ARG	34	A	1.2
5.8	-1.07584e+06	8090.22	-1.3955e+06	130350	59162.4	28334.5	467	1199	0	2	0	2	10.188	30.251	18.025	41.536	0	28.692	2.251	2.321	2.683	2.326			ASN	88	1.536	88	1.652	87	1.579	59	CD	ARG	34	A	1.15
5.9	-1.07344e+06	7880.9	-1.39396e+06	130605	58999.9	28551.4	461	1191	0	1	0	1	10.031	30.878	16.614	42.476	0	28.8	2.242	2.307	2.674	2.411			VAL	89	1.321	89	1.344	88	1.616	60	HD	ARG	34	A	1.23
6	-1.07578e+06	8321.5	-1.3944e+06	129241	59237.4	28544.7	466	1196	0	1	1	2	8.464	30.721	18.339	42.476	0	28.899	2.446	2.508	2.832	2.228			PRO	90	1.434	90	1.44	89	1.362	61	HD	ARG	34	A	1.27
6.1	-1.07393e+06	8066.98	-1.39388e+06	130802	59295.5	28440.4	452	1191	0	1	1	2	9.875	28.683	15.987	45.455	0	28.75	2.485	2.547	2.86	2.301			ARG	91	1.927	91	1.672	90	1.479	62	NE	ARG	34	A	1.24
6.2	-1.075e+06	8132.44	-1.39464e+06	130074	59276.3	28159	457	1207	0	1	1	2	10.031	29.937	15.361	44.671	0	28.774	2.51	2.567	2.892	2.492			LYS	92	1.924	92	1.871	91	2.032	63	HE	ARG	34	A	1.3
6.3	-1.0759e+06	8024.79	-1.39334e+06	127485	58981.1	28204.8	471	1185	0	1	1	2	8.15	29.467	20.063	42.32	0	28.818	2.77	2.83	3.112	2.402			HIS	93	1.794	93	1.651	92	2.018	64	CZ	ARG	34	A	1.41
6.4	-1.07613e+06	8305.23	-1.39667e+06	130835	59047.4	28160.9	435	1216	0	1	0	1	10.031	29.467	16.771	43.73	0	28.904	2.822	2.881	3.165	2.443			TRP	94	1.536	94	1.479	93	1.926	65	NH1	ARG	34	A	1.59
6.5	-1.0749e+06	8098.18	-1.39559e+06	131190	59282.5	28001.6	458	1184	0	1	0	1	10.188	29.781	16.771	43.26	0	28.877	2.612	2.672	2.979	2.466			TRP	95	1.891	95	1.886	94	1.638	66	HH1	ARG	34	A	1.6
6.6	-1.07558e+06	8022.76	-1.39343e+06	128546	59181.2	28373	462	1228	0	1	0	1	9.248	30.094	16.928	43.73	0	28.808	2.383	2.45	2.791	2.241			THR	96	2.386	96	2.214	95	2.143	67	HH1	ARG	34	A	1.82
6.7	-1.07607e+06	8183.6	-1.39405e+06	128426	59325.7	28449.6	446	1209	0	1	0	1	8.621	29.467	18.652	43.26	0	28.899	2.762	2.821	3.11	2.493			ASP	97	2.867	97	2.593	96	2.708	68	NH2	ARG	34	A	1.57
6.8	-1.07409e+06	7812.42	-1.39532e+06	131731	58588.6	28095.6	470	1187	0	1	0	1	10.188	29.937	18.339	41.536	0	28.777	2.392	2.456	2.788	2.285			LYS	102	2.21	98	4.124	102	2.317	69	HH2	ARG	34	A	1.6
6.9	-1.07481e+06	7888.25	-1.39383e+06	130113	58974.8	28006	465	1206	0	1	1	2	9.091	28.84	19.592	42.476	0	28.8	2.384	2.45	2.785	2.282			LYS	103	2.523	99	6.115	103	2.925	70	HH2	ARG	34	A	1.77
7	-1.07497e+06	8141.08	-1.39311e+06	129180	58912.7	28278.7	465	1207	0	1	0	1	10.188	30.094	17.398	42.32	0	28.846	2.69	2.748	3.067	2.425			HIS	104	1.728	102	2.679	104	1.97	71	N	LYS	35	A	0.96
7.1	-1.07534e+06	7921.02	-1.39701e+06	132690	58850.7	28134.2	477	1196	0	1	0	1	8.934	30.094	18.495	42.476	0	28.836	2.468	2.528	2.88	2.281			VAL	105	1.923	103	2.709	105	2.213	72	H	LYS	35	A	0.99
7.2	-1.07498e+06	8090.45	-1.39494e+06	131104	59352.9	28622.7	467	1207	0	1	1	2	10.658	29.937	16.301	43.103	0	29.008	2.779	2.838	3.206	1.615			TRP	106	1.467	104	1.415	106	2.603	73	CA	LYS	35	A	1
7.3	-1.0752e+06	7813.53	-1.39676e+06	132149	58694.7	28264.8	472	1175	0	1	1	2	9.404	29.781	15.361	45.455	0	28.805	2.399	2.465	2.852	1.955			PHE	107	1.35	105	1.66	107	1.42	74	HA	LYS	35	A	1.05
7.4	-1.07413e+06	8037.19	-1.39234e+06	129211	58999.2	28125.6	465	1182	0	1	1	2	8.464	29.31	17.868	44.357	0	28.774	2.784	2.835	3.187	2.049			GLY	108	1.491	106	1.524	108	1.542	75	C	LYS	35	A	0.98
7.5	-1.07447e+06	8154.34	-1.3932e+06	129703	58938.1	28305.6	452	1178	0	1	1	2	10.188	32.759	13.166	43.887	0	29.014	3.126	3.177	3.504	2.428			GLU	109	2.072	107	1.252	109	2.383	76	O	LYS	35	A	1.05
7.6	-1.07506e+06	7795.12	-1.39367e+06	129283	59009.8	28583.7	461	1205	0	1	1	2	9.718	30.094	18.495	41.693	0	29.095	3.022	3.08	3.407	2.306			SER	110	1.902	108	1.308	110	1.913	77	CB	LYS	35	A	1.11
7.7	-1.07333e+06	8034.93	-1.39612e+06	133452	59033.4	28223.5	458	1208	0	1	0	1	9.561	29.624	15.517	45.298	0	28.875	3.014	3.068	3.411	2.325			MET	111	1.827	109	1.773	111	1.786	78	HB	LYS	35	A	1.44
7.8	-1.07339e+06	7631.81	-1.39409e+06	131670	58844.7	28128.5	456	1213	0	1	0	1	8.777	28.683	15.987	46.552	0	28.888	2.57	2.636	3.018	2.342			ASP	112	2.192	110	1.987	112	2.272	79	HB	LYS	35	A	1.52
7.9	-1.0755e+06	7963.66	-1.39405e+06	129249	58906.3	27993.4	458	1216	0	1	1	2	9.404	31.505	15.674	43.417	0	28.575	2.371	2.435	2.818	2.558			GLY	113	1.774	111	2.047	113	1.776	80	CG	LYS	35	A	1.65
8	-1.07504e+06	7974.29	-1.39457e+06	130753	59126.1	28462.6	455	1195	0	1	0	1	9.718	31.034	15.047	44.201	0	28.795	2.667	2.732	3.093	2.481			GLY	114	1.548	112	2.181	114	1.562	81	HG	LYS	35	A	2.19
8.1	-1.0742e+06	8134.99	-1.39533e+06	130985	58872.9	28456.9	443	1212	0	1	1	2	10.031	29.31	15.517	45.141	0	28.715	2.596	2.664	3.012	2.465			PHE	115	1.38	113	1.694	115	1.413	82	HG	LYS	35	A	2.15
8.2	-1.07468e+06	7742.38	-1.3956e+06	131539	59108.8	28476.8	475	1173	0	1	0	1	9.875	28.84	15.987	45.298	0	28.959	2.791	2.848	3.207	2.573			GLN	116	1.635	114	1.442	116	1.904	83	CD	LYS	35	A	1.81
8.3	-1.07389e+06	7819.07	-1.39445e+06	130981	59101.4	28691.5	460	1213	0	1	1	2	7.837	30.408	14.577	47.179	0	29.037	2.618	2.675	3.033	2.401			PHE	117	1.149	115	1.297	117	1.454	84	HD	LYS	35	A	1.95
8.4	-1.07382e+06	7859.33	-1.39321e+06	129256	58921.3	28127.9	481	1165	0	0	1	1	10.502	28.997	15.674	44.828	0	28.73	2.455	2.515	2.92	2.546			SER	118	1.308	116	1.259	118	1.308	85	HD	LYS	35	A	2.04
8.5	-1.07394e+06	7928.98	-1.39314e+06	129422	58902.1	28367.6	463	1187	0	1	0	1	9.404	30.564	17.398	42.633	0	28.722	2.736	2.79	3.16	2.502			TYR	119	0.868	117	1.011	119	0.893	86	CE	LYS	35	A	2.58
8.6	-1.07579e+06	8179.18	-1.3943e+06	129062	58695.5	28374.4	471	1163	0	1	0	1	10.345	28.37	16.771	44.514	0	28.913	3.092	3.142	3.48	2.474			GLY	120	1.023	118	1.233	120	0.978	87	HE	LYS	35	A	3.04
8.7	-1.07526e+06	8148.94	-1.39491e+06	130232	59236.8	28394.6	463	1168	0	0	1	1	10.188	28.997	15.831	44.984	0	29.006	2.914	2.966	3.309	2.545			ASN	121	1.482	119	0.834	121	1.289	88	HE	LYS	35	A	3
8.8	-1.07307e+06	7800.93	-1.39421e+06	131879	58988.6	28200.8	459	1162	0	1	1	2	9.718	29.624	17.868	42.79	0	29.008	3.34	3.389	3.711	2.472			PRO	122	1.517	120	0.88	122	1.415	89	NZ	LYS	35	A	3.06
8.9	-1.07501e+06	7848.06	-1.39494e+06	130682	58987.9	28574	472	1205	0	1	1	2	10.188	30.251	17.085	42.476	0	29.036	3.672	3.724	4.017	2.708			GLU	123	1.725	121	1.404	123	1.533	90	HZ	LYS	35	A	3.41
9	-1.07505e+06	7940.01	-1.39434e+06	129831	59081.8	28491.4	470	1182	0	1	1	2	10.188	30.251	16.928	42.633	0	28.938	3.454	3.509	3.803	2.45			LEU	124	1.696	122	1.374	124	1.686	91	HZ	LYS	35	A	3.34
9.1	-1.07459e+06	8085.9	-1.3978e+06	133349	58993.9	28489.7	468	1172	0	1	1	2	10.658	31.348	16.614	41.379	0	29.17	3.695	3.745	4.038	2.575			PRO	125	1.244	123	1.767	125	1.459	92	HZ	LYS	35	A	3.33
9.2	-1.07386e+06	7888	-1.39267e+06	129665	59223.1	28303.2	450	1199	0	1	1	2	8.621	27.9	16.928	46.552	0	29.021	3.545	3.59	3.889	2.562			GLU	126	1.714	124	1.272	126	2.025	93	N	ASN	36	A	0.93
9.3	-1.07593e+06	8097.68	-1.39599e+06	130206	58984	28097.4	457	1171	0	1	1	2	11.129	29.937	15.047	43.887	0	28.836	3.516	3.567	3.877	2.034			ASP	127	1.385	125	1.083	127	1.216	94	H	ASN	36	A	0.94
9.4	-1.07388e+06	7935.06	-1.39364e+06	130204	58737.4	28109.1	486	1164	0	1	1	2	9.091	28.056	17.241	45.611	0	28.917	3.198	3.25	3.563	1.968			VAL	128	1.264	126	1.55	128	1.189	95	CA	ASN	36	A	0.94
9.5	-1.07507e+06	8166.61	-1.39512e+06	130327	59154.6	28559.4	452	1202	0	1	0	1	10.345	29.624	16.144	43.887	0	28.941	3.615	3.667	3.955	2.397			LEU	129	1.588	127	0.917	129	1.163	96	HA	ASN	36	A	0.98
9.6	-1.07459e+06	7688.55	-1.3937e+06	130009	58572.3	28232.5	454	1201	0	1	0	1	10.031	29.937	15.517	44.514	0	28.813	3.435	3.489	3.81	2.253			ASP	130	1.14	128	1.12	130	0.876	97	C	ASN	36	A	0.88
9.7	-1.07416e+06	7762.54	-1.39561e+06	132160	59480	28557.8	445	1206	0	1	0	1	9.561	29.624	15.361	45.455	0	28.852	2.931	2.993	3.348	2.302			VAL	131	1.174	129	1.416	131	0.984	98	O	ASN	36	A	0.9
9.8	-1.07566e+06	7915.92	-1.39439e+06	129051	58776.3	28156.9	465	1175	0	1	1	2	9.718	29.467	17.555	43.26	0	28.79	2.845	2.905	3.239	2.127			GLN	132	0.733	130	0.944	132	0.832	99	CB	ASN	36	A	1.02
9.9	-1.07525e+06	8295.97	-1.39363e+06	128755	58822.5	28203	474	1198	0	1	1	2	10.031	32.288	13.793	43.887	0	28.713	2.937	2.995	3.348	2.019			LEU	133	1.396	131	0.986	133	1.411	100	HB	ASN	36	A	1.1
10	-1.07373e+06	7959.39	-1.39598e+06	132860	58975.2	28481	456	1178	0	1	1	2	9.404	32.915	16.458	41.223	0	28.95	3.139	3.191	3.533	2.438			ALA	134	0.92	132	0.731	134	0.916	101	HB	ASN	36	A	1.05
10.1	-1.07515e+06	7578.43	-1.39419e+06	129955	58908.8	28375.4	468	1197	0	1	1	2	10.502	31.348	14.734	43.417	0	28.669	2.798	2.855	3.215	1.863			PHE	135	0.768	133	1.216	135	1.169	102	CG	ASN	36	A	1.08
10.2	-1.07404e+06	8100.35	-1.3957e+06	132074	58919.6	28220.6	462	1169	0	1	0	1	9.248	31.818	18.339	40.596	0	28.788	3.195	3.252	3.574	1.883			LEU	136	1.207	134	0.895	136	1.111	103	OD1	ASN	36	A	1.29
10.3	-1.07504e+06	8042.96	-1.39388e+06	129793	58952	28375.6	450	1211	0	1	1	2	9.718	31.348	16.301	42.006	0.627	28.88	3.371	3.431	3.731	2.003			ARG	137	1.19	135	0.875	137	0.924	104	ND2	ASN	36	A	1.58
10.4	-1.07523e+06	8112.37	-1.39642e+06	131248	59164.1	28449.2	430	1189	0	1	1	2	9.248	30.408	17.555	42.79	0	28.962	3.163	3.22	3.547	1.58			LEU	138	1.087	136	0.906	138	1.411	105	HD2	ASN	36	A	1.66
10.5	-1.07303e+06	7916.5	-1.39276e+06	130403	58915.1	28582.6	451	1189	0	1	0	1	10.188	30.251	16.144	43.417	0	29.169	3.725	3.778	4.055	1.668			LEU	139	1.273	137	1.077	139	1.005	106	HD2	ASN	36	A	2.1
10.6	-1.07498e+06	8033.48	-1.39618e+06	131454	58870.3	28549.4	446	1175	0	1	1	2	9.718	31.034	14.734	44.514	0	29.068	3.509	3.566	3.827	1.343			SER	140	0.857	138	1.434	140	1.006	107	N	PRO	37	A	0.85
10.7	-1.07318e+06	8047.52	-1.39357e+06	131747	58921.1	28603.6	468	1199	0	1	1	2	9.404	31.034	17.398	42.163	0	29.092	3.955	4.006	4.267	2.421			SER	141	0.791	139	1.023	141	1.303	108	CA	PRO	37	A	0.81
10.8	-1.07439e+06	8063.12	-1.39671e+06	132811	59169.4	28802.1	442	1190	0	0	1	1	9.875	31.034	16.928	42.163	0	29.129	3.662	3.719	4.002	2.13			ARG	142	1.972	140	0.697	142	1.724	109	HA	PRO	37	A	0.82
10.9	-1.07602e+06	7942.57	-1.39588e+06	130863	59041.5	28334.9	456	1182	0	0	1	1	10.188	31.505	16.614	41.693	0	28.803	3.328	3.387	3.694	2.319			ALA	143	0.922	141	0.763	143	1.065	110	C	PRO	37	A	0.8
11	-1.07444e+06	7865.19	-1.39397e+06	129972	58937.1	28350	485	1181	0	0	2	2	8.15	29.154	17.712	44.984	0	28.961	3.248	3.304	3.626	2.485			SER	144	0.888	142	1.266	144	0.907	111	O	PRO	37	A	0.89
11.1	-1.07497e+06	7758.99	-1.39283e+06	128984	59038.3	28485.8	457	1160	0	1	1	2	10.031	29.31	17.398	43.26	0	28.794	2.935	2.99	3.337	2.38			GLN	145	0.675	143	0.815	145	0.814	112	CB	PRO	37	A	0.82
11.2	-1.07491e+06	8132.43	-1.39641e+06	131884	59342.9	29220.5	448	1242	0	1	1	2	9.404	30.408	17.868	42.32	0	29.077	3.14	3.188	3.53	2.459			GLN	146	1.283	144	0.89	146	1.333	113	HB	PRO	37	A	0.86
11.3	-1.07641e+06	7815.47	-1.39586e+06	130509	58977.3	28789.8	449	1219	0	1	1	2	9.404	30.408	15.831	44.357	0	28.988	3.01	3.054	3.426	2.51			ILE	147	1.279	145	0.69	147	1.472	114	HB	PRO	37	A	0.88
11.4	-1.07609e+06	8198.63	-1.39462e+06	129706	59334.4	28932	452	1221	0	1	1	2	9.718	29.624	17.398	43.26	0	28.914	3.06	3.114	3.478	2.439			THR	148	1.025	146	1.434	148	1.065	115	CG	PRO	37	A	0.89
11.5	-1.07539e+06	8108.86	-1.39467e+06	130417	59159.1	28713.5	456	1182	0	1	0	1	11.442	28.527	17.085	42.947	0	28.965	3.304	3.356	3.682	2.463			TYR	149	1.119	147	1.274	149	1.401	116	HG	PRO	37	A	1.01
11.6	-1.07557e+06	8115.58	-1.39427e+06	129312	59171.9	28662	455	1219	0	1	0	1	8.15	30.878	13.48	47.492	0	28.782	2.829	2.887	3.262	1.911			HIS	150	1.167	148	1.163	150	1.544	117	HG	PRO	37	A	1.01
11.7	-1.07598e+06	8185.25	-1.39408e+06	129044	59283.3	28708	448	1228	0	1	0	1	9.404	29.467	18.025	43.103	0	28.944	3.09	3.144	3.465	1.77			CYS	151	1.291	149	1.179	151	1.267	118	CD	PRO	37	A	0.88
11.8	-1.07441e+06	7880.7	-1.39268e+06	129429	59577.7	28773.8	446	1192	0	1	0	1	8.307	28.997	18.025	44.671	0	28.934	3.328	3.38	3.705	2.266			LYS	152	1.837	150	1.239	152	1.994	119	HD	PRO	37	A	0.95
11.9	-1.0766e+06	7886.44	-1.39727e+06	131462	59388	28728.4	446	1218	0	1	0	1	9.875	28.37	16.928	44.828	0	28.942	3.626	3.671	4.006	2.108			ASN	153	1.742	151	1.261	153	1.76	120	HD	PRO	37	A	0.94
12	-1.07356e+06	8049.7	-1.39561e+06	132357	59105.1	28755.1	443	1187	0	1	0	1	10.188	29.31	15.987	44.514	0	28.922	3.758	3.81	4.099	1.675			SER	154	1.518	152	1.843	154	1.412	121	N	ALA	38	A	0.76
12.1	-1.07483e+06	7845.69	-1.39514e+06	130875	59316.6	28807.8	456	1223	0	1	0	1	11.129	32.915	15.361	40.596	0	28.884	3.483	3.538	3.806	1.823			ILE	155	1.768	153	1.815	155	1.569	122	H	ALA	38	A	0.78
12.2	-1.07365e+06	7904.68	-1.39442e+06	131764	59128.1	29027.8	462	1178	0	1	1	2	9.404	29.624	16.458	44.514	0	28.581	2.908	2.962	3.312	1.957			ALA	156	1.378	154	1.428	156	1.235	123	CA	ALA	38	A	0.73
12.3	-1.07401e+06	8105.23	-1.39346e+06	129908	59369.9	29024.6	454	1211	0	1	0	1	10.188	30.408	15.361	44.044	0	28.744	2.989	3.04	3.408	1.893			TYR	157	1.405	155	1.627	157	1.231	124	HA	ALA	38	A	0.77
12.4	-1.07442e+06	7943.96	-1.39408e+06	130459	58943.8	29081.8	458	1195	0	1	0	1	10.031	30.564	14.42	44.984	0	28.661	3.032	3.084	3.431	1.826			MET	158	1.909	156	1.28	158	1.737	125	C	ALA	38	A	0.68
12.5	-1.07444e+06	7768.79	-1.39515e+06	131714	59005.4	28826.3	451	1223	0	1	0	1	10.031	31.348	18.495	40.125	0	28.659	3.279	3.33	3.654	1.697			ASP	159	1.854	157	1.268	159	1.568	126	O	ALA	38	A	0.72
12.6	-1.07476e+06	7566.98	-1.39324e+06	129953	59305.4	28959.6	445	1185	0	1	1	2	10.031	30.878	15.674	43.417	0	28.855	3.807	3.861	4.157	1.957			GLN	160	2.471	158	2.163	160	2.207	127	CB	ALA	38	A	0.77
12.7	-1.07433e+06	7832.53	-1.39404e+06	130220	59199.1	29163	432	1231	0	1	1	2	9.718	29.624	13.793	46.865	0	28.795	3.565	3.614	3.922	1.865			ALA	161	2.319	159	2.152	161	2.051	128	HB	ALA	38	A	1.31
12.8	-1.07484e+06	7735.76	-1.39427e+06	131112	59471	29060.7	430	1228	0	1	0	1	10.502	28.683	15.204	45.611	0	28.879	3.892	3.937	4.227	1.887			SER	162	2.217	160	3.454	162	1.992	129	HB	ALA	38	A	1.29
12.9	-1.07512e+06	7970.66	-1.39428e+06	130190	59571.9	29226.2	448	1224	0	1	1	2	10.031	31.348	17.712	40.909	0	28.815	3.647	3.692	4.001	2.082			GLY	163	2.085	161	2.956	163	1.772	130	HB	ALA	38	A	1.29
13	-1.07631e+06	8226.3	-1.39505e+06	130025	59348.5	28960.7	438	1220	0	1	1	2	10.031	29.937	14.734	45.298	0	28.92	3.523	3.575	3.859	1.802			ASN	164	2.014	162	2.474	164	2.102	131	N	ARG	39	A	0.66
13.1	-1.07553e+06	7905.73	-1.39536e+06	130645	59317.9	28927.1	445	1240	0	1	0	1	8.777	29.467	15.047	46.708	0	28.882	3.375	3.423	3.745	1.965			VAL	165	1.804	163	2.229	165	1.659	132	H	ARG	39	A	0.69
13.2	-1.07609e+06	7972.59	-1.39426e+06	129296	59325.6	28910.8	447	1216	0	1	0	1	10.031	30.878	18.652	40.439	0	28.834	3.326	3.367	3.703	2.135			LYS	166	2.623	164	2.035	166	2.651	133	CA	ARG	39	A	0.63
13.3	-1.07251e+06	7944.39	-1.39332e+06	131981	59276.8	28750	440	1220	0	0	2	2	9.718	31.191	13.95	45.141	0	28.873	3.395	3.449	3.761	2.001			LYS	167	1.923	165	2.07	167	1.73	134	HA	ARG	39	A	0.67
13.4	-1.07442e+06	8103.47	-1.39243e+06	128714	59035.7	28596.4	461	1192	0	1	1	2	9.875	29.624	17.555	42.947	0	28.754	2.965	3.014	3.358	1.943			ALA	168	1.484	166	2.621	168	1.331	135	C	ARG	39	A	0.6
13.5	-1.07483e+06	8055.68	-1.39514e+06	131185	59202.4	28988.9	439	1220	0	1	1	2	9.248	30.094	17.398	43.26	0	28.965	2.978	3.034	3.372	1.98			LEU	169	1.301	167	1.944	169	1.515	136	O	ARG	39	A	0.63
13.6	-1.07418e+06	8109	-1.39369e+06	130418	58839.6	28575.6	453	1196	0	1	1	2	9.561	30.721	16.614	42.476	0.627	28.843	3.25	3.309	3.615	1.987			LYS	170	1.643	168	1.307	170	1.908	137	CB	ARG	39	A	0.65
13.7	-1.07548e+06	8023.09	-1.39574e+06	131415	59071.1	28718.4	457	1207	0	1	1	2	8.934	29.467	15.361	46.238	0	28.651	2.66	2.718	3.103	1.76			LEU	171	1.177	169	1.189	171	1.518	138	HB	ARG	39	A	0.72
13.8	-1.07606e+06	7926.26	-1.39453e+06	129505	59001.7	28371.3	451	1227	0	1	1	2	10.031	30.251	16.301	43.417	0	28.567	2.478	2.544	2.945	2.345			MET	172	2.121	170	1.484	172	1.887	139	HB	ARG	39	A	0.67
13.9	-1.07527e+06	8034.94	-1.39425e+06	129789	59096.4	28294.4	457	1183	0	0	1	1	8.934	26.646	17.868	46.552	0	28.665	2.525	2.588	3.005	2.472			GLY	173	2.421	171	1.213	173	1.862	140	CG	ARG	39	A	0.68
14	-1.07513e+06	8024.12	-1.39412e+06	129863	59178.3	28182	464	1211	0	0	1	1	8.621	30.094	17.241	44.044	0	28.573	2.32	2.384	2.817	2.477			SER	174	2.07	172	1.724	174	1.822	141	HG	ARG	39	A	0.7
14.1	-1.07539e+06	8037.19	-1.39567e+06	131753	59368.9	28354.8	452	1212	0	0	2	2	8.934	30.878	17.241	42.947	0	28.576	2.719	2.781	3.158	2.511			ASN	175	2.208	173	1.277	175	1.517	142	HG	ARG	39	A	0.78
14.2	-1.07614e+06	8269.49	-1.39512e+06	129716	59142.1	28216.9	459	1186	0	0	1	1	9.875	29.154	14.89	46.082	0	28.757	2.978	3.038	3.405	2.432			GLU	176	3.06	174	1.79	176	1.974	143	CD	ARG	39	A	0.73
14.3	-1.07469e+06	8168.85	-1.39319e+06	129565	59368.6	28385.9	459	1190	0	0	1	1	9.875	29.937	16.144	44.044	0	29.006	3.264	3.31	3.683	2.519			GLY	177	1.747	175	2.102	177	1.385	144	HD	ARG	39	A	0.78
14.4	-1.07325e+06	7821.6	-1.39433e+06	131652	58907	28146.8	458	1194	0	0	0	0	9.091	29.467	18.339	43.103	0	28.645	2.717	2.773	3.173	2.477			GLU	178	1.745	176	2.924	178	1.588	145	HD	ARG	39	A	0.86
14.5	-1.07443e+06	7967.6	-1.39391e+06	129962	58855.6	28568.4	457	1181	0	1	1	2	10.031	28.84	16.144	44.984	0	28.875	2.813	2.868	3.236	2.239			PHE	179	1.143	177	1.514	179	1.267	146	NE	ARG	39	A	0.8
14.6	-1.07583e+06	7913.67	-1.39724e+06	132747	59024.5	28386.3	460	1197	0	0	0	0	9.404	28.213	16.928	45.455	0	28.565	2.366	2.437	2.874	2.458			LYS	180	1.93	178	1.33	180	2.084	147	HE	ARG	39	A	0.93
14.7	-1.0743e+06	7729.91	-1.39657e+06	133270	58827.7	28185.6	469	1184	0	0	1	1	9.561	29.781	15.674	44.984	0	28.397	2.426	2.488	2.934	2.523			ALA	181	1.499	179	1.116	181	1.386	148	CZ	ARG	39	A	0.87
14.8	-1.07674e+06	8101.24	-1.39701e+06	130815	59096.2	28425.8	466	1183	0	0	2	2	9.875	28.527	16.458	45.141	0	28.429	2.327	2.386	2.836	2.605			GLU	182	2.238	180	1.849	182	2.409	149	NH1	ARG	39	A	0.91
14.9	-1.07407e+06	7691.77	-1.3952e+06	132097	59126.8	28038.3	447	1184	0	0	2	2	8.777	28.527	17.868	44.201	0.627	28.629	2.808	2.864	3.274	2.347			GLY	183	1.863	181	1.317	183	2.151	150	HH1	ARG	39	A	0.88
15	-1.07614e+06	8106.56	-1.39478e+06	129596	59335.9	28364.6	469	1192	0	0	2	2	10.188	28.37	18.182	43.26	0	28.659	2.887	2.941	3.336	2.042			ASN	184	2.032	182	2.219	184	2.698	151	HH1	ARG	39	A	1.09
15.1	-1.07537e+06	7985.63	-1.39558e+06	131597	59218	28371.5	463	1200	0	0	2	2	9.091	29.31	15.047	46.552	0	28.628	3.048	3.104	3.461	2.383			SER	185	1.845	183	1.785	185	2.289	152	NH2	ARG	39	A	1.07
15.2	-1.07384e+06	7775.63	-1.39634e+06	132554	58890	28845.3	468	1187	0	0	2	2	10.345	28.056	16.144	45.455	0	28.749	3.112	3.165	3.55	2.608			LYS	186	2.658	184	1.962	186	2.866	153	HH2	ARG	39	A	1.15
15.3	-1.07537e+06	8258.65	-1.39542e+06	130955	59182.7	28441.6	463	1229	0	0	2	2	10.031	29.31	15.674	44.984	0	28.723	2.873	2.924	3.31	2.452			PHE	187	1.634	185	1.983	187	2.387	154	HH2	ARG	39	A	1.21
15.4	-1.07605e+06	7918.51	-1.39591e+06	130606	59075.4	28329.8	461	1190	0	0	2	2	10.031	27.9	18.182	43.887	0	28.6	2.941	2.998	3.363	2.228			THR	188	1.523	186	2.493	188	1.618	155	N	ASN	40	A	0.59
15.5	-1.07591e+06	7871.1	-1.39587e+06	130935	59001.4	28328.8	461	1219	0	0	2	2	9.561	28.683	15.361	46.395	0	28.527	2.81	2.872	3.25	2.587			TYR	189	1.1	187	1.843	189	1.097	156	H	ASN	40	A	0.64
15.6	-1.07543e+06	7967.37	-1.39527e+06	130470	59067.6	28591.5	461	1208	0	0	2	2	9.561	30.094	17.085	43.26	0	28.75	2.9	2.957	3.312	1.982			THR	190	1.537	188	1.457	190	1.463	157	CA	ASN	40	A	0.58
15.7	-1.07487e+06	8015.65	-1.39294e+06	129060	59312.8	28579.6	462	1202	0	0	2	2	9.248	28.997	16.301	45.455	0	28.655	2.663	2.725	3.126	2.366			VAL	191	1.483	189	1.028	191	1.361	158	HA	ASN	40	A	0.61
15.8	-1.07348e+06	8041.64	-1.39281e+06	129936	59070	28490.9	465	1184	0	0	2	2	9.718	29.937	18.339	42.006	0	28.744	2.613	2.669	3.06	2.245			LEU	192	1.503	190	1.326	192	1.436	159	C	ASN	40	A	0.6
15.9	-1.07512e+06	8062.04	-1.39282e+06	129217	59373	28375.5	465	1208	0	0	2	2	9.875	28.056	17.085	44.984	0	28.585	2.875	2.93	3.303	2.235			GLU	193	1.687	191	1.454	193	1.674	160	O	ASN	40	A	0.63
16	-1.07475e+06	7926.02	-1.39692e+06	133186	58959.6	28160.4	447	1168	0	0	2	2	6.897	30.721	20.063	42.32	0	28.473	2.78	2.842	3.228	2.305			ASP	194	1.38	192	1.528	194	1.258	161	CB	ASN	40	A	0.58
16.1	-1.07532e+06	8149.26	-1.39404e+06	130032	59180	28360.9	470	1210	0	0	1	1	9.404	31.191	17.398	42.006	0	28.528	2.986	3.048	3.38	2.581			GLY	195	1.437	193	1.768	195	1.287	162	HB	ASN	40	A	0.64
16.2	-1.07498e+06	7806.16	-1.39811e+06	133867	59104	28352.9	459	1196	0	0	1	1	10.031	31.818	15.831	42.32	0	28.666	3.473	3.521	3.837	2.163			CYS	196	1.4	194	1.912	196	1.23	163	HB	ASN	40	A	0.62
16.3	-1.07476e+06	7889.65	-1.39489e+06	131404	59266.5	28551.2	446	1196	0	1	1	2	8.307	28.84	19.592	43.26	0	28.625	2.984	3.037	3.418	2.203			THR	197	1.748	195	1.345	197	1.64	164	CG	ASN	40	A	0.6
16.4	-1.07525e+06	7887.96	-1.39504e+06	130980	59138.6	28492.3	457	1262	0	1	1	2	9.404	29.781	19.436	41.379	0	28.808	3.236	3.287	3.638	2.196			LYS	198	2.638	196	1.223	198	2.462	165	OD1	ASN	40	A	0.66
16.5	-1.07601e+06	7947.7	-1.39505e+06	129771	59171.4	28520.7	456	1213	0	0	1	1	9.718	29.31	16.614	44.357	0	28.66	3.069	3.119	3.483	2.228			HIS	199	2.345	197	1.537	199	2.157	166	ND2	ASN	40	A	0.69
16.6	-1.0733e+06	7778.52	-1.39316e+06	130307	59138.9	28359.3	457	1213	0	1	0	1	9.718	27.743	18.025	44.514	0	28.627	2.845	2.899	3.283	2.358			THR	200	2.028	198	2.47	200	2.282	167	HD2	ASN	40	A	0.75
16.7	-1.07375e+06	7977.12	-1.3943e+06	130789	59125.7	28421.7	445	1227	0	1	1	2	9.091	31.348	18.809	40.752	0	28.725	2.746	2.805	3.203	2.188			GLY	201	1.871	199	2.358	201	1.968	168	HD2	ASN	40	A	0.78
16.8	-1.07423e+06	7820.76	-1.39308e+06	129240	59037.1	28305.7	450	1193	0	1	1	2	9.561	28.527	18.339	43.574	0	28.7	2.486	2.548	2.957	2.193			GLU	202	2.057	200	2.104	202	2.162	169	N	CYS	41	A	0.61
16.9	-1.07455e+06	7916.22	-1.39438e+06	130925	58967.9	28347.3	470	1188	0	1	0	1	10.345	30.094	16.614	42.947	0	28.717	2.834	2.89	3.282	2.178			TRP	203	1.505	201	1.977	203	1.623	170	H	CYS	41	A	0.64
17	-1.07545e+06	7883.36	-1.39738e+06	132687	59165	28358.4	465	1185	0	1	1	2	8.934	28.37	18.495	44.201	0	28.692	2.749	2.806	3.179	2.379			SER	204	1.428	202	2.099	204	1.408	171	CA	CYS	41	A	0.63
17.1	-1.07545e+06	7815.84	-1.39677e+06	131738	58700.6	28454.5	468	1193	0	1	1	2	9.875	29.154	17.085	43.887	0	28.809	2.981	3.037	3.382	2.327			LYS	205	1.515	203	1.49	205	1.692	172	HA	CYS	41	A	0.65
17.2	-1.0743e+06	7877.51	-1.39646e+06	133217	59109.2	28422.7	457	1227	0	1	1	2	10.188	29.937	13.95	45.925	0	28.698	2.842	2.904	3.252	1.831			THR	206	1.197	204	1.422	206	1.113	173	C	CYS	41	A	0.66
17.3	-1.07426e+06	8065.77	-1.39535e+06	131256	59021.1	28187.1	457	1183	0	1	0	1	9.248	29.467	16.771	44.514	0	28.78	2.972	3.028	3.377	1.879			VAL	207	1.18	205	1.636	207	1.171	174	O	CYS	41	A	0.73
17.4	-1.07507e+06	7983.01	-1.39475e+06	131157	59021.8	28764.2	444	1203	0	0	2	2	10.188	28.37	19.749	41.693	0	28.814	3.199	3.256	3.578	1.755			PHE	208	0.976	206	1.288	208	1.242	175	CB	CYS	41	A	0.65
17.5	-1.07679e+06	7974.57	-1.39533e+06	130067	59274	28333.4	449	1210	0	1	1	2	10.502	27.9	16.771	44.828	0	28.839	2.686	2.739	3.152	1.659			GLU	209	1.008	207	1.188	209	1.106	176	HB	CYS	41	A	0.68
17.6	-1.07552e+06	8143.52	-1.39458e+06	129955	59573.4	28794.7	447	1206	0	0	2	2	9.718	28.84	19.122	42.32	0	28.748	2.467	2.533	2.958	1.732			TYR	210	0.87	208	1.678	210	1.039	177	HB	CYS	41	A	0.7
17.7	-1.07409e+06	7844.97	-1.39729e+06	134238	58789.7	28480.3	474	1166	0	0	0	0	8.621	31.034	16.771	43.574	0	28.732	2.774	2.834	3.22	1.641			ARG	211	1.664	209	1.027	211	1.468	178	SG	CYS	41	A	0.65
17.8	-1.07261e+06	7952.01	-1.39231e+06	130993	59190.9	28788.9	445	1217	0	0	1	1	9.248	27.429	16.771	46.552	0	28.779	2.819	2.884	3.256	1.739			THR	212	0.944	210	0.896	212	1.199	179	N	ARG	42	A	0.65
17.9	-1.07544e+06	7995.36	-1.39706e+06	132515	59301.1	28715.4	452	1209	0	0	0	0	8.934	28.213	18.495	44.357	0	28.701	2.589	2.656	3.063	1.708			ARG	213	1.796	211	1.799	213	1.732	180	H	ARG	42	A	0.68
18	-1.07511e+06	8190.31	-1.39428e+06	130061	58899.5	28380.7	451	1185	0	1	1	2	9.404	29.467	17.241	43.887	0	28.538	2.563	2.634	3.019	1.683			LYS	214	1.893	212	0.949	214	1.729	181	CA	ARG	42	A	0.68
18.1	-1.07541e+06	8043.55	-1.39487e+06	130009	58796.4	28182.6	460	1218	0	0	2	2	10.188	30.564	17.398	41.85	0	28.492	2.332	2.402	2.826	2.009			ALA	215	1.032	213	1.705	215	1.2	182	HA	ARG	42	A	0.72
18.2	-1.07524e+06	7871.13	-1.39344e+06	129315	59532.2	28402.8	453	1224	0	0	2	2	10.031	28.37	19.279	42.32	0	28.568	1.999	2.08	2.554	1.867			VAL	216	1.358	214	1.407	216	1.316	183	C	ARG	42	A	0.69
18.3	-1.0757e+06	7862.84	-1.3959e+06	131133	58878.1	28417.3	456	1215	0	0	2	2	8.777	29.31	19.279	42.633	0	28.493	2.666	2.731	3.093	1.787			ARG	217	1.034	215	0.931	217	1.346	184	O	ARG	42	A	0.75
18.4	-1.07459e+06	7961.53	-1.39513e+06	131208	58995.4	28144.3	469	1235	0	0	2	2	9.248	31.191	16.771	42.79	0	28.654	2.751	2.814	3.168	1.696			LEU	218	0.978	216	1.29	218	1.091	185	CB	ARG	42	A	0.7
18.5	-1.07414e+06	8180.7	-1.39553e+06	132218	59547	28175.3	447	1189	0	0	1	1	9.561	28.683	15.204	46.552	0	28.516	2.486	2.554	2.93	1.582			PRO	219	0.858	217	1.353	219	0.982	186	HB	ARG	42	A	0.77
18.6	-1.0742e+06	8050.94	-1.39303e+06	130101	59248.4	28139.6	448	1203	0	0	1	1	10.188	29.467	13.009	47.335	0	28.405	2.441	2.51	2.902	1.867			ILE	220	1.066	218	0.931	220	1.133	187	HB	ARG	42	A	0.76
18.7	-1.07657e+06	8030.63	-1.3956e+06	130019	58979.7	28347.5	460	1190	0	0	0	0	9.404	28.84	17.868	43.887	0	28.401	2.337	2.407	2.827	1.724			VAL	221	1.368	219	0.803	221	1.681	188	CG	ARG	42	A	0.72
18.8	-1.07519e+06	7792.99	-1.39634e+06	131876	59094.8	28317.6	451	1172	0	0	1	1	9.248	28.84	17.555	44.357	0	28.429	2.436	2.505	2.886	1.521			ASP	222	1.353	220	1.122	222	1.376	189	HG	ARG	42	A	0.87
18.9	-1.07432e+06	7745.02	-1.39409e+06	131297	58960.8	28600.2	457	1203	0	1	1	2	9.091	28.056	18.182	44.671	0	28.778	3.037	3.094	3.412	1.769			ILE	223	1.239	221	1.34	223	1.611	190	HG	ARG	42	A	0.84
19	-1.07419e+06	8156.2	-1.39414e+06	130733	59179.2	28615.5	463	1194	0	1	1	2	9.248	27.116	17.085	46.552	0	28.683	2.968	3.029	3.351	1.659			ALA	224	1.394	222	1.032	224	1.553	191	CD	ARG	42	A	0.78
19.1	-1.07538e+06	8004.51	-1.3941e+06	130401	58931.5	28405.1	453	1188	0	0	2	2	8.934	29.31	18.809	42.947	0	28.588	2.82	2.885	3.212	1.696			PRO	225	1.363	223	1.168	225	1.436	192	HD	ARG	42	A	0.92
19.2	-1.07599e+06	8057.72	-1.39407e+06	129157	58774.6	28113.3	460	1221	0	0	2	2	8.934	28.056	19.906	43.103	0	28.362	2.724	2.789	3.153	1.597			TYR	226	1.97	224	1.266	226	1.831	193	HD	ARG	42	A	0.94
19.3	-1.07698e+06	8306.37	-1.39358e+06	127713	59215	28550.4	471	1198	0	0	2	2	9.091	27.9	20.376	42.633	0	28.385	2.441	2.51	2.941	1.747			ASP	227	1.675	225	1.291	227	1.536	194	NE	ARG	42	A	0.8
19.4	-1.07639e+06	7874.31	-1.39778e+06	132491	59123.2	28296.5	471	1199	0	0	2	2	8.464	28.683	19.436	43.417	0	28.327	2.716	2.788	3.231	1.746			ILE	228	1.709	226	1.543	228	2.093	195	HE	ARG	42	A	0.83
19.5	-1.07574e+06	8139.24	-1.39248e+06	127831	59308.8	28303.2	453	1232	0	0	2	2	8.777	30.408	18.495	42.32	0	28.585	2.496	2.561	3.063	1.524			GLY	229	1.921	227	1.425	229	1.954	196	CZ	ARG	42	A	0.89
19.6	-1.07446e+06	8027.67	-1.39357e+06	130258	59176.5	28572.4	462	1253	0	0	2	2	9.248	30.251	18.339	42.163	0	28.477	2.721	2.788	3.225	1.648			GLY	230	1.985	228	1.955	230	2.01	197	NH1	ARG	42	A	1.03
19.7	-1.07457e+06	8053.9	-1.39561e+06	132189	59086.3	28529.7	457	1205	0	0	2	2	9.404	27.9	16.771	45.925	0	28.425	2.88	2.943	3.418	1.317			PRO	231	2.262	229	1.757	231	2.298	198	HH1	ARG	42	A	1.05
19.8	-1.07501e+06	8001.47	-1.39646e+06	131983	58718.9	28351.5	468	1190	0	0	2	2	9.248	29.467	15.987	45.298	0	28.558	2.956	3.017	3.445	1.513			ASP	232	2.212	230	1.808	232	2.319	199	HH1	ARG	42	A	1.19
19.9	-1.07434e+06	7879.66	-1.39243e+06	129744	58798	28434.9	471	1204	0	0	2	2	8.464	28.056	17.555	45.925	0	28.588	3.118	3.178	3.577	1.419			GLN	233	1.74	231	2.092	233	1.849	200	NH2	ARG	42	A	0.97
20	-1.07544e+06	8020.16	-1.39446e+06	130332	58988.3	28333.3	453	1185	0	0	2	2	7.68	29.781	17.085	45.455	0	28.3	2.765	2.829	3.3	1.789			GLU	234	1.61	232	2.122	234	1.728	201	HH2	ARG	42	A	0.95
20.1	-1.07554e+06	7892.09	-1.39639e+06	132025	58786.6	28310.2	461	1179	0	0	1	1	7.837	30.408	16.771	44.984	0	28.481	2.86	2.923	3.327	1.581			PHE	235	1.41	233	1.587	235	1.564	202	HH2	ARG	42	A	1.13
20.2	-1.07492e+06	7685.99	-1.39673e+06	132995	58932.3	28413.2	466	1175	0	1	1	2	9.875	29.467	16.458	44.201	0	28.718	2.846	2.906	3.363	1.666			GLY	236	1.159	234	1.535	236	1.163	203	N	ASP	43	A	0.67
20.3	-1.0751e+06	8113.59	-1.3949e+06	130781	59374.4	28432	459	1208	0	1	1	2	7.524	29.154	17.085	46.238	0	28.516	2.724	2.795	3.193	1.774			VAL	237	1.194	235	1.373	237	1.302	204	H	ASP	43	A	0.68
20.4	-1.07668e+06	7897.5	-1.39353e+06	128208	59287.1	28356.6	470	1216	0	0	1	1	8.777	29.467	20.063	41.693	0	28.404	3.071	3.136	3.517	1.77			ASP	238	1.201	236	1.15	238	1.181	205	CA	ASP	43	A	0.69
20.5	-1.07581e+06	8075.72	-1.3979e+06	133016	59289.1	28595	465	1218	0	0	1	1	8.934	28.997	17.241	44.828	0	28.595	2.745	2.814	3.219	1.808			VAL	239	1.065	237	1.203	239	1.089	206	HA	ASP	43	A	0.73
20.6	-1.07485e+06	8049.17	-1.39631e+06	132682	59346.8	28594.5	467	1213	0	0	2	2	9.404	30.408	20.063	40.125	0	28.678	2.805	2.871	3.29	1.543			GLY	240	0.736	238	1.14	240	0.809	207	C	ASP	43	A	0.73
20.7	-1.07483e+06	7737.44	-1.39532e+06	132174	59075.2	28574.5	466	1207	0	0	2	2	10.502	29.154	19.436	40.909	0	28.474	2.722	2.789	3.213	1.558			PRO	241	0.801	239	1.103	241	0.909	208	O	ASP	43	A	0.83
20.8	-1.07446e+06	7895.18	-1.39426e+06	131455	59462.9	28749	451	1204	0	0	2	2	9.091	27.743	15.987	47.179	0	28.586	2.612	2.673	3.108	1.67			VAL	242	0.915	240	0.801	242	1.045	209	CB	ASP	43	A	0.67
20.9	-1.07543e+06	8060.28	-1.39502e+06	130516	59135.1	28574.8	454	1213	0	0	1	1	10.502	27.9	18.495	43.103	0	28.502	2.572	2.636	3.088	1.56			CYS	243	0.722	241	0.815	243	0.868	210	HB	ASP	43	A	0.7
21	-1.07513e+06	8016.76	-1.3942e+06	130220	59010.8	28193.8	463	1199	0	0	2	2	9.404	28.37	19.279	42.947	0	28.419	2.365	2.433	2.923	1.578			PHE	244	0.782	242	0.888	244	0.98	211	HB	ASP	43	A	0.73
21.1	-1.07562e+06	8249.09	-1.39552e+06	131108	59119.3	28379.9	445	1201	0	1	1	2	7.994	28.37	17.712	45.925	0	28.472	2.966	3.037	3.467	1.825			LEU	245	1.022	243	0.67	245	1.24	212	CG	ASP	43	A	0.78
21.2	-1.07478e+06	7954.54	-1.39394e+06	130787	59133.4	28289.7	457	1188	0	0	0	0	9.875	27.586	16.928	45.611	0	28.393	2.848	2.918	3.438	1.692			PRO		1.43414	244	0.677		1.60524	213	OD1	ASP	43	A	0.94
21.3	-1.07639e+06	8080.5	-1.39716e+06	131864	58974.3	28086.8	456	1232	0	0	1	1	10.658	27.273	15.047	47.022	0	28.442	2.858	2.919	3.515	1.835			ASP			245	1.15		0.160524	214	OD2	ASP	43	A	0.86
21.4	-1.07477e+06	8038.86	-1.3963e+06	132596	58815.2	28335.8	456	1171	0	0	2	2	9.404	29.624	19.279	41.693	0	28.661	2.676	2.743	4.198	1.767			GLY				1.45427			215	N	LEU	44	A	0.71
21.5	-1.07421e+06	7928.99	-1.39692e+06	133244	59098.1	28394.7	448	1200	0	0	1	1	9.718	27.9	19.906	42.476	0	28.655	3.156	3.214	3.59	1.895			SER							216	H	LEU	44	A	0.69
21.6	-1.07473e+06	7725.16	-1.39548e+06	131676	59011.8	28171.9	459	1216	0	0	2	2	10.345	28.37	13.793	47.492	0	28.574	2.929	2.983	3.483	1.667			ARG							217	CA	LEU	44	A	0.74
21.7	-1.07649e+06	8049.66	-1.3957e+06	130115	58929.8	28463.9	450	1198	0	1	1	2	10.502	28.37	18.339	42.79	0	28.819	2.93	2.993	3.537	1.88			LYS							218	HA	LEU	44	A	0.79
21.8	-1.07482e+06	8066.11	-1.3926e+06	129198	58882.6	28463.2	458	1214	0	0	0	0	10.031	28.527	18.182	43.26	0	28.588	2.762	2.831	3.615	1.511			ASN							219	C	LEU	44	A	0.78
21.9	-1.07418e+06	7963.55	-1.39215e+06	128734	59019.9	28213.8	461	1190	0	0	1	1	10.345	29.467	19.122	41.066	0	28.467	2.19	2.262	3.329	1.889			PRO							220	O	LEU	44	A	0.85
22	-1.07564e+06	7686.55	-1.39732e+06	132423	58569.4	28221.3	458	1201	0	0	1	1	9.091	26.959	20.376	43.574	0	28.543	2.35	2.417	3.321	1.394			ALA							221	CB	LEU	44	A	0.73
22.1	-1.07333e+06	7833.06	-1.39382e+06	131304	58840.6	28175.5	464	1194	0	0	1	1	9.248	29.624	17.868	43.26	0	28.332	2.449	2.519	4.253	1.547			ARG							222	HB	LEU	44	A	0.76
22.2	-1.07803e+06	7924.68	-1.39701e+06	130352	59121.8	28382	451	1209	0	0	1	1	9.248	28.056	16.614	46.082	0	28.401	2.206	2.28	3.194	1.357			ASN							223	HB	LEU	44	A	0.75
22.3	-1.07596e+06	7889.14	-1.39492e+06	130689	58704.2	28098.6	465	1204	0	1	1	2	9.248	29.937	17.555	43.26	0	28.583	2.873	2.936	3.564	1.499			CYS							224	CG	LEU	44	A	0.77
22.4	-1.07493e+06	7883.09	-1.39479e+06	130954	59099.5	28291.7	458	1228	0	0	1	1	9.718	28.213	18.182	43.887	0	28.467	2.415	2.485	3.294	1.423			ARG							225	HG	LEU	44	A	0.81
22.5	-1.07547e+06	7713.84	-1.39413e+06	130255	59223.5	28419.7	448	1198	0	0	1	1	9.718	28.997	15.674	45.611	0	28.607	2.649	2.713	3.405	1.335			ASP							226	CD1	LEU	44	A	0.86
22.6	-1.07497e+06	7879.13	-1.39638e+06	132208	59114	28336.5	448	1184	0	1	1	2	9.561	30.878	16.301	43.26	0	28.446	2.62	2.682	3.57	1.667			LEU							227	HD1	LEU	44	A	1.38
22.7	-1.07612e+06	7954.46	-1.39806e+06	132689	58928.5	28094.2	458	1200	0	1	1	2	9.718	27.743	19.122	43.417	0	28.633	3.289	3.353	4.652	1.4			LYS							228	HD1	LEU	44	A	1.36
22.8	-1.07503e+06	7887.91	-1.39707e+06	132679	59000.7	28440.9	466	1179	0	1	0	1	9.875	30.408	16.928	42.79	0	28.619	3.017	3.079	3.665	1.532			PHE							229	HD1	LEU	44	A	1.33
22.9	-1.07361e+06	7980.69	-1.39566e+06	132288	58901.2	28141.9	451	1200	0	1	1	2	9.561	28.84	15.517	46.082	0	28.573	3.275	3.33	4.593	1.513			CYS							230	CD2	LEU	44	A	0.89
23	-1.07442e+06	7926.91	-1.39566e+06	132006	59033	27989.8	454	1196	0	1	0	1	9.091	29.31	15.831	45.768	0	28.492	3.302	3.363	3.844	1.594			HIS							231	HD2	LEU	44	A	1.39
23.1	-1.07482e+06	7789.12	-1.3977e+06	133821	59168.8	28400.8	450	1203	0	0	2	2	8.777	29.154	18.339	43.73	0	28.525	3.345	3.407	3.831	1.53			PRO							232	HD2	LEU	44	A	1.39
23.2	-1.07501e+06	8049.53	-1.39474e+06	130764	58846.8	28090.2	468	1188	0	1	1	2	10.188	28.997	19.592	41.223	0	28.536	3.558	3.618	4.1	1.402			GLU							233	HD2	LEU	44	A	1.38
23.3	-1.0752e+06	7951.38	-1.39726e+06	133292	59126.5	27952.3	452	1211	0	1	1	2	9.248	28.997	18.495	43.26	0	28.341	3.216	3.275	4.363	1.775			LEU							234	N	LYS	45	A	0.79
23.4	-1.07407e+06	8084.48	-1.39523e+06	132126	59283.5	28122.3	457	1201	0	1	0	1	8.307	28.527	19.592	42.947	0.627	28.316	2.802	2.872	3.974	1.582			LYS							235	H	LYS	45	A	0.79
23.5	-1.0749e+06	8330.7	-1.39294e+06	128719	58761.9	27851.1	453	1175	0	1	1	2	8.621	31.661	17.868	41.85	0	28.465	2.861	2.927	4.125	1.613			SER							236	CA	LYS	45	A	0.85
23.6	-1.07511e+06	7798.96	-1.39577e+06	131437	58749.8	28137.3	450	1206	0	0	2	2	9.248	30.251	17.712	42.79	0	28.614	2.757	2.83	4.171	1.574			GLY							237	HA	LYS	45	A	0.91
23.7	-1.07438e+06	8098.45	-1.39472e+06	130794	59190.2	27989.4	453	1212	0	1	0	1	9.875	29.31	17.712	43.103	0	28.527	2.692	2.767	4.121	1.56			GLU							238	C	LYS	45	A	0.85
23.8	-1.07521e+06	7959.13	-1.39489e+06	130235	59120.8	28208.8	454	1198	0	1	0	1	10.031	30.251	16.301	43.417	0	28.824	3.035	3.098	4.342	1.538			TYR							239	O	LYS	45	A	0.97
23.9	-1.07479e+06	7894.97	-1.39607e+06	131760	58851.7	28110.4	462	1194	0	1	1	2	10.188	28.997	16.144	44.671	0	28.617	2.763	2.833	4.198	1.63			TRP							240	CB	LYS	45	A	0.88
24	-1.07399e+06	7768.15	-1.39375e+06	130439	59391.7	28448.7	437	1232	0	1	0	1	9.875	29.154	17.241	43.73	0	28.89	2.931	2.987	4.325	1.502			VAL							241	HB	LYS	45	A	0.9
24.1	-1.07538e+06	7984.03	-1.39417e+06	129761	59226.3	28139.3	461	1193	0	1	1	2	9.248	29.154	19.592	42.006	0	28.782	2.683	2.745	4.148	1.502			ASP							242	HB	LYS	45	A	0.88
24.2	-1.07508e+06	8196.63	-1.39409e+06	130250	59271.2	28420	471	1208	0	1	1	2	10.031	29.31	17.868	42.79	0	28.935	2.811	2.87	4.314	1.6			PRO							243	CG	LYS	45	A	1.02
24.3	-1.07476e+06	7878.74	-1.39616e+06	131568	58938.1	28068.7	470	1213	0	2	0	2	8.777	28.527	17.868	44.828	0	28.695	2.321	2.393	3.934	1.665			ASN							244	HG	LYS	45	A	1.48
24.4	-1.07544e+06	7718.5	-1.39549e+06	131211	59112.4	28384.3	440	1185	0	2	0	2	10.188	29.31	14.89	45.611	0	28.522	1.919	2.004	3.671	1.658			GLN							245	HG	LYS	45	A	1.3
24.5	-1.07464e+06	7999.15	-1.39526e+06	131495	59495.6	28339.5	455	1217	0	1	1	2	9.561	29.31	17.085	44.044	0	28.715	2.47	2.542	4.046	1.813			GLY							246	CD	LYS	45	A	1.65
24.6	-1.07491e+06	8019.13	-1.39429e+06	130168	59116.9	28303.8	476	1194	0	1	1	2	9.404	30.251	17.241	43.103	0	28.588	2.604	2.669	4.082	1.888			CYS							247	HD	LYS	45	A	2.09
24.7	-1.07589e+06	7869.03	-1.39674e+06	131500	59504.7	28518	450	1185	0	1	1	2	10.345	29.154	18.025	42.476	0	28.864	2.798	2.855	4.16	1.501			LYS							248	HD	LYS	45	A	2.23
24.8	-1.07477e+06	7837.45	-1.39532e+06	131223	58899	28466.9	466	1188	0	1	0	1	9.091	29.467	19.279	42.163	0	28.65	2.669	2.733	4.041	1.767			LEU							249	CE	LYS	45	A	1.73
24.9	-1.07411e+06	7908.59	-1.39464e+06	131210	58778.2	28239.9	454	1194	0	1	0	1	9.875	29.467	16.144	44.514	0	28.638	2.847	2.904	4.177	1.851			ASP							250	HE	LYS	45	A	2.02
25	-1.07408e+06	7865.01	-1.39324e+06	130187	58939.9	28359.8	457	1185	0	1	0	1	10.031	29.937	18.495	41.536	0	28.421	2.528	2.589	3.928	1.707			ALA							251	HE	LYS	45	A	1.84
25.1	-1.07581e+06	8053.6	-1.39387e+06	128648	59086.1	28371.8	444	1193	0	1	0	1	10.188	29.31	17.555	42.947	0	28.554	2.299	2.371	3.78	1.823			ILE							252	NZ	LYS	45	A	2.19
25.2	-1.07349e+06	8000.2	-1.39363e+06	130884	59299.1	28802.3	475	1191	0	1	0	1	9.718	29.781	18.966	41.536	0	28.697	2.401	2.463	4.007	1.775			LYS							253	HZ	LYS	45	A	2.5
25.3	-1.07454e+06	7932.83	-1.39399e+06	130471	58951.3	28367.9	459	1178	0	1	0	1	9.091	28.527	17.398	44.984	0	28.54	2.454	2.516	4.08	1.765			VAL							254	HZ	LYS	45	A	2.54
25.4	-1.07344e+06	7713.79	-1.39379e+06	130984	59026.2	28719.4	453	1209	0	2	0	2	9.561	29.467	17.712	43.26	0	28.762	2.684	2.74	4.266	2.056			PHE							255	HZ	LYS	45	A	2.56
25.5	-1.07441e+06	7880.5	-1.39604e+06	132230	59241.6	28562.4	442	1181	0	1	0	1	10.658	28.683	16.928	43.73	0	28.705	2.191	2.256	3.96	1.846			CYS							256	N	PHE	46	A	0.8
25.6	-1.07603e+06	7850	-1.39471e+06	129620	59082.9	28784.3	450	1196	0	1	0	1	9.404	28.527	16.771	45.298	0	28.69	2.481	2.544	3.955	1.713			ASN							257	H	PHE	46	A	0.78
25.7	-1.07477e+06	8184.56	-1.39592e+06	132192	59292.4	29140.8	447	1217	0	1	0	1	8.464	30.408	18.339	42.79	0	28.675	2.341	2.409	3.915	1.664			MET							258	CA	PHE	46	A	0.82
25.8	-1.07521e+06	7969.39	-1.39642e+06	131082	59332.8	29057.6	454	1228	0	1	0	1	10.031	28.997	18.966	42.006	0	28.704	2.245	2.314	3.883	1.664			GLU							259	HA	PHE	46	A	0.85
25.9	-1.07483e+06	7938.99	-1.39555e+06	131500	58814.6	28752	456	1215	0	1	0	1	9.718	27.9	18.182	44.201	0	28.603	2.364	2.429	4.057	1.538			THR							260	C	PHE	46	A	0.86
26	-1.07556e+06	7892.04	-1.39413e+06	128983	59181.6	28750.9	447	1227	0	1	0	1	9.561	29.937	16.301	44.201	0	28.61	2.286	2.347	3.842	1.717			GLY							261	O	PHE	46	A	0.97
26.1	-1.07491e+06	7663.42	-1.3946e+06	131151	58609	28673.5	455	1197	0	1	0	1	10.031	30.251	17.241	42.476	0	28.459	2.558	2.617	3.894	1.819			GLU							262	CB	PHE	46	A	0.83
26.2	-1.07576e+06	7956.25	-1.39515e+06	130547	59222.7	28605.6	472	1221	0	1	0	1	10.815	30.251	18.339	40.596	0	28.585	2.446	2.51	3.87	1.792			THR							263	HB	PHE	46	A	0.86
26.3	-1.07469e+06	7856.99	-1.39392e+06	130382	59482.6	28928.7	449	1199	0	1	0	1	10.188	27.429	16.928	45.455	0	28.674	2.797	2.858	4.155	1.71			CYS							264	HB	PHE	46	A	0.89
26.4	-1.07569e+06	8028.05	-1.39646e+06	130895	59017	28757.6	469	1206	0	1	0	1	9.718	29.624	18.495	42.163	0	28.655	2.716	2.783	4.28	1.623			ILE							265	CG	PHE	46	A	0.83
26.5	-1.07638e+06	8024.81	-1.39559e+06	130552	59158.6	28793.8	456	1229	0	0	0	0	10.031	29.154	16.771	44.044	0	28.77	3.071	3.129	4.561	1.573			SER							266	CD1	PHE	46	A	0.87
26.6	-1.07451e+06	7856.98	-1.39468e+06	131597	59065.2	28872.8	464	1195	0	1	0	1	11.129	29.937	16.144	42.79	0	28.763	3.225	3.285	4.393	1.495			ALA							267	HD1	PHE	46	A	0.96
26.7	-1.07497e+06	7913.62	-1.39456e+06	130633	59098.2	28437.5	463	1177	0	1	0	1	9.718	28.213	18.339	43.73	0	28.745	2.912	2.967	3.99	1.621			ASN							268	CD2	PHE	46	A	0.97
26.8	-1.07477e+06	8081.4	-1.39482e+06	130600	59121.3	28756.4	466	1207	0	1	0	1	10.188	29.467	16.771	43.574	0	28.584	2.931	2.986	3.996	1.738			PRO							269	HD2	PHE	46	A	1.1
26.9	-1.07549e+06	7841.99	-1.39713e+06	132532	59137.9	28560.3	467	1189	0	1	0	1	9.875	28.683	17.712	43.73	0	28.781	2.906	2.969	3.955	1.667			LEU							270	CE1	PHE	46	A	0.96
27	-1.07532e+06	8143.62	-1.39644e+06	131732	59389.3	28840.7	471	1196	0	1	0	1	9.561	30.094	18.652	41.693	0	28.833	3.016	3.078	4.153	1.643			ASN							271	HE1	PHE	46	A	1.09
27.1	-1.07511e+06	7770.96	-1.39602e+06	131286	58983.2	28936.3	465	1206	0	1	0	1	10.502	28.84	16.771	43.887	0	28.515	2.738	2.804	4.02	1.633			VAL							272	CE2	PHE	46	A	1.06
27.2	-1.07527e+06	7722.66	-1.39742e+06	132432	59468.9	29036.9	451	1230	0	1	0	1	10.345	28.997	16.614	44.044	0	28.511	2.425	2.49	3.765	1.524			PRO							273	HE2	PHE	46	A	1.24
27.3	-1.07549e+06	7796.82	-1.39513e+06	130442	58997.7	28849.9	451	1205	0	0	0	0	10.502	30.094	18.809	40.596	0	28.564	2.656	2.722	3.92	1.767			ARG							274	CZ	PHE	46	A	1.02
27.4	-1.07445e+06	8228.4	-1.39494e+06	131169	59418.3	28981.3	446	1216	0	1	0	1	9.248	28.997	17.398	44.357	0	28.943	3.244	3.3	4.472	1.741			LYS							275	HZ	PHE	46	A	1.14
27.5	-1.07589e+06	8022.36	-1.39579e+06	130409	58956.6	29139	451	1188	0	1	0	1	10.031	29.154	18.809	42.006	0	28.965	3.037	3.096	4.581	1.882			HIS							276	N	CYS	47	A	0.83
27.6	-1.07445e+06	8131.38	-1.39552e+06	131444	59212.6	28958.8	457	1182	0	1	0	1	10.345	29.937	17.241	42.476	0	28.8	2.835	2.899	4.3	1.844			TRP							277	H	CYS	47	A	0.82
27.7	-1.07465e+06	8018.63	-1.39538e+06	131541	59321.2	28784.1	454	1233	0	1	0	1	9.404	30.094	18.025	42.476	0	28.842	2.532	2.598	4.017	1.71			TRP							278	CA	CYS	47	A	0.88
27.8	-1.07462e+06	8053.26	-1.39535e+06	131434	59385.1	29052.4	446	1218	0	1	0	1	9.248	29.937	15.674	45.141	0	28.845	2.966	3.025	4.079	1.8			THR							279	HA	CYS	47	A	0.92
27.9	-1.07465e+06	7908.67	-1.39708e+06	132925	59098.4	28679.2	468	1193	0	1	0	1	8.777	29.31	17.555	44.357	0	28.898	2.929	2.992	4.117	1.717			ASP							280	C	CYS	47	A	0.93
28	-1.07595e+06	7772.88	-1.3976e+06	131957	59182.9	28297.1	464	1191	0	1	0	1	10.345	29.154	18.339	42.163	0	28.655	2.628	2.695	3.823	1.777			SER							281	O	CYS	47	A	1.03
28.1	-1.07546e+06	7833.45	-1.39533e+06	130576	59116	28533.9	463	1210	0	1	0	1	9.875	29.467	18.182	42.476	0	28.68	2.43	2.503	3.887	1.765			SER							282	CB	CYS	47	A	0.91
28.2	-1.07459e+06	7618.69	-1.39583e+06	132431	59063.3	28785.9	467	1208	0	1	0	1	9.561	29.467	18.495	42.476	0	28.628	2.948	3.011	4.194	1.804			LYS							283	HB	CYS	47	A	0.95
28.3	-1.07432e+06	8016.57	-1.3947e+06	131180	59100.3	28648.8	447	1204	0	1	0	1	9.718	28.997	19.436	41.85	0	28.814	2.649	2.723	3.745	1.592			LYS							284	HB	CYS	47	A	0.96
28.4	-1.07445e+06	7879.97	-1.39456e+06	130909	59195.7	28631.7	459	1199	0	1	0	1	10.815	28.683	14.42	46.082	0	28.704	2.341	2.417	3.665	1.762			HIS							285	SG	CYS	47	A	0.96
28.5	-1.07518e+06	8080.96	-1.3936e+06	129071	59420.7	28845.9	467	1207	0	1	0	1	10.031	28.997	16.771	44.201	0	28.612	2.274	2.352	3.631	1.562			VAL							286	N	HIS	48	A	0.92
28.6	-1.07464e+06	7877.54	-1.39444e+06	130886	58971.3	28852.6	475	1175	0	1	0	1	9.404	30.721	16.928	42.947	0	28.63	2.22	2.292	3.68	1.538			TRP							287	H	HIS	48	A	0.88
28.7	-1.0748e+06	7795.43	-1.39479e+06	130911	58836.2	28712.3	454	1229	0	1	0	1	10.345	29.31	17.085	43.26	0	28.797	2.459	2.52	3.95	1.487			PHE							288	CA	HIS	48	A	0.99
28.8	-1.07589e+06	8077.65	-1.39373e+06	128870	59155.8	28760.7	447	1207	0	1	0	1	10.972	29.781	14.734	44.514	0	28.819	2.63	2.699	4.15	1.761			GLY							289	HA	HIS	48	A	1.07
28.9	-1.07437e+06	7945.48	-1.39493e+06	131275	58717.4	28641.6	444	1195	0	1	0	1	10.972	30.094	15.204	43.73	0	28.686	2.275	2.35	3.814	1.749			GLU							290	C	HIS	48	A	1.02
29	-1.07404e+06	7839.9	-1.39454e+06	131190	59067.4	28748.4	462	1186	0	1	1	2	9.875	28.683	19.122	42.32	0	28.7	2.199	2.273	3.789	2.069			SER							291	O	HIS	48	A	1.03
29.1	-1.07463e+06	8097.36	-1.39403e+06	130266	59310.2	28697.8	453	1224	0	1	0	1	9.248	29.467	17.398	43.887	0	28.774	2.184	2.259	3.729	2.596			MET							292	CB	HIS	48	A	1.03
29.2	-1.07543e+06	7933.61	-1.39491e+06	130706	59327.5	28561.9	460	1198	0	1	0	1	9.875	29.31	17.868	42.947	0	28.667	2.133	2.213	3.507	2.478			ASP							293	HB	HIS	48	A	0.99
29.3	-1.07563e+06	7766.35	-1.39528e+06	130425	58915.4	28989.3	450	1210	0	1	0	1	10.972	28.683	15.831	44.514	0	28.564	2.042	2.126	3.371	2.378			GLY							294	HB	HIS	48	A	1.15
29.4	-1.07525e+06	7917.14	-1.39427e+06	129907	59337.5	28545.1	446	1170	0	1	0	1	10.502	29.154	15.047	45.298	0	28.731	2.27	2.34	3.376	2.45			GLY							295	CG	HIS	48	A	1.14
29.5	-1.07545e+06	7736.52	-1.39358e+06	129333	59082.6	28786	460	1203	0	0	0	0	9.248	29.467	19.906	41.379	0	28.68	2.259	2.332	3.223	2.526			PHE							296	ND1	HIS	48	A	1.36
29.6	-1.07567e+06	7979.97	-1.39356e+06	128775	59275.5	28634.1	465	1182	0	1	0	1	10.502	29.937	16.614	42.947	0	28.667	2.37	2.451	3.512	2.527			GLN							297	HD1	HIS	48	A	1.52
29.7	-1.07633e+06	8023.31	-1.39476e+06	129908	59129.2	28664.3	462	1212	0	1	0	1	9.875	29.31	17.398	43.417	0	28.831	2.64	2.708	4.037	2.546			PHE							298	CD2	HIS	48	A	1.18
29.8	-1.07373e+06	7947.93	-1.39486e+06	131560	58779	28732.6	457	1194	0	1	0	1	10.658	31.034	14.89	43.417	0	28.847	2.339	2.423	3.675	2.383			SER							299	HD2	HIS	48	A	1.19
29.9	-1.07681e+06	7975.86	-1.39637e+06	130841	59448.7	28459.7	448	1206	0	1	0	1	10.658	30.408	16.144	42.79	0	28.741	2.222	2.302	3.855	2.107			TYR							300	CE1	HIS	48	A	1.5
30	-1.07481e+06	7879.66	-1.39564e+06	131414	59104.7	28457.2	454	1211	0	1	0	1	10.345	29.154	16.144	44.357	0	28.824	2.388	2.465	3.74	1.771			GLY							301	HE1	HIS	48	A	1.73
30.1	-1.07563e+06	7912.03	-1.39674e+06	132139	59392.7	28688.6	449	1190	0	1	0	1	10.188	30.564	17.868	41.379	0	28.704	2.186	2.272	3.663	1.673			ASN							302	NE2	HIS	48	A	1.4
30.2	-1.07507e+06	7971.2	-1.39288e+06	129127	59137.4	28610.9	457	1203	0	1	0	1	9.875	29.31	17.241	43.574	0	28.604	2.671	2.735	3.903	1.764			PRO							303	N	PRO	49	A	1.09
30.3	-1.07493e+06	8067.4	-1.39555e+06	131760	59296.2	28698.8	460	1183	0	1	0	1	9.561	29.937	17.085	43.417	0	28.707	2.587	2.653	3.974	1.748			GLU							304	CA	PRO	49	A	1.15
30.4	-1.07584e+06	7958.55	-1.39522e+06	130485	59104.3	28793.9	448	1168	0	1	0	1	9.561	28.997	18.495	42.947	0	28.806	2.676	2.739	4.023	1.985			LEU							305	HA	PRO	49	A	1.18
30.5	-1.07522e+06	7944.08	-1.39507e+06	130893	59268.5	29058.1	461	1195	0	1	0	1	9.248	30.408	15.517	44.828	0	28.727	2.239	2.308	4.053	1.879			PRO							306	C	PRO	49	A	1.18
30.6	-1.07515e+06	7772.21	-1.3942e+06	129929	59369.6	28949.7	449	1189	0	1	0	1	9.404	29.467	16.301	44.828	0	28.768	2.617	2.677	4.387	1.787			GLU							307	O	PRO	49	A	1.25
30.7	-1.0766e+06	7680.08	-1.3952e+06	129765	59457.4	28920.9	450	1182	0	1	0	1	9.091	30.251	15.987	44.671	0	28.762	2.811	2.863	4.601	1.788			ASP							308	CB	PRO	49	A	1.26
30.8	-1.07522e+06	7954.15	-1.39532e+06	131367	58844.2	28483.9	461	1201	0	1	0	1	9.718	30.094	17.868	42.32	0	28.728	3.246	3.303	4.697	1.819			VAL							309	HB	PRO	49	A	1.41
30.9	-1.07552e+06	8288.98	-1.39661e+06	131665	59642.8	29284.1	449	1217	0	1	0	1	9.091	30.251	15.517	45.141	0	29.005	3.452	3.504	4.849	1.821			LEU							310	HB	PRO	49	A	1.37
31	-1.07494e+06	7978.02	-1.39384e+06	130107	59276.6	29110.1	445	1199	0	1	0	1	10.345	30.251	16.771	42.633	0	28.793	2.974	3.034	4.605	1.931			ASP							311	CG	PRO	49	A	1.31
31.1	-1.07604e+06	7813.01	-1.39692e+06	131749	59363.1	28972.1	451	1202	0	1	0	1	11.285	29.624	17.241	41.85	0	28.854	3.032	3.098	5.044	1.761			VAL							312	HG	PRO	49	A	1.59
31.2	-1.07472e+06	7866.59	-1.39532e+06	131178	59030.4	28830.9	476	1209	0	1	0	1	9.248	30.408	19.122	41.223	0	28.779	3	3.063	4.891	1.951			GLN							313	HG	PRO	49	A	1.47
31.3	-1.07476e+06	7931.24	-1.39277e+06	129316	59271.4	29170.1	466	1222	0	1	0	1	10.658	31.191	14.42	43.73	0	28.842	2.684	2.757	4.694	1.743			LEU							314	CD	PRO	49	A	1.15
31.4	-1.07483e+06	8279.07	-1.39673e+06	133007	59174.7	29064.9	435	1220	0	1	0	1	9.875	29.467	16.771	43.887	0	28.732	2.429	2.502	4.691	1.655			ALA							315	HD	PRO	49	A	1.24
31.5	-1.07496e+06	7932.13	-1.39407e+06	130136	59416.2	29238.4	461	1205	0	1	1	2	9.091	30.251	16.928	43.73	0	28.786	2.715	2.777	4.804	1.668			PHE							316	HD	PRO	49	A	1.17
31.6	-1.07538e+06	7850.86	-1.39567e+06	131812	59368.2	28953.9	453	1198	0	1	0	1	9.718	29.781	15.361	45.141	0	28.611	2.728	2.795	4.535	1.441			LEU							317	N	GLU	50	A	1.18
31.7	-1.07379e+06	7608.52	-1.39462e+06	132263	59358.6	29292.5	466	1187	0	1	0	1	10.031	29.31	16.458	44.201	0	28.661	2.861	2.923	4.605	1.81			ARG							318	H	GLU	50	A	1.19
31.8	-1.07452e+06	7810.32	-1.39527e+06	131573	59114.3	29310	462	1215	0	1	1	2	10.345	30.094	15.987	43.574	0	28.657	2.96	3.016	4.614	1.472			LEU							319	CA	GLU	50	A	1.25
31.9	-1.07525e+06	7866.38	-1.39628e+06	132195	59145.1	28835.9	450	1216	0	1	0	1	9.404	33.072	16.301	41.223	0	28.513	2.244	2.327	4.183	1.895			LEU							320	HA	GLU	50	A	1.33
32	-1.07509e+06	8003.48	-1.39363e+06	129887	59019.4	28825.6	457	1196	0	1	0	1	9.091	28.84	16.458	45.611	0	28.697	2.905	2.961	4.501	1.867			SER							321	C	GLU	50	A	1.22
32.1	-1.07523e+06	8147.97	-1.39286e+06	129458	59173.1	28951.3	451	1205	0	1	0	1	8.777	30.721	15.361	45.141	0	28.704	2.972	3.028	3.875	1.749			SER							322	O	GLU	50	A	1.34
32.2	-1.07457e+06	7916.99	-1.39414e+06	130243	59054.4	28793.2	466	1163	0	0	2	2	8.777	30.721	15.361	45.141	0	28.832	3.129	3.192	3.819	1.657			ARG							323	CB	GLU	50	A	1.34
32.3	-1.07536e+06	7979.42	-1.39608e+06	132358	58884.8	28763.5	462	1182	0	1	1	2	9.718	29.937	14.577	45.768	0	28.689	2.949	3.011	3.708	1.673			ALA							324	HB	GLU	50	A	1.51
32.4	-1.07518e+06	7855.75	-1.3951e+06	131692	58848.9	28618.5	481	1191	0	1	1	2	9.561	30.564	16.771	43.103	0	28.826	3.03	3.093	3.933	1.855			SER							325	HB	GLU	50	A	1.49
32.5	-1.07458e+06	7942.56	-1.39236e+06	128612	58941.1	28875.2	459	1212	0	1	1	2	10.502	30.564	15.987	42.947	0	28.916	3.009	3.069	4.614	1.871			GLN							326	CG	GLU	50	A	1.6
32.6	-1.07394e+06	7983.59	-1.39387e+06	130902	59141.5	28692.6	462	1183	0	1	1	2	9.718	28.683	16.928	44.671	0	28.495	2.634	2.697	3.588	1.87			GLN							327	HG	GLU	50	A	1.82
32.7	-1.07587e+06	7932.48	-1.39573e+06	131310	59052.5	28801.2	447	1217	0	1	1	2	9.875	28.37	17.712	44.044	0	28.392	3.091	3.156	3.923	1.957			ILE							328	HG	GLU	50	A	1.83
32.8	-1.07626e+06	7901.02	-1.39743e+06	132047	59024.6	28803	466	1185	0	1	1	2	10.031	27.586	17.398	44.984	0	28.604	3.172	3.229	4.231	1.844			THR							329	CD	GLU	50	A	1.92
32.9	-1.07469e+06	7733.14	-1.39466e+06	131051	58748.2	28610.1	456	1215	0	1	1	2	10.188	30.094	11.755	47.962	0	28.492	3.275	3.33	4.434	1.851			TYR							330	OE1	GLU	50	A	2.47
33	-1.07538e+06	7943.06	-1.3964e+06	131591	59024.6	28703.1	481	1211	0	1	1	2	9.718	30.878	16.928	42.476	0	28.449	3.38	3.443	4.515	1.688			HIS							331	OE2	GLU	50	A	2.32
33.1	-1.0764e+06	7961.24	-1.39572e+06	130689	58704.6	28668	470	1213	0	1	1	2	9.561	29.937	15.674	44.828	0	28.628	3.508	3.565	4.557	1.837			CYS							332	N	LEU	51	A	1.13
33.2	-1.07374e+06	8006.22	-1.39405e+06	130858	58986.3	28783.2	461	1167	0	1	1	2	10.502	29.624	14.89	44.984	0	28.814	3.592	3.65	4.508	1.718			LYS							333	H	LEU	51	A	1.11
33.3	-1.0735e+06	7889.74	-1.3958e+06	133151	58765.9	28717.3	466	1188	0	1	0	1	9.248	30.251	18.025	42.476	0	28.715	3.742	3.807	4.603	1.99			ASN							334	CA	LEU	51	A	1.1
33.4	-1.07503e+06	8025.79	-1.39782e+06	133738	59128.6	28944.3	464	1173	0	1	0	1	11.129	28.683	16.301	43.887	0	28.658	3.385	3.452	4.319	1.801			SER							335	HA	LEU	51	A	1.13
33.5	-1.07422e+06	7756.46	-1.39337e+06	130203	59536.9	29017.5	456	1178	0	1	1	2	9.404	29.781	16.614	44.201	0	28.916	3.501	3.56	4.293	1.881			ILE							336	C	LEU	51	A	1.11
33.6	-1.07499e+06	7923.45	-1.39467e+06	130728	59120.1	28876.2	459	1195	0	1	1	2	11.285	29.467	15.204	44.044	0	28.556	3.128	3.19	3.965	1.845			ALA							337	O	LEU	51	A	1.17
33.7	-1.07589e+06	7904.92	-1.3942e+06	129323	59138	28779.1	455	1196	0	1	0	1	10.345	30.721	15.204	43.73	0	28.707	3.029	3.098	4.075	2.119			TYR							338	CB	LEU	51	A	1.06
33.8	-1.07536e+06	7753.87	-1.39532e+06	131187	59152.5	28723.5	454	1211	0	1	0	1	9.248	28.683	18.339	43.73	0	28.826	3.051	3.111	4.228	1.914			MET							339	HB	LEU	51	A	1.07
33.9	-1.07565e+06	7986.7	-1.39538e+06	130795	59103.4	28829.4	459	1193	0	2	0	2	9.718	29.937	16.771	43.574	0	28.889	3.264	3.325	4.253	1.895			ASP							340	HB	LEU	51	A	1.08
34	-1.07512e+06	7831.27	-1.39559e+06	131608	58967.7	28761.8	458	1188	0	2	0	2	10.815	31.348	15.047	42.79	0	28.801	3.304	3.36	4.695	1.916			GLN							341	CG	LEU	51	A	1.07
34.1	-1.07574e+06	8020.51	-1.39835e+06	132974	59146.5	28738.6	461	1211	0	2	0	2	9.875	27.273	17.712	45.141	0	28.713	3.153	3.213	4.631	2.011			ALA							342	HG	LEU	51	A	1.1
34.2	-1.07521e+06	7976.56	-1.39382e+06	130027	59240.2	28429.3	455	1192	0	2	0	2	10.502	29.781	15.047	44.671	0	28.991	3.617	3.667	4.49	1.975			SER							343	CD1	LEU	51	A	1.07
34.3	-1.07458e+06	7805.97	-1.39686e+06	132855	58966.9	28491.5	475	1191	0	2	0	2	9.561	30.878	15.204	44.357	0	28.733	2.92	2.982	4.247	1.86			GLY							344	HD1	LEU	51	A	1.46
34.4	-1.07543e+06	7983.77	-1.39555e+06	131277	59377.1	28699.6	473	1195	0	2	0	2	9.875	31.348	16.771	42.006	0	28.783	2.624	2.696	3.958	1.884			ASN							345	HD1	LEU	51	A	1.49
34.5	-1.07435e+06	7947.64	-1.39584e+06	132103	58877.2	28641.1	464	1176	0	2	0	2	9.875	31.661	16.771	41.693	0	28.86	2.742	2.806	4.368	2.014			VAL							346	HD1	LEU	51	A	1.52
34.6	-1.07432e+06	8034.93	-1.39375e+06	130446	59286.7	28495.4	448	1197	0	2	0	2	9.718	30.564	17.868	41.85	0	28.676	2.585	2.649	3.714	1.888			LYS							347	CD2	LEU	51	A	1.15
34.7	-1.07535e+06	7972.09	-1.39517e+06	130880	59474.4	28732	460	1193	0	3	0	3	9.875	29.624	16.928	43.574	0	28.805	2.804	2.864	3.928	2.114			LYS							348	HD2	LEU	51	A	1.57
34.8	-1.07407e+06	7661.74	-1.39403e+06	131432	58992.9	28492.3	463	1184	0	2	0	2	8.621	30.408	13.793	46.552	0.627	28.665	3.313	3.375	4.283	1.953			ALA							349	HD2	LEU	51	A	1.55
34.9	-1.07371e+06	8275.13	-1.39412e+06	131333	59159.4	28578.4	473	1181	0	2	0	2	10.031	30.408	17.085	42.476	0	28.469	2.463	2.53	3.623	1.808			LEU							350	HD2	LEU	51	A	1.57
35	-1.07376e+06	7970.32	-1.39073e+06	128301	59039.5	28639.9	447	1201	0	2	0	2	9.718	29.467	15.674	45.141	0	28.624	2.607	2.67	3.91	1.713			LYS							351	N	LYS	52	A	1.11
35.1	-1.0749e+06	7871.47	-1.39466e+06	130629	58997.3	28628.5	460	1165	0	2	0	2	9.718	30.564	16.928	42.79	0	28.735	2.692	2.749	3.757	1.924			LEU							352	H	LYS	52	A	1.16
35.2	-1.07577e+06	8161.69	-1.39646e+06	131777	59131.9	28624	466	1177	0	2	0	2	9.718	30.408	12.696	47.179	0	28.593	2.799	2.859	3.851	1.697			MET							353	CA	LYS	52	A	1.12
35.3	-1.07636e+06	7968.43	-1.39533e+06	129438	59139.7	28544.2	468	1180	0	2	0	2	9.404	30.408	17.555	42.633	0	28.524	2.641	2.708	3.625	2.116			GLY							354	HA	LYS	52	A	1.18
35.4	-1.07334e+06	7855.06	-1.39053e+06	128141	59290.5	28845.5	456	1211	0	2	0	2	10.031	27.273	16.301	46.395	0	28.715	2.613	2.68	3.683	2.048			SER							355	C	LYS	52	A	1.02
35.5	-1.07608e+06	8089.21	-1.39563e+06	130664	59266.2	28834.5	450	1209	0	2	0	2	9.248	30.721	14.577	45.455	0	28.855	2.552	2.623	3.785	2.087			ASN							356	O	LYS	52	A	1
35.6	-1.07512e+06	8485.27	-1.39543e+06	131112	59341.3	28772	464	1187	0	2	0	2	10.658	28.84	15.674	44.828	0	28.836	2.628	2.702	3.84	1.78			GLU							357	CB	LYS	52	A	1.26
35.7	-1.0748e+06	7884.08	-1.39534e+06	130969	59081.9	28493.4	475	1188	0	2	0	2	10.345	30.564	14.89	44.201	0	28.528	2.486	2.573	3.384	2.047			GLY							358	HB	LYS	52	A	1.3
35.8	-1.07459e+06	7961.22	-1.3961e+06	131596	59135.6	28489.5	471	1168	0	2	0	2	10.188	28.683	14.263	46.865	0	28.257	2.05	2.142	2.989	1.956			GLU							359	HB	LYS	52	A	1.37
35.9	-1.07552e+06	8223.5	-1.39484e+06	129783	59162.1	28689	462	1190	0	2	0	2	10.031	31.505	15.047	43.417	0	28.462	2.328	2.416	3.107	1.878			PHE							360	CG	LYS	52	A	1.56
36	-1.07568e+06	8521.48	-1.39567e+06	130237	59323.4	28568.6	478	1198	0	2	0	2	10.188	29.31	14.734	45.768	0	28.391	2.437	2.526	3.134	2.039			LYS							361	HG	LYS	52	A	1.96
36.1	-1.07494e+06	7783.92	-1.39341e+06	129439	58675	28153.5	467	1188	0	2	0	2	9.875	29.31	15.204	45.611	0	28.47	2.646	2.719	3.209	2.086			ALA							362	HG	LYS	52	A	1.92
36.2	-1.07466e+06	7698.93	-1.39337e+06	129482	59195.1	28480.3	466	1171	0	2	0	2	10.188	29.937	18.495	41.379	0	28.407	2.455	2.532	3.018	2.006			GLU							363	CD	LYS	52	A	2.05
36.3	-1.07583e+06	7884.38	-1.39654e+06	131922	59073.1	28542.7	465	1171	0	2	0	2	9.718	29.781	17.712	42.79	0	28.395	2.569	2.647	3.138	1.871			GLY							364	HD	LYS	52	A	2.39
36.4	-1.07514e+06	8211.52	-1.39477e+06	130233	59153.5	28180.7	476	1174	0	2	0	2	8.934	30.721	16.614	43.73	0	28.418	2.331	2.418	2.948	1.968			ASN							365	HD	LYS	52	A	2.53
36.5	-1.07369e+06	7944.33	-1.39382e+06	131417	58725.7	27881.1	446	1191	0	2	0	2	9.561	28.37	16.144	45.925	0	28.44	2.893	2.967	3.372	1.982			SER							366	CE	LYS	52	A	2.59
36.6	-1.07601e+06	7820.75	-1.39527e+06	130315	59067.4	28219.7	449	1183	0	2	0	2	9.875	31.034	14.107	44.984	0	28.31	2.525	2.605	3.076	1.949			LYS							367	HE	LYS	52	A	2.93
36.7	-1.07411e+06	7921.9	-1.39387e+06	130455	58791.6	27694.3	456	1184	0	2	0	2	9.404	28.213	16.928	45.455	0	28.522	2.792	2.858	3.336	1.881			PHE							368	HE	LYS	52	A	2.88
36.8	-1.07595e+06	7916.58	-1.39657e+06	131307	58902.7	28596.1	454	1211	0	2	0	2	10.502	28.84	16.614	44.044	0	28.588	2.851	2.921	3.436	1.993			THR							369	NZ	LYS	52	A	3.27
36.9	-1.07572e+06	8022.79	-1.39519e+06	130113	59452.5	28411.3	457	1192	0	2	0	2	10.188	28.37	16.928	44.514	0	28.544	2.647	2.718	3.206	1.969			TYR							370	HZ	LYS	52	A	3.59
37	-1.07652e+06	8082.32	-1.3972e+06	131460	59062.1	28453.4	453	1180	0	2	0	2	10.345	26.959	18.182	44.514	0	28.419	2.276	2.349	2.988	1.96			THR							371	HZ	LYS	52	A	3.61
37.1	-1.07535e+06	7844.02	-1.39557e+06	131100	59050.1	28429.8	470	1175	0	2	0	2	10.031	29.937	16.458	43.574	0	28.655	2.608	2.684	3.251	1.998			VAL							372	HZ	LYS	52	A	3.64
37.2	-1.07489e+06	8109.59	-1.39455e+06	130551	59137.6	28415.7	457	1170	0	2	0	2	9.248	31.191	13.636	45.925	0	28.659	2.707	2.776	3.281	1.981			LEU							373	N	SER	53	A	1.02
37.3	-1.07396e+06	7999.09	-1.39465e+06	131832	59039.8	28142.8	458	1175	0	2	0	2	10.188	28.527	15.361	45.925	0	28.645	2.813	2.877	3.381	1.876			GLU							374	H	SER	53	A	1.09
37.4	-1.0748e+06	7845.8	-1.39495e+06	131688	59259.9	28544.7	468	1205	0	2	0	2	10.031	29.937	18.339	41.693	0	28.699	2.723	2.791	3.282	2.014			ASP							375	CA	SER	53	A	0.97
37.5	-1.07573e+06	7821.28	-1.39524e+06	130589	59098.5	28212.7	469	1198	0	2	0	2	10.345	29.467	16.301	43.887	0	28.621	2.796	2.859	3.343	1.775			GLY							376	HA	SER	53	A	0.94
37.6	-1.07513e+06	7817.69	-1.39599e+06	131213	59160.7	28350.7	456	1221	0	2	0	2	10.502	29.31	17.712	42.476	0	28.595	2.52	2.586	3.134	1.506			CYS							377	C	SER	53	A	0.95
37.7	-1.07441e+06	7821.35	-1.39406e+06	130818	59421.2	28631.2	469	1216	0	2	0	2	9.718	28.997	17.555	43.73	0	28.586	2.81	2.875	3.406	1.722			THR							378	O	SER	53	A	1.05
37.8	-1.07577e+06	7879.05	-1.39587e+06	131272	59047.5	28173	443	1206	0	2	0	2	10.188	29.154	18.966	41.693	0	28.717	3.136	3.195	3.642	1.732			LYS							379	CB	SER	53	A	1.02
37.9	-1.07567e+06	7933.56	-1.39427e+06	130197	59231.1	28464.2	471	1204	0	2	0	2	10.502	28.056	16.458	44.984	0	28.649	2.575	2.638	3.163	1.73			HIS							380	HB	SER	53	A	1.13
38	-1.07564e+06	7929.1	-1.39524e+06	130639	59092.6	28526.1	452	1201	0	2	0	2	9.248	31.818	16.928	42.006	0	28.575	2.641	2.704	3.208	1.619			THR							381	HB	SER	53	A	1.07
38.1	-1.0764e+06	8061.89	-1.39737e+06	131563	58860.5	28645.8	470	1209	0	2	0	2	10.031	28.84	15.361	45.768	0	28.669	2.64	2.702	3.22	1.979			GLY							382	OG	SER	53	A	1.16
38.2	-1.07546e+06	7866.29	-1.39604e+06	131364	59367	28679.8	451	1228	0	2	0	2	9.404	29.781	14.577	46.238	0	28.892	3.212	3.262	3.701	2.14			GLU							383	HG	SER	53	A	1.37
38.3	-1.07546e+06	7738.77	-1.39388e+06	129055	58952.1	28549.7	460	1177	0	1	0	1	8.934	28.213	17.085	45.768	0	28.676	2.861	2.916	3.428	1.812			TRP							384	N	GLY	54	A	0.89
38.4	-1.07659e+06	7982.31	-1.39852e+06	133162	59198.2	28564.5	461	1217	0	1	0	1	9.404	28.527	16.614	45.455	0	28.847	3.177	3.229	3.71	1.8			SER							385	H	GLY	54	A	0.9
38.5	-1.07431e+06	7839.71	-1.39477e+06	131170	58975	28299	445	1245	0	1	0	1	10.031	28.84	16.301	44.828	0	28.495	2.552	2.613	3.177	1.963			LYS							386	CA	GLY	54	A	0.89
38.6	-1.07581e+06	7855.51	-1.3945e+06	129908	59095.7	28253.5	451	1199	0	1	0	1	10.188	30.408	16.301	43.103	0	28.535	2.593	2.659	3.158	1.879			THR							387	HA	GLY	54	A	0.96
38.7	-1.07539e+06	7994.06	-1.39446e+06	130139	59176.2	28513.7	456	1210	0	1	1	2	9.718	29.624	17.085	43.574	0	28.656	2.374	2.436	2.966	1.869			VAL							388	HA	GLY	54	A	0.96
38.8	-1.07381e+06	7754.53	-1.39592e+06	132932	58903.8	28380	458	1192	0	1	0	1	10.502	27.9	15.517	46.082	0	28.525	2.255	2.338	2.9	1.926			PHE							389	C	GLY	54	A	0.82
38.9	-1.07711e+06	8020.56	-1.39586e+06	130044	59225.3	28588.7	447	1192	0	1	0	1	8.621	28.527	16.301	46.552	0	28.66	2.233	2.317	2.864	1.685			GLU							390	O	GLY	54	A	0.81
39	-1.07394e+06	7571.44	-1.39685e+06	133334	59076.8	28335.5	463	1190	0	1	1	2	8.621	29.154	15.987	46.238	0	28.722	2.76	2.827	3.271	1.968			TYR							391	N	GLU	55	A	0.83
39.1	-1.07456e+06	7980.38	-1.39625e+06	132556	59071.4	28633.6	468	1182	0	1	1	2	10.345	28.056	14.263	47.335	0	28.612	2.088	2.174	2.741	2.02			ARG							392	H	GLU	55	A	0.9
39.2	-1.07512e+06	7741.98	-1.39559e+06	131816	59136.7	28626.9	453	1204	0	1	0	1	10.031	28.84	16.144	44.984	0	28.477	2.227	2.301	2.84	1.811			THR							393	CA	GLU	55	A	0.8
39.3	-1.07601e+06	7900.51	-1.39525e+06	130381	58970.3	28089	466	1214	0	1	0	1	9.561	28.997	19.592	41.85	0	28.639	2.32	2.39	2.899	1.865			ARG							394	HA	GLU	55	A	0.8
39.4	-1.0756e+06	7977.28	-1.39641e+06	131916	58993	28306.9	449	1172	0	1	0	1	9.718	30.094	16.614	43.574	0	28.727	2.2	2.272	2.81	1.723			LYS							395	C	GLU	55	A	0.77
39.5	-1.07558e+06	8028.39	-1.39499e+06	130060	58825.7	28066.9	465	1181	0	1	0	1	9.561	30.094	17.085	43.26	0	28.542	2.17	2.243	2.78	2.075			ALA							396	O	GLU	55	A	0.83
39.6	-1.07439e+06	7888.29	-1.39256e+06	129129	59221.6	28495.9	471	1187	0	2	0	2	9.875	29.781	17.241	43.103	0	28.827	2.661	2.725	3.175	1.736			VAL							397	CB	GLU	55	A	0.9
39.7	-1.07449e+06	7883.09	-1.39495e+06	131462	58917.9	28173.1	476	1199	0	1	0	1	10.502	29.781	16.928	42.79	0	28.665	2.707	2.77	3.205	1.661			ARG							398	HB	GLU	55	A	1.26
39.8	-1.07512e+06	7918.57	-1.39527e+06	130995	59188.1	28376.5	461	1196	0	1	0	1	9.718	27.9	18.966	43.417	0	28.755	2.781	2.838	3.324	1.961			LEU							399	HB	GLU	55	A	1.32
39.9	-1.07623e+06	8125.41	-1.39702e+06	132003	59253.9	28441.8	452	1216	0	1	0	1	10.031	30.408	18.182	41.379	0	28.528	2.316	2.394	2.963	1.849			PRO							400	CG	GLU	55	A	1.44
40	-1.07536e+06	8112.51	-1.3952e+06	131219	58873.9	28449	459	1195	0	1	0	1	10.345	29.31	14.89	45.455	0	28.536	2.536	2.605	3.181	1.541			ILE							401	HG	GLU	55	A	2
40.1	-1.07546e+06	7826.83	-1.39553e+06	131324	59183.7	28287	456	1220	0	1	0	1	10.031	28.997	16.928	44.044	0	28.579	2.253	2.324	2.963	1.918			VAL							402	HG	GLU	55	A	1.91
40.2	-1.07491e+06	8290.02	-1.39425e+06	130704	59207.7	28537.5	470	1179	0	1	1	2	10.188	29.937	15.204	44.671	0	28.531	2.739	2.801	3.359	2.088			ASP							403	CD	GLU	55	A	1.78
40.3	-1.07541e+06	7807.15	-1.39684e+06	132622	59138.1	28284	437	1201	0	1	0	1	8.464	29.31	15.674	46.552	0	28.488	2.634	2.698	3.269	2.087			ILE							404	OE1	GLU	55	A	2.26
40.4	-1.07524e+06	7971.19	-1.39434e+06	130568	58954.7	28341.3	454	1188	0	2	0	2	10.658	30.721	15.204	43.417	0	28.576	2.884	2.947	3.466	2.119			ALA							405	OE2	GLU	55	A	2.32
40.5	-1.07557e+06	7835.46	-1.39559e+06	131199	59370.4	28586.8	458	1207	0	1	1	2	9.875	29.31	15.831	44.984	0	28.635	2.985	3.044	3.522	1.902			PRO							406	N	TYR	56	A	0.74
40.6	-1.0752e+06	7951.76	-1.39495e+06	130815	59295.9	28572.8	459	1217	0	1	0	1	10.345	29.937	17.241	42.476	0	28.573	2.46	2.524	3.086	2.055			TYR							407	H	TYR	56	A	0.75
40.7	-1.07502e+06	7782.79	-1.3959e+06	131724	58964.7	28627.8	449	1199	0	1	1	2	9.091	29.31	14.89	46.708	0	28.635	2.895	2.962	3.482	1.903			ASP							408	CA	TYR	56	A	0.72
40.8	-1.07635e+06	7693.01	-1.39379e+06	128307	59071	28539.5	467	1225	0	1	1	2	10.031	30.564	16.458	42.947	0	28.592	2.925	2.988	3.49	2.058			ILE							409	HA	TYR	56	A	0.75
40.9	-1.07453e+06	7759.64	-1.39316e+06	129980	59060.8	28545.6	468	1197	0	1	1	2	9.718	30.251	14.577	45.455	0	28.551	2.494	2.558	3.17	1.881			GLY							410	C	TYR	56	A	0.72
41	-1.07492e+06	7896.8	-1.39736e+06	133113	59180.5	28728.2	461	1181	0	1	1	2	10.815	29.31	16.144	43.73	0	28.439	2.847	2.907	3.453	2.04			GLY							411	O	TYR	56	A	0.76
41.1	-1.07515e+06	7769.56	-1.39464e+06	130497	58793.3	28276.3	458	1183	0	1	1	2	9.561	29.781	17.868	42.79	0	28.405	2.61	2.671	3.226	1.933			PRO							412	CB	TYR	56	A	0.73
41.2	-1.07544e+06	7980.44	-1.39661e+06	132428	59494.6	28876.1	456	1204	0	1	1	2	10.502	29.31	15.674	44.514	0	28.535	2.49	2.551	3.149	2.004			ASP							413	HB	TYR	56	A	0.74
41.3	-1.07539e+06	8097.47	-1.39626e+06	131649	59340.7	28754.7	455	1197	0	1	1	2	9.248	29.781	16.301	44.671	0	28.775	2.661	2.722	3.299	1.831			GLN							414	HB	TYR	56	A	0.77
41.4	-1.07613e+06	7985.33	-1.39364e+06	128759	58963.3	28571.6	428	1233	0	1	0	1	8.621	29.31	16.458	45.611	0	28.728	2.376	2.449	3.099	2.06			GLU							415	CG	TYR	56	A	0.76
41.5	-1.07462e+06	7943.63	-1.39459e+06	131283	59207.8	28444.6	454	1196	0	1	1	2	9.875	31.348	15.204	43.574	0	28.677	2.408	2.482	3.101	2.051			PHE							416	CD1	TYR	56	A	0.83
41.6	-1.07578e+06	7789.18	-1.39513e+06	130338	59266.4	28410	457	1198	0	1	1	2	9.561	29.154	18.182	43.103	0	28.695	2.597	2.669	3.217	1.955			GLY							417	HD1	TYR	56	A	0.9
41.7	-1.0761e+06	7907.29	-1.39669e+06	131160	59262	28159.3	448	1212	0	1	1	2	9.561	30.408	17.712	42.32	0	28.574	2.826	2.891	3.414	2.114			VAL							418	CD2	TYR	56	A	0.77
41.8	-1.07491e+06	7883.22	-1.39545e+06	130613	58784.6	28362.4	443	1203	0	1	1	2	9.875	28.84	16.144	45.141	0	28.718	2.75	2.821	3.383	1.908			ASP							419	HD2	TYR	56	A	0.78
41.9	-1.07627e+06	7807.7	-1.39424e+06	129009	59126.2	28544.7	463	1191	0	1	1	2	9.561	30.408	18.652	41.379	0	28.532	2.34	2.415	2.987	1.959			VAL							420	CE1	TYR	56	A	0.9
42	-1.0736e+06	7872.53	-1.39393e+06	131401	59186.6	28796.8	452	1217	0	1	1	2	9.718	29.31	16.771	44.201	0	28.635	2.327	2.406	3.015	2.136			GLY							421	HE1	TYR	56	A	1.02
42.1	-1.07702e+06	7938.33	-1.39792e+06	131464	59011.3	28672.7	453	1208	0	1	1	2	10.031	28.37	16.144	45.455	0	28.726	2.399	2.476	3.053	2.036			PRO							422	CE2	TYR	56	A	0.83
42.2	-1.07567e+06	7833.17	-1.39321e+06	128598	59154.3	28185.5	444	1198	0	1	0	1	9.718	28.37	16.614	45.298	0	28.773	2.879	2.943	3.45	1.923			VAL							423	HE2	TYR	56	A	0.88
42.3	-1.07544e+06	7714.36	-1.39745e+06	132139	58748.6	28019.1	448	1218	0	1	0	1	9.091	28.997	17.712	44.201	0	28.449	2.588	2.656	3.22	2.083			CYS							424	CZ	TYR	56	A	0.89
42.4	-1.0737e+06	7822.81	-1.39259e+06	129949	58765.1	28043.8	453	1200	0	1	0	1	9.875	29.624	17.398	43.103	0	28.46	2.723	2.79	3.335	1.851			PHE							425	OH	TYR	56	A	1
42.5	-1.07556e+06	7614.76	-1.39389e+06	129677	59083.6	28396.4	451	1197	0	1	0	1	9.248	29.31	15.361	46.082	0	28.631	2.61	2.684	3.23	1.891			LEU							426	HH	TYR	56	A	1
42.6	-1.0744e+06	7919.48	-1.39246e+06	128823	59445.5	28461.6	444	1222	0	1	0	1	9.561	29.467	15.674	45.298	0	28.729	2.705	2.763	3.356	1.961			SER							427	N	TRP	57	A	0.73
42.7	-1.07568e+06	8012.56	-1.39651e+06	131795	59063.1	28120.3	461	1176	0	2	0	2	8.934	29.31	18.809	42.947	0	28.771	2.996	3.056	3.546	1.984			PRO							428	H	TRP	57	A	0.77
42.8	-1.07541e+06	8111.78	-1.39405e+06	129284	58856.8	28033.9	452	1193	0	1	1	2	10.031	30.878	14.107	44.984	0	28.949	3.39	3.437	3.89	2.045			ASP							429	CA	TRP	57	A	0.72
42.9	-1.07515e+06	8026.82	-1.39297e+06	128957	59182.1	28125.8	465	1178	0	0	1	1	9.875	29.31	15.987	44.828	0	28.87	3.35	3.409	3.885	2.076			GLY							430	HA	TRP	57	A	0.72
43	-1.07482e+06	7924.53	-1.39375e+06	130012	59177.4	28137.7	465	1210	0	1	0	1	9.718	28.683	15.047	46.552	0	28.419	2.928	2.989	3.547	1.938			SER							431	C	TRP	57	A	0.7
43.1	-1.07611e+06	7798.35	-1.39566e+06	131081	58995.2	28009.4	451	1242	0	1	0	1	8.621	30.564	17.241	43.574	0	28.607	3.142	3.198	3.676	2.046			ARG							432	O	TRP	57	A	0.75
43.2	-1.07541e+06	7911.35	-1.39543e+06	131104	58994.2	28109.4	463	1216	0	1	0	1	10.188	29.467	15.831	44.514	0	28.54	2.668	2.729	3.356	2.08			LYS							433	CB	TRP	57	A	0.79
43.3	-1.07646e+06	7956.53	-1.39635e+06	130887	59092.3	28307.5	454	1208	0	1	1	2	9.248	28.213	18.495	44.044	0	28.719	2.902	2.965	3.578	2.002			ASN							434	HB	TRP	57	A	0.82
43.4	-1.0755e+06	8033.98	-1.39489e+06	130269	58848.1	28235.5	459	1198	0	1	1	2	10.188	30.564	14.89	44.357	0	28.605	2.822	2.889	3.457	1.811			PRO							435	HB	TRP	57	A	0.82
43.5	-1.07581e+06	7669.45	-1.39581e+06	130959	58968.6	28263.6	452	1205	0	1	0	1	7.994	29.154	17.085	45.768	0	28.617	3.203	3.262	3.778	1.884			ALA							436	CG	TRP	57	A	0.83
43.6	-1.07443e+06	7757.92	-1.39352e+06	130110	59193	28265.1	450	1242	0	1	1	2	9.875	30.408	16.301	43.417	0	28.556	2.615	2.68	3.333	2.03			ARG							437	CD1	TRP	57	A	0.89
43.7	-1.07534e+06	8035.46	-1.39615e+06	131640	59201.2	28490.7	447	1220	0	1	0	1	8.777	30.094	15.831	45.298	0	28.697	2.856	2.918	3.547	2.125			ASN							438	HD1	TRP	57	A	0.94
43.8	-1.07486e+06	8146.06	-1.39509e+06	130775	59207.5	28477.7	450	1210	0	1	1	2	10.031	29.467	17.085	43.417	0	28.625	2.945	3.01	3.621	2.163			CYS							439	CD2	TRP	57	A	0.86
43.9	-1.07537e+06	8155.78	-1.39612e+06	131365	59401.2	28453.6	461	1205	0	1	0	1	9.718	28.84	16.928	44.514	0	28.781	3.063	3.118	3.721	2.102			ARG							440	NE1	TRP	57	A	0.94
44	-1.07374e+06	7897.67	-1.39497e+06	131970	59221.3	28456.6	450	1238	0	1	0	1	9.091	28.84	18.182	43.887	0	28.631	2.68	2.748	3.362	1.92			ASP							441	HE1	TRP	57	A	1.02
44.1	-1.0759e+06	7972.57	-1.39525e+06	130869	59178.7	28327.2	454	1231	0	1	0	1	9.718	30.094	16.144	44.044	0	28.708	2.944	3.009	3.58	1.912			LEU							442	CE2	TRP	57	A	0.93
44.2	-1.07605e+06	7906.19	-1.39662e+06	131605	58984.4	28092.2	462	1194	0	1	0	1	9.248	28.056	19.279	43.417	0	28.537	2.441	2.516	3.149	1.789			LYS							443	CE3	TRP	57	A	0.88
44.3	-1.07556e+06	7846.82	-1.39297e+06	128639	58962.7	28418.5	455	1198	0	1	1	2	9.404	29.937	18.495	42.163	0	28.736	2.633	2.697	3.382	2.033			PHE							444	HE3	TRP	57	A	0.88
44.4	-1.07573e+06	7946.3	-1.39523e+06	130361	58775.9	27917.2	454	1168	0	1	1	2	8.934	28.997	18.809	43.26	0	28.575	2.701	2.758	3.425	1.995			CYS							445	CZ2	TRP	57	A	1
44.5	-1.07512e+06	7858.2	-1.39766e+06	134187	58763.3	28098.1	474	1185	0	1	1	2	9.561	30.408	17.868	42.163	0	28.63	2.6	2.668	3.291	1.863			HIS							446	HZ2	TRP	57	A	1.08
44.6	-1.07399e+06	7849.8	-1.39274e+06	129613	59042.1	28257.5	455	1201	0	1	1	2	8.464	29.781	16.458	45.298	0	28.645	2.747	2.812	3.427	1.945			PRO							447	CZ3	TRP	57	A	0.96
44.7	-1.07609e+06	7518.09	-1.39371e+06	129294	59212.9	28587	453	1215	0	1	0	1	8.621	29.467	19.279	42.633	0	28.695	2.445	2.505	3.222	1.852			GLU							448	HZ3	TRP	57	A	1.02
44.8	-1.07611e+06	7686.43	-1.39933e+06	134595	58683.4	28069.2	476	1193	0	1	1	2	10.815	29.781	16.144	43.26	0	28.61	2.635	2.692	3.37	1.912			LEU							449	CH2	TRP	57	A	1.01
44.9	-1.07619e+06	7905.66	-1.39557e+06	130374	59148.9	28383.3	437	1208	0	1	0	1	9.718	29.31	14.107	46.865	0	28.676	2.287	2.356	3.049	1.843			LYS							450	HH2	TRP	57	A	1.1
45	-1.07593e+06	7925.81	-1.39364e+06	128926	59290.1	28532.7	457	1171	0	1	0	1	9.248	28.527	16.771	45.455	0	28.684	2.211	2.279	2.996	2.034			SER							451	N	VAL	58	A	0.68
45.1	-1.07517e+06	8382.61	-1.39501e+06	130833	59128.8	28438.1	458	1210	0	1	0	1	8.934	28.84	17.712	44.514	0	28.835	2.552	2.608	3.228	1.897			GLY							452	H	VAL	58	A	0.71
45.2	-1.0743e+06	8121.04	-1.39424e+06	130722	59017	28048.2	465	1217	0	0	0	0	7.994	28.213	20.219	43.574	0	28.573	2.147	2.225	2.909	1.851			GLU							453	CA	VAL	58	A	0.67
45.3	-1.07557e+06	8037.24	-1.39478e+06	130212	59022.5	28179.6	465	1173	0	1	0	1	9.248	29.31	17.868	43.574	0	28.502	2.678	2.736	3.313	1.756			TYR							454	HA	VAL	58	A	0.69
45.4	-1.07455e+06	7848.1	-1.39419e+06	130479	58993.6	28403.9	459	1212	0	1	0	1	10.188	29.467	17.712	42.633	0	28.507	2.857	2.917	3.473	1.939			TRP							455	C	VAL	58	A	0.68
45.5	-1.07671e+06	7849.95	-1.39802e+06	132449	58838	28139	462	1204	0	1	1	2	8.15	30.408	16.301	45.141	0	28.872	2.785	2.841	3.426	2.007			VAL							456	O	VAL	58	A	0.73
45.6	-1.07422e+06	8069.68	-1.39497e+06	131959	59087.4	28352.8	464	1187	0	1	1	2	8.621	29.154	17.555	44.671	0	28.618	2.594	2.652	3.289	1.838			ASP							457	CB	VAL	58	A	0.69
45.7	-1.0745e+06	7613.8	-1.397e+06	133264	59035.2	28241.5	464	1182	0	1	0	1	9.875	30.721	17.398	42.006	0	28.546	2.6	2.671	3.289	1.979			PRO							458	HB	VAL	58	A	0.74
45.8	-1.0746e+06	8108.28	-1.39446e+06	130976	58818.5	28207	465	1183	0	1	0	1	10.031	28.84	17.555	43.574	0	28.533	2.588	2.658	3.293	1.681			ASN							459	CG1	VAL	58	A	0.72
45.9	-1.07556e+06	7903.29	-1.39714e+06	132145	59448.3	28187.1	461	1223	0	1	0	1	10.502	30.564	17.241	41.693	0	28.386	2.534	2.602	3.263	1.614			GLN							460	HG1	VAL	58	A	1.24
46	-1.07431e+06	8070.17	-1.3951e+06	131702	59071.5	28343.2	450	1200	0	1	1	2	9.875	28.84	15.831	45.455	0	28.639	2.455	2.528	3.218	1.715			GLY							461	HG1	VAL	58	A	1.28
46.1	-1.07592e+06	7776.23	-1.39352e+06	128886	58909.9	28505.5	455	1186	0	1	0	1	9.718	29.624	14.89	45.768	0	28.88	2.335	2.409	3.133	1.639			CYS							462	HG1	VAL	58	A	1.26
46.2	-1.07306e+06	7657.87	-1.39087e+06	128924	59141.8	28421.9	461	1181	0	1	1	2	9.091	28.997	16.144	45.768	0	28.744	2.384	2.455	3.161	1.691			LYS							463	CG2	VAL	58	A	0.72
46.3	-1.07554e+06	8265.87	-1.39489e+06	130515	59381.1	28687.3	475	1183	0	1	1	2	10.188	27.743	18.495	43.574	0	28.602	2.281	2.354	3.09	1.845			LEU							464	HG2	VAL	58	A	1.23
46.4	-1.07443e+06	7991.64	-1.3927e+06	128784	59242.6	28664.3	475	1189	0	1	0	1	9.875	28.056	16.614	45.455	0	28.849	2.453	2.527	3.26	1.917			ASP							465	HG2	VAL	58	A	1.26
46.5	-1.076e+06	7949.92	-1.39666e+06	131765	58769.5	28123.4	461	1187	0	1	0	1	9.248	28.683	16.928	45.141	0	28.561	2.262	2.34	3.086	1.81			ALA							466	HG2	VAL	58	A	1.28
46.6	-1.07546e+06	7903.94	-1.39239e+06	128129	59142.5	28374.8	464	1172	0	1	0	1	9.404	29.624	16.458	44.514	0	28.621	2.527	2.604	3.276	1.655			ILE							467	N	ASP	59	A	0.68
46.7	-1.07506e+06	7793.09	-1.39493e+06	131058	58859.6	28317.7	472	1188	0	1	1	2	8.777	29.31	14.89	47.022	0	28.591	2.646	2.719	3.405	1.994			LYS							468	H	ASP	59	A	0.71
46.8	-1.07495e+06	7932.64	-1.39324e+06	129360	58987.7	28413.7	472	1206	0	1	1	2	9.718	29.467	15.831	44.984	0	28.476	2.78	2.845	3.461	1.819			VAL							469	CA	ASP	59	A	0.69
46.9	-1.07679e+06	8168.39	-1.39522e+06	129212	59208.2	28152.2	449	1210	0	1	1	2	9.561	28.997	15.517	45.925	0	28.62	2.644	2.72	3.341	1.943			PHE							470	HA	ASP	59	A	0.7
47	-1.07554e+06	7989.94	-1.39398e+06	129239	58977.8	28250.6	460	1217	0	1	0	1	9.561	28.683	17.085	44.671	0	28.687	2.685	2.756	3.372	1.977			CYS							471	C	ASP	59	A	0.66
47.1	-1.07532e+06	7858.93	-1.39567e+06	131161	59114.5	28322.7	471	1207	0	1	1	2	9.248	28.997	17.241	44.514	0	28.672	2.631	2.706	3.342	1.724			ASN							472	O	ASP	59	A	0.7
47.2	-1.07475e+06	7918.66	-1.39708e+06	133004	59060	28347.7	459	1210	0	1	0	1	8.777	28.84	16.928	45.455	0	28.719	2.68	2.756	3.372	1.953			MET							473	CB	ASP	59	A	0.74
47.3	-1.07357e+06	7779.35	-1.39602e+06	133572	59133.8	28470.6	453	1208	0	1	0	1	9.248	28.213	16.458	46.082	0	28.653	2.714	2.79	3.398	1.892			GLU							474	HB	ASP	59	A	0.81
47.4	-1.0755e+06	7888.65	-1.39447e+06	129794	58995.5	28228.8	457	1179	0	1	0	1	10.502	28.527	15.987	44.984	0	28.743	2.846	2.914	3.514	1.863			THR							475	HB	ASP	59	A	0.77
47.5	-1.07628e+06	7787.01	-1.39588e+06	130621	58992.8	28159.1	466	1189	0	1	0	1	8.777	28.683	19.749	42.79	0	28.748	2.631	2.703	3.35	1.869			GLY							476	CG	ASP	59	A	0.76
47.6	-1.07428e+06	7862.24	-1.39262e+06	129236	58873.8	27963.4	474	1219	0	1	0	1	9.875	28.683	17.712	43.73	0	28.545	2.34	2.425	3.114	2.044			GLU							477	OD1	ASP	59	A	0.78
47.7	-1.07424e+06	8055.88	-1.39297e+06	129622	58896.4	28336.2	450	1190	0	1	0	1	9.404	29.31	13.95	47.335	0	28.693	2.738	2.814	3.454	1.749			THR							478	OD2	ASP	59	A	0.87
47.8	-1.07525e+06	8131.72	-1.39384e+06	129658	59199.9	28256.2	469	1213	0	1	0	1	10.031	28.213	16.928	44.828	0	28.594	2.423	2.498	3.216	1.878			CYS							479	N	PRO	60	A	0.64
47.9	-1.07608e+06	7873.32	-1.39586e+06	130740	59017.9	27969.4	455	1213	0	1	1	2	9.404	29.154	13.95	47.492	0	28.681	2.261	2.341	3.101	1.989			ILE							480	CA	PRO	60	A	0.63
48	-1.07532e+06	7708.86	-1.39589e+06	131949	59099	27833.8	457	1183	0	1	1	2	9.091	28.527	16.771	45.611	0	28.606	2.572	2.645	3.323	1.972			SER							481	HA	PRO	60	A	0.67
48.1	-1.07507e+06	7692.4	-1.39607e+06	131589	58717.8	28503.4	460	1209	0	1	1	2	9.718	29.624	13.009	47.649	0	28.627	2.646	2.717	3.505	1.733			ALA							482	C	PRO	60	A	0.64
48.2	-1.07518e+06	7939.57	-1.3958e+06	131630	58662.7	28216.6	460	1197	0	1	0	1	9.404	29.937	17.398	43.26	0	28.548	2.376	2.448	3.19	1.75			ASN							483	O	PRO	60	A	0.69
48.3	-1.07598e+06	7944.65	-1.39658e+06	131620	59140.8	28283	462	1215	0	1	0	1	10.188	29.624	17.712	42.476	0	28.734	2.476	2.548	3.234	1.922			PRO							484	CB	PRO	60	A	0.64
48.4	-1.07474e+06	7908.34	-1.39439e+06	130996	58909	28458.7	460	1163	0	1	1	2	7.837	29.781	17.868	44.514	0	28.586	2.531	2.61	3.474	1.862			LEU							485	HB	PRO	60	A	0.68
48.5	-1.07381e+06	8016.98	-1.39558e+06	132494	58874.1	28336	459	1191	0	1	0	1	9.718	30.251	17.085	42.947	0	28.788	2.692	2.764	3.579	2.038			ASN							486	HB	PRO	60	A	0.71
48.6	-1.07516e+06	7681.8	-1.39561e+06	131268	58741.8	28191	474	1182	0	1	1	2	10.031	30.564	18.182	41.223	0	28.66	2.7	2.771	3.586	1.809			VAL							487	CG	PRO	60	A	0.66
48.7	-1.07573e+06	7902.34	-1.39532e+06	130779	59140.8	28401.8	460	1218	0	1	1	2	9.718	29.31	16.301	44.671	0	28.785	2.729	2.792	3.716	1.788			PRO							488	HG	PRO	60	A	0.74
48.8	-1.07619e+06	8215.4	-1.39412e+06	129126	59124.2	28547.9	469	1184	0	1	0	1	9.875	28.84	16.301	44.984	0	28.559	2.62	2.69	3.757	1.903			ARG							489	HG	PRO	60	A	0.72
48.9	-1.07501e+06	7959.01	-1.39389e+06	129836	59340	28671.1	460	1197	0	1	0	1	8.464	28.997	16.301	46.238	0	28.655	2.471	2.545	3.545	1.865			LYS							490	CD	PRO	60	A	0.65
49	-1.07622e+06	8042.38	-1.39628e+06	130584	59226.7	28409.1	461	1209	0	1	1	2	8.934	29.781	16.928	44.357	0	28.586	2.887	2.948	3.906	1.903			HIS							491	HD	PRO	60	A	0.71
49.1	-1.07567e+06	7821.74	-1.39525e+06	130479	58866.3	28460.7	468	1203	0	1	1	2	10.345	29.467	18.182	42.006	0	28.554	3.208	3.273	4.304	1.976			TRP							492	HD	PRO	60	A	0.7
49.2	-1.0756e+06	7873.86	-1.39669e+06	132315	58960.2	28047	475	1207	0	1	0	1	8.307	28.056	19.279	44.357	0	28.497	2.644	2.714	3.953	2.013			TRP							493	N	ASN	61	A	0.65
49.3	-1.07648e+06	8055.87	-1.39645e+06	131197	59235.9	28748.3	473	1196	0	1	0	1	9.404	30.721	17.868	42.006	0	28.626	2.412	2.49	3.661	1.836			THR							494	H	ASN	61	A	0.68
49.4	-1.07342e+06	8198.72	-1.39338e+06	130283	58933	28468.1	458	1208	0	1	1	2	9.875	29.31	18.652	42.163	0	28.577	2.305	2.383	3.571	2.079			LYS							495	CA	ASN	61	A	0.69
49.5	-1.07526e+06	7891.8	-1.39584e+06	131456	59134.8	28672.8	475	1186	0	1	0	1	9.091	28.84	18.339	43.103	0.627	28.495	2.334	2.409	3.4	1.736			LYS							496	HA	ASN	61	A	0.72
49.6	-1.0751e+06	7995.13	-1.39354e+06	129290	59211	28566.2	460	1168	0	1	0	1	10.345	28.997	18.495	42.163	0	28.654	2.279	2.364	3.448	1.727			HIS							497	C	ASN	61	A	0.72
49.7	-1.07574e+06	8002.74	-1.39318e+06	128237	59341.2	28500.8	461	1191	0	1	0	1	9.875	29.154	16.928	44.044	0	28.815	2.644	2.713	3.896	1.83			VAL							498	O	ASN	61	A	0.81
49.8	-1.07471e+06	8014.46	-1.39426e+06	130157	58962.2	28499.3	462	1170	0	1	1	2	9.561	29.154	19.436	41.85	0	28.5	2.224	2.311	3.634	1.997			TRP							499	CB	ASN	61	A	0.73
49.9	-1.07549e+06	7960.68	-1.39591e+06	131115	59100.3	28376.4	467	1201	0	1	1	2	9.718	28.683	16.458	45.141	0	28.694	2.403	2.483	3.768	1.755			PHE							500	HB	ASN	61	A	0.8
50	-1.07515e+06	8340.47	-1.39402e+06	129565	59401.3	28664.6	484	1179	0	1	0	1	7.524	28.84	21.003	42.633	0	28.849	2.455	2.531	3.931	1.759			GLY							501	HB	ASN	61	A	0.76
						28440												28.6763		2.76424					GLU							502	CG	ASN	61	A	0.75
						284.4												2.86763		0.276424					SER							503	OD1	ASN	61	A	0.91
																									MET							504	ND2	ASN	61	A	0.77
																									ASP							505	HD2	ASN	61	A	0.81
																									GLY							506	HD2	ASN	61	A	0.86
																									GLY							507	N	GLN	62	A	0.72
																									PHE							508	H	GLN	62	A	0.73
																									GLN							509	CA	GLN	62	A	0.75
																									PHE							510	HA	GLN	62	A	0.77
																									SER							511	C	GLN	62	A	0.77
																									TYR							512	O	GLN	62	A	0.93
																									GLY							513	CB	GLN	62	A	0.83
																									ASN							514	HB	GLN	62	A	0.89
																									PRO							515	HB	GLN	62	A	0.86
																									GLU							516	CG	GLN	62	A	0.93
																									LEU							517	HG	GLN	62	A	0.94
																									PRO							518	HG	GLN	62	A	1.27
																									GLU							519	CD	GLN	62	A	1.74
																									ASP							520	OE1	GLN	62	A	2.41
																									VAL							521	NE2	GLN	62	A	2.23
																									LEU							522	HE2	GLN	62	A	2.91
																									ASP							523	HE2	GLN	62	A	2.2
																									VAL							524	N	GLY	63	A	0.81
																									GLN							525	H	GLY	63	A	0.92
																									LEU							526	CA	GLY	63	A	0.85
																									ALA							527	HA	GLY	63	A	0.93
																									PHE							528	HA	GLY	63	A	0.91
																									LEU							529	C	GLY	63	A	0.85
																									ARG							530	O	GLY	63	A	0.92
																									LEU							531	N	CYS	64	A	0.9
																									LEU							532	H	CYS	64	A	0.99
																									SER							533	CA	CYS	64	A	0.95
																									SER							534	HA	CYS	64	A	0.99
																									ARG							535	C	CYS	64	A	0.94
																									ALA							536	O	CYS	64	A	0.95
																									SER							537	CB	CYS	64	A	1.04
																									GLN							538	HB	CYS	64	A	1.06
																									GLN							539	HB	CYS	64	A	1.1
																									ILE							540	SG	CYS	64	A	1.18
																									THR							541	N	LYS	65	A	0.97
																									TYR							542	H	LYS	65	A	1.02
																									HIS							543	CA	LYS	65	A	0.98
																									CYS							544	HA	LYS	65	A	1.01
																									LYS							545	C	LYS	65	A	0.96
																									ASN							546	O	LYS	65	A	0.98
																									SER							547	CB	LYS	65	A	1.08
																									ILE							548	HB	LYS	65	A	1.24
																									ALA							549	HB	LYS	65	A	1.23
																									TYR							550	CG	LYS	65	A	1.32
																									MET							551	HG	LYS	65	A	1.56
																									ASP							552	HG	LYS	65	A	1.55
																									GLN							553	CD	LYS	65	A	1.49
																									ALA							554	HD	LYS	65	A	1.81
																									SER							555	HD	LYS	65	A	1.74
																									GLY							556	CE	LYS	65	A	2.04
																									ASN							557	HE	LYS	65	A	2.51
																									VAL							558	HE	LYS	65	A	2.45
																									LYS							559	NZ	LYS	65	A	2.48
																									LYS							560	HZ	LYS	65	A	2.78
																									ALA							561	HZ	LYS	65	A	2.81
																									LEU							562	HZ	LYS	65	A	2.82
																									LYS							563	N	LEU	66	A	1
																									LEU							564	H	LEU	66	A	1.04
																									MET							565	CA	LEU	66	A	1.04
																									GLY							566	HA	LEU	66	A	1.09
																									SER							567	C	LEU	66	A	1
																									ASN							568	O	LEU	66	A	1.08
																									GLU							569	CB	LEU	66	A	1.14
																									GLY							570	HB	LEU	66	A	1.14
																									GLU							571	HB	LEU	66	A	1.47
																									PHE							572	CG	LEU	66	A	1.84
																									LYS							573	HG	LEU	66	A	2.55
																									ALA							574	CD1	LEU	66	A	2.11
																									GLU							575	HD1	LEU	66	A	2.45
																									GLY							576	HD1	LEU	66	A	2.53
																									ASN							577	HD1	LEU	66	A	2.5
																									SER							578	CD2	LEU	66	A	2.44
																									LYS							579	HD2	LEU	66	A	2.9
																									PHE							580	HD2	LEU	66	A	2.78
																									THR							581	HD2	LEU	66	A	2.85
																									TYR							582	N	ASP	67	A	0.94
																									THR							583	H	ASP	67	A	0.95
																									VAL							584	CA	ASP	67	A	0.91
																									LEU							585	HA	ASP	67	A	0.99
																									GLU							586	C	ASP	67	A	0.84
																									ASP							587	O	ASP	67	A	0.85
																									GLY							588	CB	ASP	67	A	0.95
																									CYS							589	HB	ASP	67	A	0.95
																									THR							590	HB	ASP	67	A	0.99
																									LYS							591	CG	ASP	67	A	1.1
																									HIS							592	OD1	ASP	67	A	1.11
																									THR							593	OD2	ASP	67	A	1.29
																									GLY							594	N	ALA	68	A	0.84
																									GLU							595	H	ALA	68	A	0.9
																									TRP							596	CA	ALA	68	A	0.81
																									SER							597	HA	ALA	68	A	0.79
																									LYS							598	C	ALA	68	A	0.81
																									THR							599	O	ALA	68	A	0.89
																									VAL							600	CB	ALA	68	A	0.87
																									PHE							601	HB	ALA	68	A	1.31
																									GLU							602	HB	ALA	68	A	1.41
																									TYR							603	HB	ALA	68	A	1.36
																									ARG							604	N	ILE	69	A	0.78
																									THR							605	H	ILE	69	A	0.79
																									ARG							606	CA	ILE	69	A	0.79
																									LYS							607	HA	ILE	69	A	0.86
																									ALA							608	C	ILE	69	A	0.74
																									VAL							609	O	ILE	69	A	0.75
																									ARG							610	CB	ILE	69	A	0.83
																									LEU							611	HB	ILE	69	A	1.33
																									PRO							612	CG1	ILE	69	A	1.37
																									ILE							613	HG1	ILE	69	A	1.96
																									VAL							614	HG1	ILE	69	A	1.99
																									ASP							615	CG2	ILE	69	A	1.7
																									ILE							616	HG2	ILE	69	A	2.23
																									ALA							617	HG2	ILE	69	A	2.22
																									PRO							618	HG2	ILE	69	A	2.25
																									TYR							619	CD1	ILE	69	A	1.47
																									ASP							620	HD1	ILE	69	A	1.81
																									ILE							621	HD1	ILE	69	A	1.85
																									GLY							622	HD1	ILE	69	A	1.88
																									GLY							623	N	LYS	70	A	0.76
																									PRO							624	H	LYS	70	A	0.84
																									ASP							625	CA	LYS	70	A	0.75
																									GLN							626	HA	LYS	70	A	0.75
																									GLU							627	C	LYS	70	A	0.74
																									PHE							628	O	LYS	70	A	0.82
																									GLY							629	CB	LYS	70	A	0.86
																									VAL							630	HB	LYS	70	A	0.97
																									ASP							631	HB	LYS	70	A	0.96
																									VAL							632	CG	LYS	70	A	0.99
																									GLY							633	HG	LYS	70	A	1.17
																									PRO							634	HG	LYS	70	A	1.23
																									VAL							635	CD	LYS	70	A	1.12
																									CYS							636	HD	LYS	70	A	1.58
																									PHE							637	HD	LYS	70	A	1.6
																									LEU							638	CE	LYS	70	A	1.69
																																639	HE	LYS	70	A	2.24
																																640	HE	LYS	70	A	2.3
																																641	NZ	LYS	70	A	1.92
																																642	HZ	LYS	70	A	2.27
																																643	HZ	LYS	70	A	2.21
																																644	HZ	LYS	70	A	2.22
																																645	N	VAL	71	A	0.71
																																646	H	VAL	71	A	0.73
																																647	CA	VAL	71	A	0.69
																																648	HA	VAL	71	A	0.73
																																649	C	VAL	71	A	0.7
																																650	O	VAL	71	A	0.78
																																651	CB	VAL	71	A	0.69
																																652	HB	VAL	71	A	0.74
																																653	CG1	VAL	71	A	0.73
																																654	HG1	VAL	71	A	1.32
																																655	HG1	VAL	71	A	1.26
																																656	HG1	VAL	71	A	1.23
																																657	CG2	VAL	71	A	0.7
																																658	HG2	VAL	71	A	1.26
																																659	HG2	VAL	71	A	1.25
																																660	HG2	VAL	71	A	1.23
																																661	N	PHE	72	A	0.7
																																662	H	PHE	72	A	0.73
																																663	CA	PHE	72	A	0.71
																																664	HA	PHE	72	A	0.73
																																665	C	PHE	72	A	0.7
																																666	O	PHE	72	A	0.74
																																667	CB	PHE	72	A	0.76
																																668	HB	PHE	72	A	0.81
																																669	HB	PHE	72	A	0.8
																																670	CG	PHE	72	A	0.84
																																671	CD1	PHE	72	A	0.95
																																672	HD1	PHE	72	A	1.04
																																673	CD2	PHE	72	A	0.95
																																674	HD2	PHE	72	A	1.03
																																675	CE1	PHE	72	A	1.09
																																676	HE1	PHE	72	A	1.26
																																677	CE2	PHE	72	A	1.08
																																678	HE2	PHE	72	A	1.24
																																679	CZ	PHE	72	A	1.12
																																680	HZ	PHE	72	A	1.26
																																681	N	CYS	73	A	0.73
																																682	H	CYS	73	A	0.78
																																683	CA	CYS	73	A	0.74
																																684	HA	CYS	73	A	0.74
																																685	C	CYS	73	A	0.81
																																686	O	CYS	73	A	0.86
																																687	CB	CYS	73	A	0.72
																																688	HB	CYS	73	A	0.78
																																689	HB	CYS	73	A	0.76
																																690	SG	CYS	73	A	0.69
																																691	N	ASN	74	A	0.88
																																692	H	ASN	74	A	0.9
																																693	CA	ASN	74	A	0.97
																																694	HA	ASN	74	A	1.02
																																695	C	ASN	74	A	0.97
																																696	O	ASN	74	A	1.03
																																697	CB	ASN	74	A	1.08
																																698	HB	ASN	74	A	1.16
																																699	HB	ASN	74	A	1.07
																																700	CG	ASN	74	A	1.29
																																701	OD1	ASN	74	A	1.73
																																702	ND2	ASN	74	A	1.4
																																703	HD2	ASN	74	A	1.58
																																704	HD2	ASN	74	A	1.6
																																705	N	MET	75	A	1
																																706	H	MET	75	A	1.06
																																707	CA	MET	75	A	1.02
																																708	HA	MET	75	A	1
																																709	C	MET	75	A	1.1
																																710	O	MET	75	A	1.2
																																711	CB	MET	75	A	1.07
																																712	HB	MET	75	A	1.26
																																713	HB	MET	75	A	1.26
																																714	CG	MET	75	A	1.05
																																715	HG	MET	75	A	1.3
																																716	HG	MET	75	A	1.36
																																717	SD	MET	75	A	1.02
																																718	CE	MET	75	A	1.27
																																719	HE	MET	75	A	1.72
																																720	HE	MET	75	A	1.73
																																721	HE	MET	75	A	1.83
																																722	N	GLU	76	A	1.12
																																723	H	GLU	76	A	1.12
																																724	CA	GLU	76	A	1.21
																																725	HA	GLU	76	A	1.28
																																726	C	GLU	76	A	1.22
																																727	O	GLU	76	A	1.39
																																728	CB	GLU	76	A	1.32
																																729	HB	GLU	76	A	1.43
																																730	HB	GLU	76	A	1.73
																																731	CG	GLU	76	A	1.97
																																732	HG	GLU	76	A	2.37
																																733	HG	GLU	76	A	2.43
																																734	CD	GLU	76	A	2.38
																																735	OE1	GLU	76	A	2.92
																																736	OE2	GLU	76	A	2.76
																																737	N	THR	77	A	1.14
																																738	H	THR	77	A	1.13
																																739	CA	THR	77	A	1.18
																																740	HA	THR	77	A	1.28
																																741	C	THR	77	A	1.11
																																742	O	THR	77	A	1.24
																																743	CB	THR	77	A	1.24
																																744	HB	THR	77	A	1.31
																																745	OG1	THR	77	A	1.17
																																746	HG1	THR	77	A	1.28
																																747	CG2	THR	77	A	1.4
																																748	HG2	THR	77	A	1.77
																																749	HG2	THR	77	A	1.8
																																750	HG2	THR	77	A	1.74
																																751	N	GLY	78	A	1
																																752	H	GLY	78	A	1.01
																																753	CA	GLY	78	A	0.95
																																754	HA	GLY	78	A	0.98
																																755	HA	GLY	78	A	1.06
																																756	C	GLY	78	A	0.84
																																757	O	GLY	78	A	0.84
																																758	N	GLU	79	A	0.84
																																759	H	GLU	79	A	0.92
																																760	CA	GLU	79	A	0.8
																																761	HA	GLU	79	A	0.81
																																762	C	GLU	79	A	0.74
																																763	O	GLU	79	A	0.79
																																764	CB	GLU	79	A	0.89
																																765	HB	GLU	79	A	1.3
																																766	HB	GLU	79	A	1.43
																																767	CG	GLU	79	A	1.08
																																768	HG	GLU	79	A	1.63
																																769	HG	GLU	79	A	1.52
																																770	CD	GLU	79	A	1.08
																																771	OE1	GLU	79	A	1.57
																																772	OE2	GLU	79	A	1.55
																																773	N	THR	80	A	0.71
																																774	H	THR	80	A	0.74
																																775	CA	THR	80	A	0.69
																																776	HA	THR	80	A	0.69
																																777	C	THR	80	A	0.71
																																778	O	THR	80	A	0.87
																																779	CB	THR	80	A	0.67
																																780	HB	THR	80	A	0.7
																																781	OG1	THR	80	A	0.68
																																782	HG1	THR	80	A	0.73
																																783	CG2	THR	80	A	0.73
																																784	HG2	THR	80	A	1.28
																																785	HG2	THR	80	A	1.24
																																786	HG2	THR	80	A	1.3
																																787	N	CYS	81	A	0.66
																																788	H	CYS	81	A	0.69
																																789	CA	CYS	81	A	0.64
																																790	HA	CYS	81	A	0.66
																																791	C	CYS	81	A	0.64
																																792	O	CYS	81	A	0.71
																																793	CB	CYS	81	A	0.69
																																794	HB	CYS	81	A	0.74
																																795	HB	CYS	81	A	0.74
																																796	SG	CYS	81	A	0.74
																																797	N	ILE	82	A	0.68
																																798	H	ILE	82	A	0.75
																																799	CA	ILE	82	A	0.69
																																800	HA	ILE	82	A	0.72
																																801	C	ILE	82	A	0.68
																																802	O	ILE	82	A	0.72
																																803	CB	ILE	82	A	0.73
																																804	HB	ILE	82	A	0.77
																																805	CG1	ILE	82	A	0.84
																																806	HG1	ILE	82	A	1.11
																																807	HG1	ILE	82	A	1.14
																																808	CG2	ILE	82	A	0.87
																																809	HG2	ILE	82	A	1.35
																																810	HG2	ILE	82	A	1.39
																																811	HG2	ILE	82	A	1.39
																																812	CD1	ILE	82	A	1.11
																																813	HD1	ILE	82	A	1.62
																																814	HD1	ILE	82	A	1.6
																																815	HD1	ILE	82	A	1.61
																																816	N	SER	83	A	0.71
																																817	H	SER	83	A	0.76
																																818	CA	SER	83	A	0.72
																																819	HA	SER	83	A	0.74
																																820	C	SER	83	A	0.74
																																821	O	SER	83	A	0.8
																																822	CB	SER	83	A	0.83
																																823	HB	SER	83	A	1.31
																																824	HB	SER	83	A	1.36
																																825	OG	SER	83	A	1.38
																																826	HG	SER	83	A	1.79
																																827	N	ALA	84	A	0.76
																																828	H	ALA	84	A	0.79
																																829	CA	ALA	84	A	0.79
																																830	HA	ALA	84	A	0.81
																																831	C	ALA	84	A	0.84
																																832	O	ALA	84	A	0.9
																																833	CB	ALA	84	A	0.82
																																834	HB	ALA	84	A	1.35
																																835	HB	ALA	84	A	1.3
																																836	HB	ALA	84	A	1.31
																																837	N	ASN	85	A	0.88
																																838	H	ASN	85	A	0.9
																																839	CA	ASN	85	A	0.96
																																840	HA	ASN	85	A	0.97
																																841	C	ASN	85	A	1.05
																																842	O	ASN	85	A	1.16
																																843	CB	ASN	85	A	1.08
																																844	HB	ASN	85	A	1.26
																																845	HB	ASN	85	A	1.41
																																846	CG	ASN	85	A	1.63
																																847	OD1	ASN	85	A	2.08
																																848	ND2	ASN	85	A	2.25
																																849	HD2	ASN	85	A	2.84
																																850	HD2	ASN	85	A	2.42
																																851	N	PRO	86	A	1.11
																																852	CA	PRO	86	A	1.1
																																853	HA	PRO	86	A	1.13
																																854	C	PRO	86	A	1
																																855	O	PRO	86	A	0.97
																																856	CB	PRO	86	A	1.3
																																857	HB	PRO	86	A	1.51
																																858	HB	PRO	86	A	1.42
																																859	CG	PRO	86	A	1.46
																																860	HG	PRO	86	A	1.75
																																861	HG	PRO	86	A	1.74
																																862	CD	PRO	86	A	1.29
																																863	HD	PRO	86	A	1.35
																																864	HD	PRO	86	A	1.44
																																865	N	LEU	87	A	1.02
																																866	H	LEU	87	A	1.12
																																867	CA	LEU	87	A	0.98
																																868	HA	LEU	87	A	1
																																869	C	LEU	87	A	0.95
																																870	O	LEU	87	A	0.99
																																871	CB	LEU	87	A	1.14
																																872	HB	LEU	87	A	1.6
																																873	HB	LEU	87	A	1.62
																																874	CG	LEU	87	A	1.31
																																875	HG	LEU	87	A	2.01
																																876	CD1	LEU	87	A	1.89
																																877	HD1	LEU	87	A	2.27
																																878	HD1	LEU	87	A	2.41
																																879	HD1	LEU	87	A	2.4
																																880	CD2	LEU	87	A	1.8
																																881	HD2	LEU	87	A	2.25
																																882	HD2	LEU	87	A	2.28
																																883	HD2	LEU	87	A	2.25
																																884	N	ASN	88	A	1
																																885	H	ASN	88	A	1.07
																																886	CA	ASN	88	A	1.05
																																887	HA	ASN	88	A	1.09
																																888	C	ASN	88	A	1.08
																																889	O	ASN	88	A	1.16
																																890	CB	ASN	88	A	1.23
																																891	HB	ASN	88	A	1.78
																																892	HB	ASN	88	A	1.76
																																893	CG	ASN	88	A	1.44
																																894	OD1	ASN	88	A	2.01
																																895	ND2	ASN	88	A	2.01
																																896	HD2	ASN	88	A	2.6
																																897	HD2	ASN	88	A	2.24
																																898	N	VAL	89	A	1.1
																																899	H	VAL	89	A	1.13
																																900	CA	VAL	89	A	1.14
																																901	HA	VAL	89	A	1.2
																																902	C	VAL	89	A	1.17
																																903	O	VAL	89	A	1.15
																																904	CB	VAL	89	A	1.14
																																905	HB	VAL	89	A	1.11
																																906	CG1	VAL	89	A	1.24
																																907	HG1	VAL	89	A	1.63
																																908	HG1	VAL	89	A	1.62
																																909	HG1	VAL	89	A	1.6
																																910	CG2	VAL	89	A	1.19
																																911	HG2	VAL	89	A	1.59
																																912	HG2	VAL	89	A	1.56
																																913	HG2	VAL	89	A	1.59
																																914	N	PRO	90	A	1.26
																																915	CA	PRO	90	A	1.32
																																916	HA	PRO	90	A	1.34
																																917	C	PRO	90	A	1.29
																																918	O	PRO	90	A	1.3
																																919	CB	PRO	90	A	1.47
																																920	HB	PRO	90	A	1.64
																																921	HB	PRO	90	A	1.6
																																922	CG	PRO	90	A	1.48
																																923	HG	PRO	90	A	1.71
																																924	HG	PRO	90	A	1.6
																																925	CD	PRO	90	A	1.34
																																926	HD	PRO	90	A	1.38
																																927	HD	PRO	90	A	1.36
																																928	N	ARG	91	A	1.31
																																929	H	ARG	91	A	1.36
																																930	CA	ARG	91	A	1.32
																																931	HA	ARG	91	A	1.29
																																932	C	ARG	91	A	1.4
																																933	O	ARG	91	A	1.53
																																934	CB	ARG	91	A	1.4
																																935	HB	ARG	91	A	1.51
																																936	HB	ARG	91	A	1.55
																																937	CG	ARG	91	A	1.48
																																938	HG	ARG	91	A	1.62
																																939	HG	ARG	91	A	1.6
																																940	CD	ARG	91	A	1.63
																																941	HD	ARG	91	A	1.93
																																942	HD	ARG	91	A	1.85
																																943	NE	ARG	91	A	1.97
																																944	HE	ARG	91	A	2.26
																																945	CZ	ARG	91	A	2.32
																																946	NH1	ARG	91	A	2.35
																																947	HH1	ARG	91	A	2.25
																																948	HH1	ARG	91	A	2.73
																																949	NH2	ARG	91	A	2.98
																																950	HH2	ARG	91	A	3.3
																																951	HH2	ARG	91	A	3.31
																																952	N	LYS	92	A	1.4
																																953	H	LYS	92	A	1.36
																																954	CA	LYS	92	A	1.5
																																955	HA	LYS	92	A	1.59
																																956	C	LYS	92	A	1.51
																																957	O	LYS	92	A	1.47
																																958	CB	LYS	92	A	1.61
																																959	HB	LYS	92	A	1.96
																																960	HB	LYS	92	A	2.04
																																961	CG	LYS	92	A	1.71
																																962	HG	LYS	92	A	2.14
																																963	HG	LYS	92	A	2.08
																																964	CD	LYS	92	A	1.72
																																965	HD	LYS	92	A	2.04
																																966	HD	LYS	92	A	1.92
																																967	CE	LYS	92	A	1.94
																																968	HE	LYS	92	A	2.34
																																969	HE	LYS	92	A	2.34
																																970	NZ	LYS	92	A	2.19
																																971	HZ	LYS	92	A	2.52
																																972	HZ	LYS	92	A	2.51
																																973	HZ	LYS	92	A	2.45
																																974	N	HIS	93	A	1.6
																																975	H	HIS	93	A	1.66
																																976	CA	HIS	93	A	1.64
																																977	HA	HIS	93	A	1.61
																																978	C	HIS	93	A	1.67
																																979	O	HIS	93	A	1.9
																																980	CB	HIS	93	A	1.73
																																981	HB	HIS	93	A	1.73
																																982	HB	HIS	93	A	1.79
																																983	CG	HIS	93	A	1.8
																																984	ND1	HIS	93	A	1.8
																																985	HD1	HIS	93	A	1.78
																																986	CD2	HIS	93	A	1.93
																																987	HD2	HIS	93	A	2.02
																																988	CE1	HIS	93	A	1.91
																																989	HE1	HIS	93	A	1.96
																																990	NE2	HIS	93	A	1.99
																																991	N	TRP	94	A	1.6
																																992	H	TRP	94	A	1.69
																																993	CA	TRP	94	A	1.61
																																994	HA	TRP	94	A	1.63
																																995	C	TRP	94	A	1.69
																																996	O	TRP	94	A	1.75
																																997	CB	TRP	94	A	1.54
																																998	HB	TRP	94	A	1.56
																																999	HB	TRP	94	A	1.59
																																1000	CG	TRP	94	A	1.47
																																1001	CD1	TRP	94	A	1.42
																																1002	HD1	TRP	94	A	1.44
																																1003	CD2	TRP	94	A	1.46
																																1004	NE1	TRP	94	A	1.39
																																1005	HE1	TRP	94	A	1.38
																																1006	CE2	TRP	94	A	1.41
																																1007	CE3	TRP	94	A	1.53
																																1008	HE3	TRP	94	A	1.6
																																1009	CZ2	TRP	94	A	1.44
																																1010	HZ2	TRP	94	A	1.44
																																1011	CZ3	TRP	94	A	1.55
																																1012	HZ3	TRP	94	A	1.63
																																1013	CH2	TRP	94	A	1.51
																																1014	HH2	TRP	94	A	1.56
																																1015	N	TRP	95	A	1.72
																																1016	H	TRP	95	A	1.73
																																1017	CA	TRP	95	A	1.79
																																1018	HA	TRP	95	A	1.84
																																1019	C	TRP	95	A	1.86
																																1020	O	TRP	95	A	1.87
																																1021	CB	TRP	95	A	1.74
																																1022	HB	TRP	95	A	1.74
																																1023	HB	TRP	95	A	1.72
																																1024	CG	TRP	95	A	1.78
																																1025	CD1	TRP	95	A	1.81
																																1026	HD1	TRP	95	A	1.82
																																1027	CD2	TRP	95	A	1.85
																																1028	NE1	TRP	95	A	1.89
																																1029	HE1	TRP	95	A	1.98
																																1030	CE2	TRP	95	A	1.91
																																1031	CE3	TRP	95	A	1.91
																																1032	HE3	TRP	95	A	1.92
																																1033	CZ2	TRP	95	A	2.02
																																1034	HZ2	TRP	95	A	2.11
																																1035	CZ3	TRP	95	A	2.03
																																1036	HZ3	TRP	95	A	2.11
																																1037	CH2	TRP	95	A	2.07
																																1038	HH2	TRP	95	A	2.19
																																1039	N	THR	96	A	1.97
																																1040	H	THR	96	A	2.04
																																1041	CA	THR	96	A	2.06
																																1042	HA	THR	96	A	2.07
																																1043	C	THR	96	A	2.15
																																1044	O	THR	96	A	2.34
																																1045	CB	THR	96	A	2.23
																																1046	HB	THR	96	A	2.57
																																1047	OG1	THR	96	A	2.58
																																1048	HG1	THR	96	A	2.81
																																1049	CG2	THR	96	A	2.42
																																1050	HG2	THR	96	A	2.79
																																1051	HG2	THR	96	A	2.69
																																1052	HG2	THR	96	A	2.72
																																1053	N	ASP	97	A	2.35
																																1054	H	ASP	97	A	2.52
																																1055	CA	ASP	97	A	2.59
																																1056	HA	ASP	97	A	2.98
																																1057	C	ASP	97	A	3.02
																																1058	HC	ASP	97	A	3.15
																																1059	O	ASP	97	A	3.56
																																1060	CB	ASP	97	A	2.64
																																1061	HB	ASP	97	A	2.91
																																1062	HB	ASP	97	A	2.91
																																1063	HB	ASP	97	A	2.9
																																1064	N	LYS	102	A	2.25
																																1065	H	LYS	102	A	2.54
																																1066	H	LYS	102	A	2.45
																																1067	H	LYS	102	A	2.5
																																1068	CA	LYS	102	A	2.07
																																1069	HA	LYS	102	A	2.11
																																1070	C	LYS	102	A	2.02
																																1071	O	LYS	102	A	2.12
																																1072	CB	LYS	102	A	2.02
																																1073	HB	LYS	102	A	2.09
																																1074	HB	LYS	102	A	2.03
																																1075	CG	LYS	102	A	2.06
																																1076	HG	LYS	102	A	2.15
																																1077	HG	LYS	102	A	2.16
																																1078	CD	LYS	102	A	2.07
																																1079	HD	LYS	102	A	2.16
																																1080	HD	LYS	102	A	2.16
																																1081	CE	LYS	102	A	2.15
																																1082	HE	LYS	102	A	2.25
																																1083	HE	LYS	102	A	2.25
																																1084	NZ	LYS	102	A	2.2
																																1085	HZ	LYS	102	A	2.4
																																1086	HZ	LYS	102	A	2.44
																																1087	HZ	LYS	102	A	2.43
																																1088	N	LYS	103	A	1.97
																																1089	H	LYS	103	A	2.02
																																1090	CA	LYS	103	A	1.94
																																1091	HA	LYS	103	A	1.99
																																1092	C	LYS	103	A	1.83
																																1093	O	LYS	103	A	1.8
																																1094	CB	LYS	103	A	2.02
																																1095	HB	LYS	103	A	2.21
																																1096	HB	LYS	103	A	2.11
																																1097	CG	LYS	103	A	2.21
																																1098	HG	LYS	103	A	2.52
																																1099	HG	LYS	103	A	2.47
																																1100	CD	LYS	103	A	2.43
																																1101	HD	LYS	103	A	2.57
																																1102	HD	LYS	103	A	2.72
																																1103	CE	LYS	103	A	2.84
																																1104	HE	LYS	103	A	3.24
																																1105	HE	LYS	103	A	3.07
																																1106	NZ	LYS	103	A	3.19
																																1107	HZ	LYS	103	A	3.47
																																1108	HZ	LYS	103	A	3.43
																																1109	HZ	LYS	103	A	3.47
																																1110	N	HIS	104	A	1.82
																																1111	H	HIS	104	A	1.92
																																1112	CA	HIS	104	A	1.72
																																1113	HA	HIS	104	A	1.67
																																1114	C	HIS	104	A	1.71
																																1115	O	HIS	104	A	1.81
																																1116	CB	HIS	104	A	1.76
																																1117	HB	HIS	104	A	1.79
																																1118	HB	HIS	104	A	1.85
																																1119	CG	HIS	104	A	1.69
																																1120	ND1	HIS	104	A	1.58
																																1121	HD1	HIS	104	A	1.54
																																1122	CD2	HIS	104	A	1.78
																																1123	HD2	HIS	104	A	1.92
																																1124	CE1	HIS	104	A	1.58
																																1125	HE1	HIS	104	A	1.53
																																1126	NE2	HIS	104	A	1.71
																																1127	N	VAL	105	A	1.62
																																1128	H	VAL	105	A	1.59
																																1129	CA	VAL	105	A	1.61
																																1130	HA	VAL	105	A	1.67
																																1131	C	VAL	105	A	1.51
																																1132	O	VAL	105	A	1.46
																																1133	CB	VAL	105	A	1.71
																																1134	HB	VAL	105	A	2.01
																																1135	CG1	VAL	105	A	1.98
																																1136	HG1	VAL	105	A	2.33
																																1137	HG1	VAL	105	A	2.38
																																1138	HG1	VAL	105	A	2.31
																																1139	CG2	VAL	105	A	1.88
																																1140	HG2	VAL	105	A	2.25
																																1141	HG2	VAL	105	A	2.22
																																1142	HG2	VAL	105	A	2.24
																																1143	N	TRP	106	A	1.51
																																1144	H	TRP	106	A	1.58
																																1145	CA	TRP	106	A	1.43
																																1146	HA	TRP	106	A	1.38
																																1147	C	TRP	106	A	1.43
																																1148	O	TRP	106	A	1.51
																																1149	CB	TRP	106	A	1.46
																																1150	HB	TRP	106	A	1.55
																																1151	HB	TRP	106	A	1.44
																																1152	CG	TRP	106	A	1.45
																																1153	CD1	TRP	106	A	1.53
																																1154	HD1	TRP	106	A	1.62
																																1155	CD2	TRP	106	A	1.39
																																1156	NE1	TRP	106	A	1.53
																																1157	HE1	TRP	106	A	1.62
																																1158	CE2	TRP	106	A	1.45
																																1159	CE3	TRP	106	A	1.35
																																1160	HE3	TRP	106	A	1.35
																																1161	CZ2	TRP	106	A	1.47
																																1162	HZ2	TRP	106	A	1.55
																																1163	CZ3	TRP	106	A	1.36
																																1164	HZ3	TRP	106	A	1.37
																																1165	CH2	TRP	106	A	1.42
																																1166	HH2	TRP	106	A	1.46
																																1167	N	PHE	107	A	1.37
																																1168	H	PHE	107	A	1.33
																																1169	CA	PHE	107	A	1.37
																																1170	HA	PHE	107	A	1.43
																																1171	C	PHE	107	A	1.41
																																1172	O	PHE	107	A	1.51
																																1173	CB	PHE	107	A	1.3
																																1174	HB	PHE	107	A	1.33
																																1175	HB	PHE	107	A	1.29
																																1176	CG	PHE	107	A	1.28
																																1177	CD1	PHE	107	A	1.34
																																1178	HD1	PHE	107	A	1.41
																																1179	CD2	PHE	107	A	1.26
																																1180	HD2	PHE	107	A	1.27
																																1181	CE1	PHE	107	A	1.36
																																1182	HE1	PHE	107	A	1.45
																																1183	CE2	PHE	107	A	1.28
																																1184	HE2	PHE	107	A	1.31
																																1185	CZ	PHE	107	A	1.33
																																1186	HZ	PHE	107	A	1.38
																																1187	N	GLY	108	A	1.39
																																1188	H	GLY	108	A	1.37
																																1189	CA	GLY	108	A	1.45
																																1190	HA	GLY	108	A	1.49
																																1191	HA	GLY	108	A	1.45
																																1192	C	GLY	108	A	1.56
																																1193	O	GLY	108	A	1.74
																																1194	N	GLU	109	A	1.56
																																1195	H	GLU	109	A	1.57
																																1196	CA	GLU	109	A	1.66
																																1197	HA	GLU	109	A	1.73
																																1198	C	GLU	109	A	1.72
																																1199	O	GLU	109	A	1.89
																																1200	CB	GLU	109	A	1.7
																																1201	HB	GLU	109	A	1.96
																																1202	HB	GLU	109	A	1.88
																																1203	CG	GLU	109	A	2.03
																																1204	HG	GLU	109	A	2.51
																																1205	HG	GLU	109	A	2.37
																																1206	CD	GLU	109	A	2.48
																																1207	OE1	GLU	109	A	2.93
																																1208	OE2	GLU	109	A	3.09
																																1209	N	SER	110	A	1.69
																																1210	H	SER	110	A	1.68
																																1211	CA	SER	110	A	1.78
																																1212	HA	SER	110	A	1.88
																																1213	C	SER	110	A	1.8
																																1214	O	SER	110	A	1.97
																																1215	CB	SER	110	A	1.84
																																1216	HB	SER	110	A	1.89
																																1217	HB	SER	110	A	2.02
																																1218	OG	SER	110	A	2.08
																																1219	HG	SER	110	A	2.32
																																1220	N	MET	111	A	1.73
																																1221	H	MET	111	A	1.75
																																1222	CA	MET	111	A	1.76
																																1223	HA	MET	111	A	1.86
																																1224	C	MET	111	A	1.78
																																1225	O	MET	111	A	1.76
																																1226	CB	MET	111	A	1.71
																																1227	HB	MET	111	A	1.86
																																1228	HB	MET	111	A	1.91
																																1229	CG	MET	111	A	1.68
																																1230	HG	MET	111	A	1.96
																																1231	HG	MET	111	A	1.91
																																1232	SD	MET	111	A	1.6
																																1233	CE	MET	111	A	1.7
																																1234	HE	MET	111	A	2.03
																																1235	HE	MET	111	A	2.03
																																1236	HE	MET	111	A	2.05
																																1237	N	ASP	112	A	1.87
																																1238	H	ASP	112	A	1.94
																																1239	CA	ASP	112	A	1.93
																																1240	HA	ASP	112	A	1.99
																																1241	C	ASP	112	A	1.82
																																1242	O	ASP	112	A	1.81
																																1243	CB	ASP	112	A	2.14
																																1244	HB	ASP	112	A	2.3
																																1245	HB	ASP	112	A	2.51
																																1246	CG	ASP	112	A	2.37
																																1247	OD1	ASP	112	A	2.91
																																1248	OD2	ASP	112	A	2.71
																																1249	N	GLY	113	A	1.82
																																1250	H	GLY	113	A	1.91
																																1251	CA	GLY	113	A	1.77
																																1252	HA	GLY	113	A	1.86
																																1253	HA	GLY	113	A	1.8
																																1254	C	GLY	113	A	1.63
																																1255	O	GLY	113	A	1.63
																																1256	N	GLY	114	A	1.59
																																1257	H	GLY	114	A	1.65
																																1258	CA	GLY	114	A	1.51
																																1259	HA	GLY	114	A	1.49
																																1260	HA	GLY	114	A	1.54
																																1261	C	GLY	114	A	1.48
																																1262	O	GLY	114	A	1.58
																																1263	N	PHE	115	A	1.38
																																1264	H	PHE	115	A	1.35
																																1265	CA	PHE	115	A	1.37
																																1266	HA	PHE	115	A	1.43
																																1267	C	PHE	115	A	1.28
																																1268	O	PHE	115	A	1.24
																																1269	CB	PHE	115	A	1.39
																																1270	HB	PHE	115	A	1.4
																																1271	HB	PHE	115	A	1.48
																																1272	CG	PHE	115	A	1.34
																																1273	CD1	PHE	115	A	1.31
																																1274	HD1	PHE	115	A	1.35
																																1275	CD2	PHE	115	A	1.41
																																1276	HD2	PHE	115	A	1.51
																																1277	CE1	PHE	115	A	1.32
																																1278	HE1	PHE	115	A	1.36
																																1279	CE2	PHE	115	A	1.41
																																1280	HE2	PHE	115	A	1.52
																																1281	CZ	PHE	115	A	1.35
																																1282	HZ	PHE	115	A	1.4
																																1283	N	GLN	116	A	1.29
																																1284	H	GLN	116	A	1.38
																																1285	CA	GLN	116	A	1.22
																																1286	HA	GLN	116	A	1.2
																																1287	C	GLN	116	A	1.18
																																1288	O	GLN	116	A	1.26
																																1289	CB	GLN	116	A	1.28
																																1290	HB	GLN	116	A	1.37
																																1291	HB	GLN	116	A	1.38
																																1292	CG	GLN	116	A	1.47
																																1293	HG	GLN	116	A	1.9
																																1294	HG	GLN	116	A	1.86
																																1295	CD	GLN	116	A	1.69
																																1296	OE1	GLN	116	A	2.26
																																1297	NE2	GLN	116	A	2.1
																																1298	HE2	GLN	116	A	2.53
																																1299	HE2	GLN	116	A	2.42
																																1300	N	PHE	117	A	1.1
																																1301	H	PHE	117	A	1.09
																																1302	CA	PHE	117	A	1.07
																																1303	HA	PHE	117	A	1.12
																																1304	C	PHE	117	A	1.05
																																1305	O	PHE	117	A	1.09
																																1306	CB	PHE	117	A	1.02
																																1307	HB	PHE	117	A	1.02
																																1308	HB	PHE	117	A	1.03
																																1309	CG	PHE	117	A	1.05
																																1310	CD1	PHE	117	A	1.19
																																1311	HD1	PHE	117	A	1.32
																																1312	CD2	PHE	117	A	1.07
																																1313	HD2	PHE	117	A	1.15
																																1314	CE1	PHE	117	A	1.26
																																1315	HE1	PHE	117	A	1.45
																																1316	CE2	PHE	117	A	1.15
																																1317	HE2	PHE	117	A	1.26
																																1318	CZ	PHE	117	A	1.2
																																1319	HZ	PHE	117	A	1.31
																																1320	N	SER	118	A	1.06
																																1321	H	SER	118	A	1.13
																																1322	CA	SER	118	A	1.04
																																1323	HA	SER	118	A	1.06
																																1324	C	SER	118	A	0.95
																																1325	O	SER	118	A	0.94
																																1326	CB	SER	118	A	1.17
																																1327	HB	SER	118	A	1.61
																																1328	HB	SER	118	A	1.52
																																1329	OG	SER	118	A	1.79
																																1330	HG	SER	118	A	2.14
																																1331	N	TYR	119	A	0.94
																																1332	H	TYR	119	A	1.01
																																1333	CA	TYR	119	A	0.9
																																1334	HA	TYR	119	A	0.88
																																1335	C	TYR	119	A	0.96
																																1336	O	TYR	119	A	1.08
																																1337	CB	TYR	119	A	0.88
																																1338	HB	TYR	119	A	0.95
																																1339	HB	TYR	119	A	0.91
																																1340	CG	TYR	119	A	0.81
																																1341	CD1	TYR	119	A	0.82
																																1342	HD1	TYR	119	A	0.89
																																1343	CD2	TYR	119	A	0.78
																																1344	HD2	TYR	119	A	0.82
																																1345	CE1	TYR	119	A	0.8
																																1346	HE1	TYR	119	A	0.86
																																1347	CE2	TYR	119	A	0.76
																																1348	HE2	TYR	119	A	0.79
																																1349	CZ	TYR	119	A	0.77
																																1350	OH	TYR	119	A	0.79
																																1351	HH	TYR	119	A	0.8
																																1352	N	GLY	120	A	0.94
																																1353	H	GLY	120	A	0.93
																																1354	CA	GLY	120	A	0.99
																																1355	HA	GLY	120	A	1.04
																																1356	HA	GLY	120	A	1.08
																																1357	C	GLY	120	A	1.01
																																1358	O	GLY	120	A	1.16
																																1359	N	ASN	121	A	1.04
																																1360	H	ASN	121	A	1.11
																																1361	CA	ASN	121	A	1.13
																																1362	HA	ASN	121	A	1.23
																																1363	C	ASN	121	A	1.12
																																1364	O	ASN	121	A	1.16
																																1365	CB	ASN	121	A	1.31
																																1366	HB	ASN	121	A	1.5
																																1367	HB	ASN	121	A	1.42
																																1368	CG	ASN	121	A	1.6
																																1369	OD1	ASN	121	A	2.02
																																1370	ND2	ASN	121	A	1.87
																																1371	HD2	ASN	121	A	2.19
																																1372	HD2	ASN	121	A	2.04
																																1373	N	PRO	122	A	1.21
																																1374	CA	PRO	122	A	1.31
																																1375	HA	PRO	122	A	1.39
																																1376	C	PRO	122	A	1.29
																																1377	O	PRO	122	A	1.4
																																1378	CB	PRO	122	A	1.53
																																1379	HB	PRO	122	A	1.7
																																1380	HB	PRO	122	A	1.74
																																1381	CG	PRO	122	A	1.62
																																1382	HG	PRO	122	A	1.93
																																1383	HG	PRO	122	A	1.92
																																1384	CD	PRO	122	A	1.35
																																1385	HD	PRO	122	A	1.42
																																1386	HD	PRO	122	A	1.42
																																1387	N	GLU	123	A	1.24
																																1388	H	GLU	123	A	1.24
																																1389	CA	GLU	123	A	1.33
																																1390	HA	GLU	123	A	1.44
																																1391	C	GLU	123	A	1.27
																																1392	O	GLU	123	A	1.4
																																1393	CB	GLU	123	A	1.47
																																1394	HB	GLU	123	A	1.89
																																1395	HB	GLU	123	A	1.79
																																1396	CG	GLU	123	A	1.69
																																1397	HG	GLU	123	A	2.13
																																1398	HG	GLU	123	A	2.07
																																1399	CD	GLU	123	A	1.97
																																1400	OE1	GLU	123	A	2.55
																																1401	OE2	GLU	123	A	2.38
																																1402	N	LEU	124	A	1.17
																																1403	H	LEU	124	A	1.18
																																1404	CA	LEU	124	A	1.17
																																1405	HA	LEU	124	A	1.24
																																1406	C	LEU	124	A	1.09
																																1407	O	LEU	124	A	1.1
																																1408	CB	LEU	124	A	1.29
																																1409	HB	LEU	124	A	1.41
																																1410	HB	LEU	124	A	1.64
																																1411	CG	LEU	124	A	1.43
																																1412	HG	LEU	124	A	1.89
																																1413	CD1	LEU	124	A	1.68
																																1414	HD1	LEU	124	A	2.14
																																1415	HD1	LEU	124	A	2.08
																																1416	HD1	LEU	124	A	2.08
																																1417	CD2	LEU	124	A	2.07
																																1418	HD2	LEU	124	A	2.47
																																1419	HD2	LEU	124	A	2.56
																																1420	HD2	LEU	124	A	2.51
																																1421	N	PRO	125	A	1.1
																																1422	CA	PRO	125	A	1.1
																																1423	HA	PRO	125	A	1.18
																																1424	C	PRO	125	A	1.01
																																1425	O	PRO	125	A	0.98
																																1426	CB	PRO	125	A	1.23
																																1427	HB	PRO	125	A	1.34
																																1428	HB	PRO	125	A	1.38
																																1429	CG	PRO	125	A	1.33
																																1430	HG	PRO	125	A	1.54
																																1431	HG	PRO	125	A	1.51
																																1432	CD	PRO	125	A	1.2
																																1433	HD	PRO	125	A	1.19
																																1434	HD	PRO	125	A	1.31
																																1435	N	GLU	126	A	1.06
																																1436	H	GLU	126	A	1.16
																																1437	CA	GLU	126	A	1.09
																																1438	HA	GLU	126	A	1.1
																																1439	C	GLU	126	A	1.06
																																1440	O	GLU	126	A	1.1
																																1441	CB	GLU	126	A	1.27
																																1442	HB	GLU	126	A	1.63
																																1443	HB	GLU	126	A	1.67
																																1444	CG	GLU	126	A	1.76
																																1445	HG	GLU	126	A	2.29
																																1446	HG	GLU	126	A	2.22
																																1447	CD	GLU	126	A	2.36
																																1448	OE1	GLU	126	A	2.97
																																1449	OE2	GLU	126	A	2.96
																																1450	N	ASP	127	A	1.08
																																1451	H	ASP	127	A	1.12
																																1452	CA	ASP	127	A	1.14
																																1453	HA	ASP	127	A	1.22
																																1454	C	ASP	127	A	1.07
																																1455	O	ASP	127	A	1.2
																																1456	CB	ASP	127	A	1.33
																																1457	HB	ASP	127	A	1.38
																																1458	HB	ASP	127	A	1.47
																																1459	CG	ASP	127	A	1.56
																																1460	OD1	ASP	127	A	1.94
																																1461	OD2	ASP	127	A	2.08
																																1462	N	VAL	128	A	0.99
																																1463	H	VAL	128	A	1.03
																																1464	CA	VAL	128	A	0.97
																																1465	HA	VAL	128	A	1.03
																																1466	C	VAL	128	A	0.88
																																1467	O	VAL	128	A	0.89
																																1468	CB	VAL	128	A	1.07
																																1469	HB	VAL	128	A	1.08
																																1470	CG1	VAL	128	A	1.17
																																1471	HG1	VAL	128	A	1.55
																																1472	HG1	VAL	128	A	1.59
																																1473	HG1	VAL	128	A	1.63
																																1474	CG2	VAL	128	A	1.27
																																1475	HG2	VAL	128	A	1.69
																																1476	HG2	VAL	128	A	1.63
																																1477	HG2	VAL	128	A	1.71
																																1478	N	LEU	129	A	0.87
																																1479	H	LEU	129	A	0.91
																																1480	CA	LEU	129	A	0.85
																																1481	HA	LEU	129	A	0.88
																																1482	C	LEU	129	A	0.83
																																1483	O	LEU	129	A	0.9
																																1484	CB	LEU	129	A	0.91
																																1485	HB	LEU	129	A	1.14
																																1486	HB	LEU	129	A	1.26
																																1487	CG	LEU	129	A	1.44
																																1488	HG	LEU	129	A	2.12
																																1489	CD1	LEU	129	A	2.04
																																1490	HD1	LEU	129	A	2.48
																																1491	HD1	LEU	129	A	2.44
																																1492	HD1	LEU	129	A	2.52
																																1493	CD2	LEU	129	A	1.82
																																1494	HD2	LEU	129	A	2.23
																																1495	HD2	LEU	129	A	2.29
																																1496	HD2	LEU	129	A	2.21
																																1497	N	ASP	130	A	0.84
																																1498	H	ASP	130	A	0.9
																																1499	CA	ASP	130	A	0.87
																																1500	HA	ASP	130	A	0.9
																																1501	C	ASP	130	A	0.82
																																1502	O	ASP	130	A	0.85
																																1503	CB	ASP	130	A	0.99
																																1504	HB	ASP	130	A	1.23
																																1505	HB	ASP	130	A	1.43
																																1506	CG	ASP	130	A	1.24
																																1507	OD1	ASP	130	A	1.9
																																1508	OD2	ASP	130	A	1.69
																																1509	N	VAL	131	A	0.8
																																1510	H	VAL	131	A	0.85
																																1511	CA	VAL	131	A	0.78
																																1512	HA	VAL	131	A	0.82
																																1513	C	VAL	131	A	0.73
																																1514	O	VAL	131	A	0.74
																																1515	CB	VAL	131	A	0.82
																																1516	HB	VAL	131	A	1.04
																																1517	CG1	VAL	131	A	1.18
																																1518	HG1	VAL	131	A	1.63
																																1519	HG1	VAL	131	A	1.69
																																1520	HG1	VAL	131	A	1.66
																																1521	CG2	VAL	131	A	1.13
																																1522	HG2	VAL	131	A	1.64
																																1523	HG2	VAL	131	A	1.63
																																1524	HG2	VAL	131	A	1.62
																																1525	N	GLN	132	A	0.71
																																1526	H	GLN	132	A	0.75
																																1527	CA	GLN	132	A	0.69
																																1528	HA	GLN	132	A	0.7
																																1529	C	GLN	132	A	0.69
																																1530	O	GLN	132	A	0.73
																																1531	CB	GLN	132	A	0.69
																																1532	HB	GLN	132	A	0.74
																																1533	HB	GLN	132	A	0.7
																																1534	CG	GLN	132	A	0.72
																																1535	HG	GLN	132	A	0.79
																																1536	HG	GLN	132	A	0.78
																																1537	CD	GLN	132	A	0.71
																																1538	OE1	GLN	132	A	0.73
																																1539	NE2	GLN	132	A	0.75
																																1540	HE2	GLN	132	A	0.77
																																1541	HE2	GLN	132	A	0.79
																																1542	N	LEU	133	A	0.7
																																1543	H	LEU	133	A	0.74
																																1544	CA	LEU	133	A	0.71
																																1545	HA	LEU	133	A	0.72
																																1546	C	LEU	133	A	0.71
																																1547	O	LEU	133	A	0.74
																																1548	CB	LEU	133	A	0.78
																																1549	HB	LEU	133	A	1.11
																																1550	HB	LEU	133	A	1.22
																																1551	CG	LEU	133	A	1.16
																																1552	HG	LEU	133	A	1.91
																																1553	CD1	LEU	133	A	1.58
																																1554	HD1	LEU	133	A	2.1
																																1555	HD1	LEU	133	A	2.05
																																1556	HD1	LEU	133	A	2.04
																																1557	CD2	LEU	133	A	1.71
																																1558	HD2	LEU	133	A	2.19
																																1559	HD2	LEU	133	A	2.2
																																1560	HD2	LEU	133	A	2.14
																																1561	N	ALA	134	A	0.73
																																1562	H	ALA	134	A	0.76
																																1563	CA	ALA	134	A	0.74
																																1564	HA	ALA	134	A	0.78
																																1565	C	ALA	134	A	0.7
																																1566	O	ALA	134	A	0.74
																																1567	CB	ALA	134	A	0.79
																																1568	HB	ALA	134	A	1.33
																																1569	HB	ALA	134	A	1.31
																																1570	HB	ALA	134	A	1.29
																																1571	N	PHE	135	A	0.67
																																1572	H	PHE	135	A	0.7
																																1573	CA	PHE	135	A	0.66
																																1574	HA	PHE	135	A	0.7
																																1575	C	PHE	135	A	0.68
																																1576	O	PHE	135	A	0.79
																																1577	CB	PHE	135	A	0.68
																																1578	HB	PHE	135	A	0.74
																																1579	HB	PHE	135	A	0.74
																																1580	CG	PHE	135	A	0.67
																																1581	CD1	PHE	135	A	0.73
																																1582	HD1	PHE	135	A	0.8
																																1583	CD2	PHE	135	A	0.73
																																1584	HD2	PHE	135	A	0.81
																																1585	CE1	PHE	135	A	0.8
																																1586	HE1	PHE	135	A	0.9
																																1587	CE2	PHE	135	A	0.81
																																1588	HE2	PHE	135	A	0.94
																																1589	CZ	PHE	135	A	0.83
																																1590	HZ	PHE	135	A	0.95
																																1591	N	LEU	136	A	0.69
																																1592	H	LEU	136	A	0.77
																																1593	CA	LEU	136	A	0.73
																																1594	HA	LEU	136	A	0.8
																																1595	C	LEU	136	A	0.77
																																1596	O	LEU	136	A	0.89
																																1597	CB	LEU	136	A	0.75
																																1598	HB	LEU	136	A	1.09
																																1599	HB	LEU	136	A	1.06
																																1600	CG	LEU	136	A	0.82
																																1601	HG	LEU	136	A	1.38
																																1602	CD1	LEU	136	A	1.28
																																1603	HD1	LEU	136	A	1.81
																																1604	HD1	LEU	136	A	1.74
																																1605	HD1	LEU	136	A	1.79
																																1606	CD2	LEU	136	A	1.25
																																1607	HD2	LEU	136	A	1.7
																																1608	HD2	LEU	136	A	1.84
																																1609	HD2	LEU	136	A	1.75
																																1610	N	ARG	137	A	0.75
																																1611	H	ARG	137	A	0.74
																																1612	CA	ARG	137	A	0.85
																																1613	HA	ARG	137	A	0.98
																																1614	C	ARG	137	A	0.82
																																1615	O	ARG	137	A	0.92
																																1616	CB	ARG	137	A	1.02
																																1617	HB	ARG	137	A	1.72
																																1618	HB	ARG	137	A	1.51
																																1619	CG	ARG	137	A	0.95
																																1620	HG	ARG	137	A	1.37
																																1621	HG	ARG	137	A	1.63
																																1622	CD	ARG	137	A	0.91
																																1623	HD	ARG	137	A	1
																																1624	HD	ARG	137	A	1.02
																																1625	NE	ARG	137	A	0.99
																																1626	HE	ARG	137	A	1.12
																																1627	CZ	ARG	137	A	1.18
																																1628	NH1	ARG	137	A	1.4
																																1629	HH1	ARG	137	A	1.36
																																1630	HH1	ARG	137	A	1.73
																																1631	NH2	ARG	137	A	1.41
																																1632	HH2	ARG	137	A	1.45
																																1633	HH2	ARG	137	A	1.68
																																1634	N	LEU	138	A	0.75
																																1635	H	LEU	138	A	0.74
																																1636	CA	LEU	138	A	0.78
																																1637	HA	LEU	138	A	0.83
																																1638	C	LEU	138	A	0.78
																																1639	O	LEU	138	A	0.9
																																1640	CB	LEU	138	A	0.82
																																1641	HB	LEU	138	A	0.85
																																1642	HB	LEU	138	A	0.93
																																1643	CG	LEU	138	A	0.87
																																1644	HG	LEU	138	A	0.97
																																1645	CD1	LEU	138	A	1.05
																																1646	HD1	LEU	138	A	1.5
																																1647	HD1	LEU	138	A	1.52
																																1648	HD1	LEU	138	A	1.54
																																1649	CD2	LEU	138	A	1.09
																																1650	HD2	LEU	138	A	1.52
																																1651	HD2	LEU	138	A	1.58
																																1652	HD2	LEU	138	A	1.58
																																1653	N	LEU	139	A	0.76
																																1654	H	LEU	139	A	0.8
																																1655	CA	LEU	139	A	0.77
																																1656	HA	LEU	139	A	0.79
																																1657	C	LEU	139	A	0.79
																																1658	O	LEU	139	A	1.01
																																1659	CB	LEU	139	A	0.84
																																1660	HB	LEU	139	A	0.9
																																1661	HB	LEU	139	A	0.92
																																1662	CG	LEU	139	A	0.92
																																1663	HG	LEU	139	A	1.49
																																1664	CD1	LEU	139	A	1.49
																																1665	HD1	LEU	139	A	2.04
																																1666	HD1	LEU	139	A	1.99
																																1667	HD1	LEU	139	A	1.95
																																1668	CD2	LEU	139	A	1.28
																																1669	HD2	LEU	139	A	1.78
																																1670	HD2	LEU	139	A	1.76
																																1671	HD2	LEU	139	A	1.87
																																1672	N	SER	140	A	0.71
																																1673	H	SER	140	A	0.74
																																1674	CA	SER	140	A	0.7
																																1675	HA	SER	140	A	0.72
																																1676	C	SER	140	A	0.72
																																1677	O	SER	140	A	0.79
																																1678	CB	SER	140	A	0.73
																																1679	HB	SER	140	A	0.94
																																1680	HB	SER	140	A	0.94
																																1681	OG	SER	140	A	1.23
																																1682	HG	SER	140	A	1.18
																																1683	N	SER	141	A	0.72
																																1684	H	SER	141	A	0.73
																																1685	CA	SER	141	A	0.73
																																1686	HA	SER	141	A	0.8
																																1687	C	SER	141	A	0.74
																																1688	O	SER	141	A	0.85
																																1689	CB	SER	141	A	0.76
																																1690	HB	SER	141	A	0.79
																																1691	HB	SER	141	A	0.79
																																1692	OG	SER	141	A	0.85
																																1693	HG	SER	141	A	0.94
																																1694	N	ARG	142	A	0.71
																																1695	H	ARG	142	A	0.7
																																1696	CA	ARG	142	A	0.76
																																1697	HA	ARG	142	A	0.8
																																1698	C	ARG	142	A	0.78
																																1699	O	ARG	142	A	0.88
																																1700	CB	ARG	142	A	0.94
																																1701	HB	ARG	142	A	1.48
																																1702	HB	ARG	142	A	1.57
																																1703	CG	ARG	142	A	1.06
																																1704	HG	ARG	142	A	1.5
																																1705	HG	ARG	142	A	1.77
																																1706	CD	ARG	142	A	1.36
																																1707	HD	ARG	142	A	2.11
																																1708	HD	ARG	142	A	1.5
																																1709	NE	ARG	142	A	1.91
																																1710	HE	ARG	142	A	2.07
																																1711	CZ	ARG	142	A	2.84
																																1712	NH1	ARG	142	A	3.49
																																1713	HH1	ARG	142	A	3.38
																																1714	HH1	ARG	142	A	4.34
																																1715	NH2	ARG	142	A	3.54
																																1716	HH2	ARG	142	A	3.53
																																1717	HH2	ARG	142	A	4.29
																																1718	N	ALA	143	A	0.77
																																1719	H	ALA	143	A	0.77
																																1720	CA	ALA	143	A	0.74
																																1721	HA	ALA	143	A	0.79
																																1722	C	ALA	143	A	0.69
																																1723	O	ALA	143	A	0.73
																																1724	CB	ALA	143	A	0.8
																																1725	HB	ALA	143	A	1.29
																																1726	HB	ALA	143	A	1.29
																																1727	HB	ALA	143	A	1.35
																																1728	N	SER	144	A	0.67
																																1729	H	SER	144	A	0.7
																																1730	CA	SER	144	A	0.65
																																1731	HA	SER	144	A	0.68
																																1732	C	SER	144	A	0.64
																																1733	O	SER	144	A	0.69
																																1734	CB	SER	144	A	0.75
																																1735	HB	SER	144	A	1.14
																																1736	HB	SER	144	A	1.07
																																1737	OG	SER	144	A	1.12
																																1738	HG	SER	144	A	1.67
																																1739	N	GLN	145	A	0.62
																																1740	H	GLN	145	A	0.66
																																1741	CA	GLN	145	A	0.61
																																1742	HA	GLN	145	A	0.62
																																1743	C	GLN	145	A	0.62
																																1744	O	GLN	145	A	0.67
																																1745	CB	GLN	145	A	0.63
																																1746	HB	GLN	145	A	0.67
																																1747	HB	GLN	145	A	0.69
																																1748	CG	GLN	145	A	0.65
																																1749	HG	GLN	145	A	0.75
																																1750	HG	GLN	145	A	0.7
																																1751	CD	GLN	145	A	0.66
																																1752	OE1	GLN	145	A	0.7
																																1753	NE2	GLN	145	A	0.71
																																1754	HE2	GLN	145	A	0.76
																																1755	HE2	GLN	145	A	0.73
																																1756	N	GLN	146	A	0.64
																																1757	H	GLN	146	A	0.71
																																1758	CA	GLN	146	A	0.67
																																1759	HA	GLN	146	A	0.7
																																1760	C	GLN	146	A	0.69
																																1761	O	GLN	146	A	0.73
																																1762	CB	GLN	146	A	0.75
																																1763	HB	GLN	146	A	1.11
																																1764	HB	GLN	146	A	1.17
																																1765	CG	GLN	146	A	1.21
																																1766	HG	GLN	146	A	1.67
																																1767	HG	GLN	146	A	1.67
																																1768	CD	GLN	146	A	1.47
																																1769	OE1	GLN	146	A	1.6
																																1770	NE2	GLN	146	A	2.1
																																1771	HE2	GLN	146	A	2.39
																																1772	HE2	GLN	146	A	2.51
																																1773	N	ILE	147	A	0.72
																																1774	H	ILE	147	A	0.75
																																1775	CA	ILE	147	A	0.75
																																1776	HA	ILE	147	A	0.76
																																1777	C	ILE	147	A	0.77
																																1778	O	ILE	147	A	0.85
																																1779	CB	ILE	147	A	0.83
																																1780	HB	ILE	147	A	1.28
																																1781	CG1	ILE	147	A	1.19
																																1782	HG1	ILE	147	A	1.86
																																1783	HG1	ILE	147	A	1.8
																																1784	CG2	ILE	147	A	1.24
																																1785	HG2	ILE	147	A	1.79
																																1786	HG2	ILE	147	A	1.71
																																1787	HG2	ILE	147	A	1.73
																																1788	CD1	ILE	147	A	1.22
																																1789	HD1	ILE	147	A	1.68
																																1790	HD1	ILE	147	A	1.65
																																1791	HD1	ILE	147	A	1.73
																																1792	N	THR	148	A	0.8
																																1793	H	THR	148	A	0.82
																																1794	CA	THR	148	A	0.86
																																1795	HA	THR	148	A	0.89
																																1796	C	THR	148	A	0.9
																																1797	O	THR	148	A	0.96
																																1798	CB	THR	148	A	0.91
																																1799	HB	THR	148	A	0.92
																																1800	OG1	THR	148	A	0.94
																																1801	HG1	THR	148	A	0.96
																																1802	CG2	THR	148	A	1.01
																																1803	HG2	THR	148	A	1.44
																																1804	HG2	THR	148	A	1.46
																																1805	HG2	THR	148	A	1.49
																																1806	N	TYR	149	A	0.94
																																1807	H	TYR	149	A	0.97
																																1808	CA	TYR	149	A	0.98
																																1809	HA	TYR	149	A	0.98
																																1810	C	TYR	149	A	1.03
																																1811	O	TYR	149	A	1.09
																																1812	CB	TYR	149	A	1.01
																																1813	HB	TYR	149	A	1.01
																																1814	HB	TYR	149	A	1.05
																																1815	CG	TYR	149	A	1.08
																																1816	CD1	TYR	149	A	1.09
																																1817	HD1	TYR	149	A	1.08
																																1818	CD2	TYR	149	A	1.15
																																1819	HD2	TYR	149	A	1.18
																																1820	CE1	TYR	149	A	1.18
																																1821	HE1	TYR	149	A	1.22
																																1822	CE2	TYR	149	A	1.23
																																1823	HE2	TYR	149	A	1.3
																																1824	CZ	TYR	149	A	1.23
																																1825	OH	TYR	149	A	1.33
																																1826	HH	TYR	149	A	1.38
																																1827	N	HIS	150	A	1.06
																																1828	H	HIS	150	A	1.09
																																1829	CA	HIS	150	A	1.12
																																1830	HA	HIS	150	A	1.13
																																1831	C	HIS	150	A	1.18
																																1832	O	HIS	150	A	1.21
																																1833	CB	HIS	150	A	1.14
																																1834	HB	HIS	150	A	1.16
																																1835	HB	HIS	150	A	1.21
																																1836	CG	HIS	150	A	1.12
																																1837	ND1	HIS	150	A	1.18
																																1838	HD1	HIS	150	A	1.26
																																1839	CD2	HIS	150	A	1.13
																																1840	HD2	HIS	150	A	1.18
																																1841	CE1	HIS	150	A	1.2
																																1842	HE1	HIS	150	A	1.31
																																1843	NE2	HIS	150	A	1.17
																																1844	N	CYS	151	A	1.22
																																1845	H	CYS	151	A	1.24
																																1846	CA	CYS	151	A	1.27
																																1847	HA	CYS	151	A	1.28
																																1848	C	CYS	151	A	1.34
																																1849	O	CYS	151	A	1.36
																																1850	CB	CYS	151	A	1.28
																																1851	HB	CYS	151	A	1.34
																																1852	HB	CYS	151	A	1.26
																																1853	SG	CYS	151	A	1.31
																																1854	N	LYS	152	A	1.4
																																1855	H	LYS	152	A	1.41
																																1856	CA	LYS	152	A	1.48
																																1857	HA	LYS	152	A	1.49
																																1858	C	LYS	152	A	1.54
																																1859	O	LYS	152	A	1.56
																																1860	CB	LYS	152	A	1.51
																																1861	HB	LYS	152	A	1.54
																																1862	HB	LYS	152	A	1.55
																																1863	CG	LYS	152	A	1.58
																																1864	HG	LYS	152	A	1.67
																																1865	HG	LYS	152	A	1.68
																																1866	CD	LYS	152	A	1.66
																																1867	HD	LYS	152	A	2
																																1868	HD	LYS	152	A	1.92
																																1869	CE	LYS	152	A	1.96
																																1870	HE	LYS	152	A	2.43
																																1871	HE	LYS	152	A	2.38
																																1872	NZ	LYS	152	A	2.2
																																1873	HZ	LYS	152	A	2.43
																																1874	HZ	LYS	152	A	2.53
																																1875	HZ	LYS	152	A	2.52
																																1876	N	ASN	153	A	1.59
																																1877	H	ASN	153	A	1.59
																																1878	CA	ASN	153	A	1.66
																																1879	HA	ASN	153	A	1.69
																																1880	C	ASN	153	A	1.64
																																1881	O	ASN	153	A	1.73
																																1882	CB	ASN	153	A	1.73
																																1883	HB	ASN	153	A	1.73
																																1884	HB	ASN	153	A	1.81
																																1885	CG	ASN	153	A	1.77
																																1886	OD1	ASN	153	A	1.81
																																1887	ND2	ASN	153	A	1.85
																																1888	HD2	ASN	153	A	1.91
																																1889	HD2	ASN	153	A	1.91
																																1890	N	SER	154	A	1.57
																																1891	H	SER	154	A	1.54
																																1892	CA	SER	154	A	1.53
																																1893	HA	SER	154	A	1.6
																																1894	C	SER	154	A	1.49
																																1895	O	SER	154	A	1.47
																																1896	CB	SER	154	A	1.49
																																1897	HB	SER	154	A	1.56
																																1898	HB	SER	154	A	1.46
																																1899	OG	SER	154	A	1.48
																																1900	HG	SER	154	A	1.52
																																1901	N	ILE	155	A	1.51
																																1902	H	ILE	155	A	1.57
																																1903	CA	ILE	155	A	1.48
																																1904	HA	ILE	155	A	1.49
																																1905	C	ILE	155	A	1.4
																																1906	O	ILE	155	A	1.42
																																1907	CB	ILE	155	A	1.57
																																1908	HB	ILE	155	A	1.61
																																1909	CG1	ILE	155	A	1.67
																																1910	HG1	ILE	155	A	1.91
																																1911	HG1	ILE	155	A	2.15
																																1912	CG2	ILE	155	A	1.58
																																1913	HG2	ILE	155	A	1.91
																																1914	HG2	ILE	155	A	1.84
																																1915	HG2	ILE	155	A	1.88
																																1916	CD1	ILE	155	A	1.87
																																1917	HD1	ILE	155	A	2.25
																																1918	HD1	ILE	155	A	2.28
																																1919	HD1	ILE	155	A	2.23
																																1920	N	ALA	156	A	1.34
																																1921	H	ALA	156	A	1.38
																																1922	CA	ALA	156	A	1.26
																																1923	HA	ALA	156	A	1.27
																																1924	C	ALA	156	A	1.26
																																1925	O	ALA	156	A	1.23
																																1926	CB	ALA	156	A	1.23
																																1927	HB	ALA	156	A	1.58
																																1928	HB	ALA	156	A	1.64
																																1929	HB	ALA	156	A	1.59
																																1930	N	TYR	157	A	1.31
																																1931	H	TYR	157	A	1.35
																																1932	CA	TYR	157	A	1.33
																																1933	HA	TYR	157	A	1.33
																																1934	C	TYR	157	A	1.43
																																1935	O	TYR	157	A	1.51
																																1936	CB	TYR	157	A	1.29
																																1937	HB	TYR	157	A	1.26
																																1938	HB	TYR	157	A	1.3
																																1939	CG	TYR	157	A	1.32
																																1940	CD1	TYR	157	A	1.33
																																1941	HD1	TYR	157	A	1.34
																																1942	CD2	TYR	157	A	1.39
																																1943	HD2	TYR	157	A	1.43
																																1944	CE1	TYR	157	A	1.39
																																1945	HE1	TYR	157	A	1.44
																																1946	CE2	TYR	157	A	1.45
																																1947	HE2	TYR	157	A	1.54
																																1948	CZ	TYR	157	A	1.43
																																1949	OH	TYR	157	A	1.53
																																1950	HH	TYR	157	A	1.81
																																1951	N	MET	158	A	1.46
																																1952	H	MET	158	A	1.44
																																1953	CA	MET	158	A	1.56
																																1954	HA	MET	158	A	1.59
																																1955	C	MET	158	A	1.6
																																1956	O	MET	158	A	1.6
																																1957	CB	MET	158	A	1.62
																																1958	HB	MET	158	A	1.63
																																1959	HB	MET	158	A	1.64
																																1960	CG	MET	158	A	1.78
																																1961	HG	MET	158	A	2.03
																																1962	HG	MET	158	A	2.08
																																1963	SD	MET	158	A	1.95
																																1964	CE	MET	158	A	2.37
																																1965	HE	MET	158	A	2.72
																																1966	HE	MET	158	A	2.69
																																1967	HE	MET	158	A	2.73
																																1968	N	ASP	159	A	1.69
																																1969	H	ASP	159	A	1.74
																																1970	CA	ASP	159	A	1.75
																																1971	HA	ASP	159	A	1.74
																																1972	C	ASP	159	A	1.83
																																1973	O	ASP	159	A	1.9
																																1974	CB	ASP	159	A	1.8
																																1975	HB	ASP	159	A	1.78
																																1976	HB	ASP	159	A	1.84
																																1977	CG	ASP	159	A	1.89
																																1978	OD1	ASP	159	A	2.09
																																1979	OD2	ASP	159	A	2.19
																																1980	N	GLN	160	A	1.88
																																1981	H	GLN	160	A	1.87
																																1982	CA	GLN	160	A	2.01
																																1983	HA	GLN	160	A	2.04
																																1984	C	GLN	160	A	2.1
																																1985	O	GLN	160	A	2.23
																																1986	CB	GLN	160	A	2.07
																																1987	HB	GLN	160	A	2.2
																																1988	HB	GLN	160	A	2.33
																																1989	CG	GLN	160	A	2.26
																																1990	HG	GLN	160	A	2.6
																																1991	HG	GLN	160	A	2.61
																																1992	CD	GLN	160	A	2.65
																																1993	OE1	GLN	160	A	3.12
																																1994	NE2	GLN	160	A	3.12
																																1995	HE2	GLN	160	A	3.62
																																1996	HE2	GLN	160	A	3.29
																																1997	N	ALA	161	A	2.1
																																1998	H	ALA	161	A	2.05
																																1999	CA	ALA	161	A	2.23
[truncated: 8,064 more rows]
