# Supplementary material for: Searching for Hub Genes of Quince–Basil Co-Administration Against Atherosclerosis Using Bioinformatics Analysis and Experimental Validation
Source: Pharmaceuticals (Basel). 2024 Oct 25;17(11):1433. doi: 10.3390/ph17111433 (PMC11597616; doi:10.3390/ph17111433)
Supplement: Supplementary file 1 [file pharmaceuticals-17-01433-s001.zip › pharmaceuticals-3261423-supplementary/Supplementary table/COM-OB-AS188 target.xlsx]

## Sheet: Sheet1
TOP2A
PTPN1
F10
AKR1B1
NOX4
ACHE
PTGS2
PDE5A
TNF
IL2
XDH
ALOX5
TERT
NOS2
PTGS1
PIK3CG
NCOA2
HMGCR
AR
CYP19A1
ESR2
ESR1
SHBG
NR1I3
PTGER2
PPARD
SQLE
NR3C1
POLB
SOAT1
CES1
BAX
ABCB1
AKT1
CYP3A4
RXRA
RELA
IL6
CASP3
POR
CAT
IL1B
SOD1
CXCL8
PRKCB
GSTP1
INS
ITGB2
TBXA2R
ANXA1
VEGFA
ADORA2A
MMP13
MMP1
MMP7
MMP12
MMP8
HRAS
ALDH2
SCN5A
CACNA1C
CHRNA7
BCL2
CASP9
MMP2
CASP8
HMOX1
CYP1A2
CAV1
MYC
CASP7
F3
GJA1
APP
PPARG
DPP4
ADRB2
MMP3
F7
NOS3
MAOB
EGFR
CCND1
BCL2L1
FOS
CDKN1A
PLAU
MMP9
MAPK1
IL10
EGF
RB1
CDKN2A
TP53
ELK1
NFKBIA
ODC1
RAF1
PRKCA
HIF1A
STAT1
CDK1
HSPA5
ERBB2
ACACA
CYP1A1
ICAM1
CCL2
SELE
VCAM1
BIRC5
HSPB1
TGFB1
SULT1E1
NR1I2
CYP1B1
CCNB1
PLAT
THBD
SERPINE1
COL1A1
IFNG
IL1A
MPO
NCF1
NFE2L2
NQO1
PARP1
AHR
SLC2A4
COL3A1
CXCL2
CHEK2
INSR
PPARA
CRP
CXCL10
CHUK
SPP1
RUNX2
E2F1
CTSD
IGFBP3
IGF2
CD40LG
IRF1
PON1
GSTM1
MAOA
IGF1R
F2
GLO1
PIK3R1
GSK3B
SRC
PTK2
KDR
ALOX15
ABCC1
ALOX12
BACE1
AXL
ABCG2
MAPT
MYLK
APEX1
ARG1
CDK6
CDK2
TTR
HTR2B
VKORC1
PROC
HTR1A
PROS1
F9
KCNJ5
HTR2A
GGCX
BGLAP
IKBKB
MAPK8
PPP3CA
CFTR
MTTP
CNR1
CNR2
SOAT2
