# Supplementary material for: Searching for Hub Genes of Quince–Basil Co-Administration Against Atherosclerosis Using Bioinformatics Analysis and Experimental Validation
Source: Pharmaceuticals (Basel). 2024 Oct 25;17(11):1433. doi: 10.3390/ph17111433 (PMC11597616; doi:10.3390/ph17111433)
Supplement: Supplementary file 1 [file pharmaceuticals-17-01433-s001.zip › pharmaceuticals-3261423-supplementary/Supplementary table/COM-Target.xlsx]

## Sheet: Sheet1
Compound	Target
Isoquercitrin	TOP2A
	PTPN1
	F10
	AKR1B1
	CA2
	CA7
	CA12
	CA4
	NOX4
	ADRA2C
	ACHE
	NQO2
	RPS6KA3
	NMUR2
	ADRA2A
	PTGS2
	CD38
	PDE5A
	TNF
	IL2
	XDH
	ADORA1
	ALOX5
	SLC29A1
	TERT
Quercetin 3-galactoside	TOP2A
	PTPN1
	PRSS1
	NOS2
	PTGS1
	PTGS2
	HSP90
	PIK3CG
	NCOA2
	AKR1B1
	CA2
	CA7
	CA12
	CA4
	NOX4
	ADRA2C
	ACHE
	NQO2
	RPS6KA3
	NMUR2
	ADRA2A
	CD38
	PDE5A
	TNF
	IL2
	XDH
	ADORA1
	ALOX5
	SLC29A1
	TERT
Sitosterol	PGR
	NCOA2
	NR3C2
	HMGCR
	CYP51A1
	AR
	NPC1L1
	NR1H3
	CYP17A1
	RORC
	CYP19A1
	ESR2
	ESR1
	SHBG
	SREBF2
	CYP2C19
	SLC6A2
	BCHE
	RORA
	PTPN1
	SERPINA6
	SLC6A4
	G6PD
	NR1I3
	CHRM2
	ACHE
	VDR
	CES2
	NR1H2
	CDC25A
	PTGER1
	PTGER2
	HSD11B1
	DHCR7
	GLRA1
	PPARD
	SQLE
	PTPN6
	FDFT1
	NOS2
	NR3C1
	CDC25B
	SHH
	UGT2B7
	HSD11B2
	DRD2
	POLB
	SOAT1
	NR1H4
	ACVR1
	ACSS2
	ADCY1
	ABL2
	COX7A1
	SLC25A5
	ACSS1
	CES1
	ABCA1
	ITGAL
	COX8A
	SLC25A4
	SNAI2
	FGF23
	BAX
	S100G
	TRIM24
	ANPEP
	ASNA1
	COX5B
	NT5C2
	ADH1B
	FECH
	ABL1
	CDK15
	SLC25A6
	APAF1
	ABCB11
	NFKB1
	MED1
	GFI1
	KL
	CYP27A1
	CYP27B1
	ABCC2
	ADRBK2
	COX7C
	AMHR2
	ADRBK1
	COX4I1
	PRKAA1
	COX6B1
	ASS1
	COX7B
	ABCC8
	ABCB1
	AKR1C3
	SNAI1
	LANCL2
	CYP2R1
	KANK2
	GC
	AKT1
	ESRRG
	COX1
	TNK2
	COX5A
	PLA2G1B
	ABCC9
	FABP6
	ACVR1B
	COX2
	HDAC2
	ABCG1
	CYP24A1
	CYP3A4
	WNT4
	PML
	IRX5
	SNW1
	ADH1A
	COX6C
	ACVRL1
	ASNS
	COX3
	COX6A2
	ADH1C
	AFG3L2
	ACSL1
	NAE1
	ALK
	ARAF
	GPBAR1
	CALB1
	TCF3
	B4GALT1
	RXRA
Rutin	TOP2A
	RELA
	TNF
	IL6
	CASP3
	POR
	CAT
	IL1B
	SOD1
	CXCL8
	PRKCB
	ALOX5
	HMGCR
	HAS2
	GSTP1
	DIO1
	C5AR
	INS
	FCER2
	ITGB2
	TBXA2R
	NMUR2
	ADRA2A
	ADRA2C
	ACHE
	AKR1B1
	CA7
	CA12
	CA4
	NOX4
	CA2
	NQO2
	RPS6KA3
	XDH
	CD38
	PTGS2
	PDE5A
	IL2
	ADORA1
	TERT
	NR3C1
	ANXA1
Amygdalin	PTGS1
	PTGS2
	HSP90
	PIK3CG
	PRKACA
	NCOA2
	VEGFA
	FGF1
	HPSE
	SLC6A2
	FUCA1
	FGF2
	SSTR5
	SSTR2
	SSTR4
	SSTR1
	SSTR3
	CA2
	ADORA2A
	CA1
	CA12
	CA9
	LGALS3
	LGALS9
	MGAM
	SI
	CA14
	FOLH1
	AMY2A
	TREH
	SLC5A2
	HK2
	HK1
	ADA
	MMP13
	MMP1
	MMP7
	MMP12
	MMP8
	NAALAD2
	CDA
	HRAS
	ADORA3
	NEU4
	HPRT1
	GAA
	SLC29A1
	MGMT
Beta-carotene	RDH11
	RDH5
	ALDH1A1
	ALDH1A2
	GRIA2
	GRIN2D
	KCNA3
	KCNC3
	KCNB1
	ADH1C
	ALDH2
	GUCY1B3
	RXRB
	RARB
	VDR
	SCN5A
	CACNA1B
	KCNH2
	ADH7
	AQP8
	ASPA
	APOE
	MC4R
	SPARC
	CRLF1
	LEP
	KCNE5
	ZPR1
	PAX7
	ADH4
	ACY1
	RBP3
	ALDH1A3
	RLBP1
	CHRNA4
	GRIN2C
	CHRFAM7A
	PRKAB1
	KCNA1
	ADH1B
	KCNB2
	KCNA4
	GATM
	RARRES1
	RXRG
	CACNB1
	KCNJ11
	CACNA1C
	CACNA1G
	NFIB
	ARX
	NRXN1
	SOX15
	IL1B
	SORCS3
	FADD
	NLGN1
	PPARD
	ALDH3B1
	ALDH3B2
	GJA5
	RETSAT
	RDH12
	RDH14
	GRIN3B
	GRIN2B
	GRIK2
	ADH1A
	KCNA2
	DLG4
	KCNA5
	KCNA7
	KCNK4
	NR0B1
	RARA
	CACNA1F
	CACNA1S
	CACNA1D
	CACNB2
	CYGB
	IGF1
	EDN1
	CNTNAP4
	SLC17A7
	RNASE8
	SNTG2
	RAPGEF2
	NKX2-1
	NPPA
	RNASE2
	FAS
	RDH13
	DHRS4
	RDH8
	CHRNA7
	GRIN3A
	GRIN1
	KCNA10
	TPO
	KCNC2
	RNASE1
	KCNA6
	IYD
	RARG
	GPRC5A
	CACNA1A
	CACNB4
	SLC6A4
	FBP1
	NRXN3
	SHANK3
	OXT
	RNASE4
	CYP11A1
	KCNIP2
	SCGB1A1
	DARS
	MIP
	STX1A
	NRXN2
	DAB2IP
	DHRS3
	RBP1
	LRAT
	GRIN2A
	GABRA1
	KCND1
	GAMT
	CAT
	KCNC1
	KCND2
	KCND3
	KCNQ1
	PGR
	RXRA
	CACNA1I
	ALDH1B1
	CACNB3
	DGKI
	LRRC4B
	ACY3
	MAGI2
	RAB3A
	SCN10A
	GPX7
	OXTR
	ANK3
	RYR3
	PAXBP1
	ADORA1
	CYP2E1
	AKT1
	VEGFA
	BCL2
	CASP9
	MMP2
	CASP3
	PTGS2
	CASP8
	MMP1
	HMOX1
	CYP3A4
	CYP1A2
	CAV1
	CTNNB1
	MYC
	CASP7
	F3
	GJA1
	MMP10
Chlorogenic acid	AKR1B1
	AKR1B10
	MMP13
	MMP2
	APP
	MMP12
Quercetin	PTGS1
	AR
	PPARG
	PTGS2
	HSP90
	PIK3CG
	NCOA2
	DPP4
	AKR1B1
	PRSS1
	TOP2A
	F2R
	KCNH2
	SCN5A
	F10
	ADRB2
	MMP3
	PRKACA
	F7
	NOS3
	RXRA
	ACHE
	GABRA1
	MAOB
	RELA
	EGFR
	AKT1
	VEGFA
	CCND1
	BCL2
	BCL2L1
	FOS
	CDKN1A
	EIF6
	BAX
	CASP9
	PLAU
	MMP2
	MMP9
	MAPK1
	IL10
	EGF
	RB1
	TNF
	napA
	IL6
	CDKN2A
	AHSA1
	CASP3
	TP53
	ELK1
	NFKBIA
	POR
	ODC1
	XDH
	CASP8
	TOP1
	RAF1
	SOD1
	PRKCA
	MMP1
	HIF1A
	STAT1
	RUNX1T1
	HERC5
	CDK1
	HSPA5
	ERBB2
	ACACA
	HMOX1
	CYP3A4
	CYP1A2
	CAV1
	MYC
	F3
	GJA1
	CYP1A1
	ICAM1
	IL1B
	CCL2
	SELE
	VCAM1
	PTGER3
	CXCL8
	PRKCB
	BIRC5
	DUOX2
	HSPB1
	TGFB1
	SULT1E1
	MGAM
	IL2
	NR1I2
	CYP1B1
	CCNB1
	PLAT
	THBD
	SERPINE1
	COL1A1
	IFNG
	ALOX5
	PTEN
	IL1A
	MPO
	NCF1
	HAS2
	GSTP1
	NFE2L2
	NQO1
	PARP1
	AHR
	PSMD3
	SLC2A4
	COL3A1
	CXCL11
	CXCL2
	DCAF5
	NR1I3
	CHEK2
	INSR
	CLDN4
	PPARA
	PPARD
	HSF1
	CRP
	CXCL10
	CHUK
	SPP1
	RUNX2
	RASSF1
	E2F1
	E2F2
	ACP3
	CTSD
	IGFBP3
	IGF2
	CD40LG
	IRF1
	ERBB3
	PON1
	DIO1
	PCOLCE
	NPEPPS
	HK2
	NKX3-1
	RASA1
	GSTM1
	GSTM2
	NOX4
	AVPR2
	MAOA
	IGF1R
	FLT3
	CYP19A1
	F2
	CA2
	PIM1
	AURKB
	DRD4
	ADORA1
	CA7
	GLO1
	PIK3R1
	ADORA2A
	DAPK1
	PYGL
	CA1
	GSK3B
	SRC
	PTK2
	HSD17B2
	KDR
	MMP13
	CA3
	ALOX15
	ABCC1
	PLK1
	CA6
	CA12
	PKN1
	CA14
	CA9
	CSNK2A1
	ALOX12
	MET
	CA4
	NEK2
	CXCR1
	CAMK2B
	ALK
	ABCB1
	NEK6
	PLA2G1B
	CA5A
	BACE1
	AXL
	ABCG2
	NUAK1
	AKR1C2
	AKR1C1
	AKR1C3
	AKR1C4
	CA13
	AKR1A1
	GPR35
	MAPT
	KDM4E
	MYLK
	SYK
	APEX1
	PTPRS
	ESR2
	MPG
	SLC22A12
	CDK5R1
	CCNB3
	ARG1
	CDK6
	CDK2
	TYR
	HSD17B1
	ESRRA
	APP
	TTR
	MMP12
	CD38
	AKR1B10
	TNKS2
	TNKS
	TERT
	ATP5B
	UGT3A1
	HTR2B
	DRD2
	DRD3
	GRIA4
	GABRD
	NQO2
	CHRNA7
	SLC29A1
	GABRP
	VKORC1
	CHRNB2
	CHRNA2
	HTR3B
	GABRA6
	CHRFAM7A
	GLRA1
	STK17B
	ADRA2A
	DRD5
	GABRA2
	CHRNA4
	GLRA2
	KCNJ6
	CACNA1S
	CHRNA10
	PROC
	CACNA1D
	CHRNA6
	GRIA3
	HTR3A
	CHRNA5
	VKORC1L1
	ATP5C1
	ATP5A1
	HTR1B
	HTR1A
	DRD1
	PROS1
	CHRNB3
	KCNJ3
	GABRE
	GABRG1
	GRIA2
	CHRNA3
	HTR3D
	GABRB3
	GABRA5
	CHRNB4
	HIBCH
	HCK
	HTR2C
	ADRA2C
	ADRA2B
	PROZ
	GABRB1
	GABRG3
	GABRA3
	F9
	GABRA4
	GABRB2
	GABRQ
	KCNJ5
	SLC29A2
	KCNJ9
	CACNG1
	HTR2A
	HTR1D
	CALY
	CACNB1
	CACNG2
	GRIA1
	GGCX
	CACNA1C
	BGLAP
	GRIN3A
	HTR3E
	CHRNA9
	HTR3C
Kaempferol	NOS2
	PTGS1
	AR
	PPARG
	PTGS2
	HSP90
	PIK3CG
	PRKACA
	NCOA2
	DPP4
	PRSS1
	PGR
	F2R
	CHRM1
	NOS3
	GABRA2
	ACHE
	SLC6A2
	CHRM2
	ADRA1B
	GABRA1
	TOP2A
	F7
	RELA
	IKBKB
	AKT1
	BCL2
	BAX
	TNF
	napA
	AHSA1
	CASP3
	MAPK8
	XDH
	MMP1
	CDK1
	STAT1
	HMOX1
	CYP3A4
	CYP1A2
	CYP1A1
	ICAM1
	SELE
	VCAM1
	NR1I2
	CYP1B1
	ALOX5
	HAS2
	GSTP1
	AHR
	PSMD3
	SLC2A4
	NR1I3
	INSR
	DIO1
	PPP3CA
	GSTM1
	GSTM2
	AKR1C3
	SLPI
	NOX4
	AKR1B1
	TYR
	FLT3
	CA2
	CA7
	HSD17B2
	ABCC1
	HSD17B1
	CA12
	ESRRA
	ABCB1
	ABCG2
	ADORA1
	CA4
	MAOA
	GLO1
	SYK
	GSK3B
	MMP9
	MMP2
	ALOX15
	ALOX12
	PTPRS
	ADORA2A
	CDK5R1
	CCNB3
	ARG1
	GPR35
	ESR2
	DAPK1
	MPG
	SLC22A12
	TTR
	AKR1B10
	TNKS2
	TNKS
	CDK6
	CDK2
	CYP19A1
	CSNK2A1
	EGFR
	AVPR2
	IGF1R
	F2
	PIM1
	AURKB
	DRD4
	MPO
	PIK3R1
	PYGL
	CA1
	SRC
	PTK2
	KDR
	MMP13
	MMP3
	CA3
	PLK1
	CA6
	PKN1
	CA14
	CA9
	MET
	NEK2
	CXCR1
	CAMK2B
	ALK
	NEK6
	PLA2G1B
	CA5A
	BACE1
	AXL
	NUAK1
	AKR1C2
	AKR1C1
	AKR1C4
	CA13
	AKR1A1
	APP
	PARP1
	MMP12
	CD38
	TOP1
	ESR1
	CFTR
	PFKFB3
	AMY1A
	GRK6
	TERT
	MAPT
	UGT3A1
	CRYZ
	VKORC1
	NQO1
Catechin	PTGS1
	ESR1
	PTGS2
	HSP90
	DPEP1
	PRKACA
	NCOA2
	RXRA
	CAT
	HAS2
	SEC14L3
	PRKCA
	SEC14L2
	SOAT1
	NR1I2
	DGKA
	MTTP
	CNR1
	PRKCB
	CNR2
	ALOX5
	SOAT2
	PPP2CA
	PPP2CB
	SEC14L4
