# Supplementary material for: Searching for Hub Genes of Quince–Basil Co-Administration Against Atherosclerosis Using Bioinformatics Analysis and Experimental Validation
Source: Pharmaceuticals (Basel). 2024 Oct 25;17(11):1433. doi: 10.3390/ph17111433 (PMC11597616; doi:10.3390/ph17111433)
Supplement: Supplementary file 1 [file pharmaceuticals-17-01433-s001.zip › pharmaceuticals-3261423-supplementary/Supplementary table/Compound-Degree.xlsx]

## Sheet: Sheet1
Compound	Degree
Quercetin	310
Apigenin	171
Beta-carotene	170
Kaempferol	155
Luteolin	143
Sitosterol	136
Naringenin	131
Salvigenin	113
Eupalitin	109
Cirsiliol	106
Velutin	100
Pilosin	100
GardeninB	100
Hymenoxin	100
Genkwanin	67
Amygdalin	48
Syringin	47
Rutin	42
Eriodictyol	32
Isoquercitrin	31
Quercetin 3-galactoside	30
Quercetin-3-O-galactoside	29
Nevadensin	27
Xanthomicrol	27
Catechin	25
Myricitrin	24
Luteolin-7-O-glucoside	24
Cosmosiin	23
Quercetin-3-O-glucuronide	23
Quercetin-3-O-尾-D-glucoside	22
Quercetin-3-O-尾-D-galactopyranoside	22
Kaempferol-3-O-尾-D-glucoside	21
Quercetin-3-O-伪-L-rhamnoglucoside	21
Quercetrin	21
Luteolin -7-O-glucuronide	21
Epicatechin	20
Orientin	9
Chlorogenic acid	6
Molludistin	4
