# Supplementary material for: Searching for Hub Genes of Quince–Basil Co-Administration Against Atherosclerosis Using Bioinformatics Analysis and Experimental Validation
Source: Pharmaceuticals (Basel). 2024 Oct 25;17(11):1433. doi: 10.3390/ph17111433 (PMC11597616; doi:10.3390/ph17111433)
Supplement: Supplementary file 1 [file pharmaceuticals-17-01433-s001.zip › pharmaceuticals-3261423-supplementary/Supplementary table/COM,OB-Degree.xlsx]

## Sheet: Network.txt COM.OB.degree
AverageShortestPathLength	BetweennessCentrality	ClosenessCentrality	ClusteringCoefficient	Eccentricity	EdgeCount	Indegree	IsSingleNode	name	NeighborhoodConnectivity	Outdegree	PartnerOfMultiEdgedNodePairs	selected	SelfLoops	shared name	Stress	Type
1	0.00766264	1	0	1	33	2	FALSE	Isoquercitrin	19.7273	31	0	TRUE	0	Isoquercitrin	23715	compound
0	0	0	0	0	17	17	FALSE	TOP2A	90	0	0	TRUE	0	TOP2A	0	gene
0	0	0	0	0	7	7	FALSE	PTPN1	54.1429	0	0	TRUE	0	PTPN1	0	gene
0	0	0	0	0	7	7	FALSE	F10	101.571	0	0	TRUE	0	F10	0	gene
0	0	0	0	0	33	33	FALSE	AKR1B1	67.1515	0	0	TRUE	0	AKR1B1	0	gene
0	0	0	0	0	28	28	FALSE	CA2	76.3929	0	0	TRUE	0	CA2	0	gene
0	0	0	0	0	30	30	FALSE	CA7	71.2667	0	0	TRUE	0	CA7	0	gene
0	0	0	0	0	31	31	FALSE	CA12	70.5484	0	0	TRUE	0	CA12	0	gene
0	0	0	0	0	28	28	FALSE	CA4	75.8214	0	0	TRUE	0	CA4	0	gene
0	0	0	0	0	27	27	FALSE	NOX4	77.4074	0	0	TRUE	0	NOX4	0	gene
0	0	0	0	0	15	15	FALSE	ADRA2C	45.4667	0	0	TRUE	0	ADRA2C	0	gene
0	0	0	0	0	26	26	FALSE	ACHE	74.8462	0	0	TRUE	0	ACHE	0	gene
0	0	0	0	0	15	15	FALSE	NQO2	52.6	0	0	TRUE	0	NQO2	0	gene
0	0	0	0	0	14	14	FALSE	RPS6KA3	26.4286	0	0	TRUE	0	RPS6KA3	0	gene
0	0	0	0	0	12	12	FALSE	NMUR2	26.75	0	0	TRUE	0	NMUR2	0	gene
0	0	0	0	0	14	14	FALSE	ADRA2A	48.6429	0	0	TRUE	0	ADRA2A	0	gene
0	0	0	0	0	35	35	FALSE	PTGS2	71.2857	0	0	TRUE	0	PTGS2	0	gene
0	0	0	0	0	22	22	FALSE	CD38	71.5455	0	0	TRUE	0	CD38	0	gene
0	0	0	0	0	13	13	FALSE	PDE5A	26.7692	0	0	TRUE	0	PDE5A	0	gene
0	0	0	0	0	18	18	FALSE	TNF	64.1667	0	0	TRUE	0	TNF	0	gene
0	0	0	0	0	17	17	FALSE	IL2	58.7059	0	0	TRUE	0	IL2	0	gene
0	0	0	0	0	26	26	FALSE	XDH	75.3077	0	0	TRUE	0	XDH	0	gene
0	0	0	0	0	31	31	FALSE	ADORA1	76.4516	0	0	TRUE	0	ADORA1	0	gene
0	0	0	0	0	27	27	FALSE	ALOX5	73.6296	0	0	TRUE	0	ALOX5	0	gene
0	0	0	0	0	17	17	FALSE	SLC29A1	42.8235	0	0	TRUE	0	SLC29A1	0	gene
0	0	0	0	0	16	16	FALSE	ADORA3	82.875	0	0	TRUE	0	ADORA3	0	gene
0	0	0	0	0	2	2	FALSE	KCNA3	102	0	0	TRUE	0	KCNA3	0	gene
0	0	0	0	0	11	11	FALSE	PLG	97.8182	0	0	TRUE	0	PLG	0	gene
0	0	0	0	0	17	17	FALSE	ABCG2	108.353	0	0	TRUE	0	ABCG2	0	gene
0	0	0	0	0	17	17	FALSE	CYP1B1	108.353	0	0	TRUE	0	CYP1B1	0	gene
0	0	0	0	0	15	15	FALSE	APP	117.333	0	0	TRUE	0	APP	0	gene
0	0	0	0	0	19	19	FALSE	TERT	94.5789	0	0	TRUE	0	TERT	0	gene
1	0.0044971	1	0	1	31	1	FALSE	Quercetin 3-galactoside	19.8065	30	0	TRUE	0	Quercetin 3-galactoside	11610	compound
0	0	0	0	0	14	14	FALSE	PRSS1	104.143	0	0	TRUE	0	PRSS1	0	gene
0	0	0	0	0	16	16	FALSE	NOS2	85.6875	0	0	TRUE	0	NOS2	0	gene
0	0	0	0	0	17	17	FALSE	PTGS1	88.4706	0	0	TRUE	0	PTGS1	0	gene
0	0	0	0	0	6	6	FALSE	HSP90	100.667	0	0	TRUE	0	HSP90	0	gene
0	0	0	0	0	13	13	FALSE	PIK3CG	111.923	0	0	TRUE	0	PIK3CG	0	gene
0	0	0	0	0	16	16	FALSE	NCOA2	98.0625	0	0	TRUE	0	NCOA2	0	gene
1	0.0771956	1	0	1	137	1	FALSE	Sitosterol	2.65693	136	0	TRUE	0	Sitosterol	52632	compound
0	0	0	0	0	3	3	FALSE	PGR	155	0	0	TRUE	0	PGR	0	gene
0	0	0	0	0	1	1	FALSE	NR3C2	137	0	0	TRUE	0	NR3C2	0	gene
0	0	0	0	0	2	2	FALSE	HMGCR	90.5	0	0	TRUE	0	HMGCR	0	gene
0	0	0	0	0	1	1	FALSE	CYP51A1	137	0	0	TRUE	0	CYP51A1	0	gene
0	0	0	0	0	10	10	FALSE	AR	127	0	0	TRUE	0	AR	0	gene
0	0	0	0	0	1	1	FALSE	NPC1L1	137	0	0	TRUE	0	NPC1L1	0	gene
0	0	0	0	0	1	1	FALSE	NR1H3	137	0	0	TRUE	0	NR1H3	0	gene
0	0	0	0	0	1	1	FALSE	CYP17A1	137	0	0	TRUE	0	CYP17A1	0	gene
0	0	0	0	0	1	1	FALSE	RORC	137	0	0	TRUE	0	RORC	0	gene
0	0	0	0	0	13	13	FALSE	CYP19A1	129.846	0	0	TRUE	0	CYP19A1	0	gene
0	0	0	0	0	17	17	FALSE	ESR2	114.471	0	0	TRUE	0	ESR2	0	gene
0	0	0	0	0	14	14	FALSE	ESR1	101.071	0	0	TRUE	0	ESR1	0	gene
0	0	0	0	0	3	3	FALSE	SHBG	100.667	0	0	TRUE	0	SHBG	0	gene
0	0	0	0	0	1	1	FALSE	SREBF2	137	0	0	TRUE	0	SREBF2	0	gene
0	0	0	0	0	1	1	FALSE	CYP2C19	137	0	0	TRUE	0	CYP2C19	0	gene
0	0	0	0	0	4	4	FALSE	SLC6A2	97.75	0	0	TRUE	0	SLC6A2	0	gene
0	0	0	0	0	7	7	FALSE	BCHE	123.857	0	0	TRUE	0	BCHE	0	gene
0	0	0	0	0	1	1	FALSE	RORA	137	0	0	TRUE	0	RORA	0	gene
0	0	0	0	0	1	1	FALSE	SERPINA6	137	0	0	TRUE	0	SERPINA6	0	gene
0	0	0	0	0	2	2	FALSE	SLC6A4	154	0	0	TRUE	0	SLC6A4	0	gene
0	0	0	0	0	1	1	FALSE	G6PD	137	0	0	TRUE	0	G6PD	0	gene
0	0	0	0	0	3	3	FALSE	NR1I3	202	0	0	TRUE	0	NR1I3	0	gene
0	0	0	0	0	3	3	FALSE	CHRM2	114	0	0	TRUE	0	CHRM2	0	gene
0	0	0	0	0	2	2	FALSE	VDR	154	0	0	TRUE	0	VDR	0	gene
0	0	0	0	0	2	2	FALSE	CES2	134.5	0	0	TRUE	0	CES2	0	gene
0	0	0	0	0	1	1	FALSE	NR1H2	137	0	0	TRUE	0	NR1H2	0	gene
0	0	0	0	0	1	1	FALSE	CDC25A	137	0	0	TRUE	0	CDC25A	0	gene
0	0	0	0	0	2	2	FALSE	PTGER1	134.5	0	0	TRUE	0	PTGER1	0	gene
0	0	0	0	0	2	2	FALSE	PTGER2	134.5	0	0	TRUE	0	PTGER2	0	gene
0	0	0	0	0	1	1	FALSE	HSD11B1	137	0	0	TRUE	0	HSD11B1	0	gene
0	0	0	0	0	1	1	FALSE	DHCR7	137	0	0	TRUE	0	DHCR7	0	gene
0	0	0	0	0	2	2	FALSE	GLRA1	224.5	0	0	TRUE	0	GLRA1	0	gene
0	0	0	0	0	3	3	FALSE	PPARD	206.667	0	0	TRUE	0	PPARD	0	gene
0	0	0	0	0	2	2	FALSE	SQLE	79.5	0	0	TRUE	0	SQLE	0	gene
0	0	0	0	0	1	1	FALSE	PTPN6	137	0	0	TRUE	0	PTPN6	0	gene
0	0	0	0	0	1	1	FALSE	FDFT1	137	0	0	TRUE	0	FDFT1	0	gene
0	0	0	0	0	2	2	FALSE	NR3C1	90.5	0	0	TRUE	0	NR3C1	0	gene
0	0	0	0	0	1	1	FALSE	CDC25B	137	0	0	TRUE	0	CDC25B	0	gene
0	0	0	0	0	1	1	FALSE	SHH	137	0	0	TRUE	0	SHH	0	gene
0	0	0	0	0	1	1	FALSE	UGT2B7	137	0	0	TRUE	0	UGT2B7	0	gene
0	0	0	0	0	1	1	FALSE	HSD11B2	137	0	0	TRUE	0	HSD11B2	0	gene
0	0	0	0	0	4	4	FALSE	DRD2	153.5	0	0	TRUE	0	DRD2	0	gene
0	0	0	0	0	2	2	FALSE	POLB	134.5	0	0	TRUE	0	POLB	0	gene
0	0	0	0	0	5	5	FALSE	SOAT1	70	0	0	TRUE	0	SOAT1	0	gene
0	0	0	0	0	1	1	FALSE	NR1H4	137	0	0	TRUE	0	NR1H4	0	gene
0	0	0	0	0	1	1	FALSE	ACVR1	137	0	0	TRUE	0	ACVR1	0	gene
0	0	0	0	0	1	1	FALSE	ACSS2	137	0	0	TRUE	0	ACSS2	0	gene
0	0	0	0	0	1	1	FALSE	ADCY1	137	0	0	TRUE	0	ADCY1	0	gene
0	0	0	0	0	1	1	FALSE	ABL2	137	0	0	TRUE	0	ABL2	0	gene
0	0	0	0	0	1	1	FALSE	COX7A1	137	0	0	TRUE	0	COX7A1	0	gene
0	0	0	0	0	1	1	FALSE	SLC25A5	137	0	0	TRUE	0	SLC25A5	0	gene
0	0	0	0	0	1	1	FALSE	ACSS1	137	0	0	TRUE	0	ACSS1	0	gene
0	0	0	0	0	2	2	FALSE	CES1	134.5	0	0	TRUE	0	CES1	0	gene
0	0	0	0	0	1	1	FALSE	ABCA1	137	0	0	TRUE	0	ABCA1	0	gene
0	0	0	0	0	1	1	FALSE	ITGAL	137	0	0	TRUE	0	ITGAL	0	gene
0	0	0	0	0	1	1	FALSE	COX8A	137	0	0	TRUE	0	COX8A	0	gene
0	0	0	0	0	1	1	FALSE	SLC25A4	137	0	0	TRUE	0	SLC25A4	0	gene
0	0	0	0	0	1	1	FALSE	SNAI2	137	0	0	TRUE	0	SNAI2	0	gene
0	0	0	0	0	1	1	FALSE	FGF23	137	0	0	TRUE	0	FGF23	0	gene
0	0	0	0	0	5	5	FALSE	BAX	157.6	0	0	TRUE	0	BAX	0	gene
0	0	0	0	0	1	1	FALSE	S100G	137	0	0	TRUE	0	S100G	0	gene
0	0	0	0	0	1	1	FALSE	TRIM24	137	0	0	TRUE	0	TRIM24	0	gene
0	0	0	0	0	1	1	FALSE	ANPEP	137	0	0	TRUE	0	ANPEP	0	gene
0	0	0	0	0	1	1	FALSE	ASNA1	137	0	0	TRUE	0	ASNA1	0	gene
0	0	0	0	0	1	1	FALSE	COX5B	137	0	0	TRUE	0	COX5B	0	gene
0	0	0	0	0	1	1	FALSE	NT5C2	137	0	0	TRUE	0	NT5C2	0	gene
0	0	0	0	0	2	2	FALSE	ADH1B	154	0	0	TRUE	0	ADH1B	0	gene
0	0	0	0	0	1	1	FALSE	FECH	137	0	0	TRUE	0	FECH	0	gene
0	0	0	0	0	1	1	FALSE	ABL1	137	0	0	TRUE	0	ABL1	0	gene
0	0	0	0	0	1	1	FALSE	CDK15	137	0	0	TRUE	0	CDK15	0	gene
0	0	0	0	0	1	1	FALSE	SLC25A6	137	0	0	TRUE	0	SLC25A6	0	gene
0	0	0	0	0	1	1	FALSE	APAF1	137	0	0	TRUE	0	APAF1	0	gene
0	0	0	0	0	1	1	FALSE	ABCB11	137	0	0	TRUE	0	ABCB11	0	gene
0	0	0	0	0	1	1	FALSE	NFKB1	137	0	0	TRUE	0	NFKB1	0	gene
0	0	0	0	0	1	1	FALSE	MED1	137	0	0	TRUE	0	MED1	0	gene
0	0	0	0	0	1	1	FALSE	GFI1	137	0	0	TRUE	0	GFI1	0	gene
0	0	0	0	0	1	1	FALSE	KL	137	0	0	TRUE	0	KL	0	gene
0	0	0	0	0	1	1	FALSE	CYP27A1	137	0	0	TRUE	0	CYP27A1	0	gene
0	0	0	0	0	1	1	FALSE	CYP27B1	137	0	0	TRUE	0	CYP27B1	0	gene
0	0	0	0	0	1	1	FALSE	ABCC2	137	0	0	TRUE	0	ABCC2	0	gene
0	0	0	0	0	1	1	FALSE	ADRBK2	137	0	0	TRUE	0	ADRBK2	0	gene
0	0	0	0	0	1	1	FALSE	COX7C	137	0	0	TRUE	0	COX7C	0	gene
0	0	0	0	0	1	1	FALSE	AMHR2	137	0	0	TRUE	0	AMHR2	0	gene
0	0	0	0	0	1	1	FALSE	ADRBK1	137	0	0	TRUE	0	ADRBK1	0	gene
0	0	0	0	0	1	1	FALSE	COX4I1	137	0	0	TRUE	0	COX4I1	0	gene
0	0	0	0	0	1	1	FALSE	PRKAA1	137	0	0	TRUE	0	PRKAA1	0	gene
0	0	0	0	0	1	1	FALSE	COX6B1	137	0	0	TRUE	0	COX6B1	0	gene
0	0	0	0	0	1	1	FALSE	ASS1	137	0	0	TRUE	0	ASS1	0	gene
0	0	0	0	0	1	1	FALSE	COX7B	137	0	0	TRUE	0	COX7B	0	gene
0	0	0	0	0	1	1	FALSE	ABCC8	137	0	0	TRUE	0	ABCC8	0	gene
0	0	0	0	0	15	15	FALSE	ABCB1	118.467	0	0	TRUE	0	ABCB1	0	gene
0	0	0	0	0	9	9	FALSE	AKR1C3	151.778	0	0	TRUE	0	AKR1C3	0	gene
0	0	0	0	0	1	1	FALSE	SNAI1	137	0	0	TRUE	0	SNAI1	0	gene
0	0	0	0	0	1	1	FALSE	LANCL2	137	0	0	TRUE	0	LANCL2	0	gene
0	0	0	0	0	1	1	FALSE	CYP2R1	137	0	0	TRUE	0	CYP2R1	0	gene
0	0	0	0	0	1	1	FALSE	KANK2	137	0	0	TRUE	0	KANK2	0	gene
0	0	0	0	0	1	1	FALSE	GC	137	0	0	TRUE	0	GC	0	gene
0	0	0	0	0	10	10	FALSE	AKT1	152.8	0	0	TRUE	0	AKT1	0	gene
0	0	0	0	0	1	1	FALSE	ESRRG	137	0	0	TRUE	0	ESRRG	0	gene
0	0	0	0	0	1	1	FALSE	COX1	137	0	0	TRUE	0	COX1	0	gene
0	0	0	0	0	1	1	FALSE	TNK2	137	0	0	TRUE	0	TNK2	0	gene
0	0	0	0	0	1	1	FALSE	COX5A	137	0	0	TRUE	0	COX5A	0	gene
0	0	0	0	0	9	9	FALSE	PLA2G1B	144.556	0	0	TRUE	0	PLA2G1B	0	gene
0	0	0	0	0	1	1	FALSE	ABCC9	137	0	0	TRUE	0	ABCC9	0	gene
0	0	0	0	0	1	1	FALSE	FABP6	137	0	0	TRUE	0	FABP6	0	gene
0	0	0	0	0	1	1	FALSE	ACVR1B	137	0	0	TRUE	0	ACVR1B	0	gene
0	0	0	0	0	1	1	FALSE	COX2	137	0	0	TRUE	0	COX2	0	gene
0	0	0	0	0	1	1	FALSE	HDAC2	137	0	0	TRUE	0	HDAC2	0	gene
0	0	0	0	0	1	1	FALSE	ABCG1	137	0	0	TRUE	0	ABCG1	0	gene
0	0	0	0	0	1	1	FALSE	CYP24A1	137	0	0	TRUE	0	CYP24A1	0	gene
0	0	0	0	0	5	5	FALSE	CYP3A4	181.8	0	0	TRUE	0	CYP3A4	0	gene
0	0	0	0	0	1	1	FALSE	WNT4	137	0	0	TRUE	0	WNT4	0	gene
0	0	0	0	0	1	1	FALSE	PML	137	0	0	TRUE	0	PML	0	gene
0	0	0	0	0	1	1	FALSE	IRX5	137	0	0	TRUE	0	IRX5	0	gene
0	0	0	0	0	1	1	FALSE	SNW1	137	0	0	TRUE	0	SNW1	0	gene
0	0	0	0	0	2	2	FALSE	ADH1A	154	0	0	TRUE	0	ADH1A	0	gene
0	0	0	0	0	1	1	FALSE	COX6C	137	0	0	TRUE	0	COX6C	0	gene
0	0	0	0	0	1	1	FALSE	ACVRL1	137	0	0	TRUE	0	ACVRL1	0	gene
0	0	0	0	0	1	1	FALSE	ASNS	137	0	0	TRUE	0	ASNS	0	gene
0	0	0	0	0	1	1	FALSE	COX3	137	0	0	TRUE	0	COX3	0	gene
0	0	0	0	0	1	1	FALSE	COX6A2	137	0	0	TRUE	0	COX6A2	0	gene
0	0	0	0	0	2	2	FALSE	ADH1C	154	0	0	TRUE	0	ADH1C	0	gene
0	0	0	0	0	1	1	FALSE	AFG3L2	137	0	0	TRUE	0	AFG3L2	0	gene
0	0	0	0	0	1	1	FALSE	ACSL1	137	0	0	TRUE	0	ACSL1	0	gene
0	0	0	0	0	8	8	FALSE	NAE1	113.75	0	0	TRUE	0	NAE1	0	gene
0	0	0	0	0	8	8	FALSE	ALK	154.25	0	0	TRUE	0	ALK	0	gene
0	0	0	0	0	1	1	FALSE	ARAF	137	0	0	TRUE	0	ARAF	0	gene
0	0	0	0	0	1	1	FALSE	GPBAR1	137	0	0	TRUE	0	GPBAR1	0	gene
0	0	0	0	0	1	1	FALSE	CALB1	137	0	0	TRUE	0	CALB1	0	gene
0	0	0	0	0	1	1	FALSE	TCF3	137	0	0	TRUE	0	TCF3	0	gene
0	0	0	0	0	1	1	FALSE	B4GALT1	137	0	0	TRUE	0	B4GALT1	0	gene
0	0	0	0	0	7	7	FALSE	RXRA	137.286	0	0	TRUE	0	RXRA	0	gene
1	0.0218675	1	0	1	49	1	FALSE	Amygdalin	6.85714	48	0	TRUE	0	Amygdalin	18576	compound
0	0	0	0	0	10	10	FALSE	PRKACA	109.3	0	0	TRUE	0	PRKACA	0	gene
0	0	0	0	0	5	5	FALSE	VEGFA	167.2	0	0	TRUE	0	VEGFA	0	gene
0	0	0	0	0	1	1	FALSE	FGF1	49	0	0	TRUE	0	FGF1	0	gene
0	0	0	0	0	1	1	FALSE	HPSE	49	0	0	TRUE	0	HPSE	0	gene
0	0	0	0	0	1	1	FALSE	FUCA1	49	0	0	TRUE	0	FUCA1	0	gene
0	0	0	0	0	1	1	FALSE	FGF2	49	0	0	TRUE	0	FGF2	0	gene
0	0	0	0	0	1	1	FALSE	SSTR5	49	0	0	TRUE	0	SSTR5	0	gene
0	0	0	0	0	1	1	FALSE	SSTR2	49	0	0	TRUE	0	SSTR2	0	gene
0	0	0	0	0	1	1	FALSE	SSTR4	49	0	0	TRUE	0	SSTR4	0	gene
0	0	0	0	0	1	1	FALSE	SSTR1	49	0	0	TRUE	0	SSTR1	0	gene
0	0	0	0	0	1	1	FALSE	SSTR3	49	0	0	TRUE	0	SSTR3	0	gene
0	0	0	0	0	14	14	FALSE	ADORA2A	115.143	0	0	TRUE	0	ADORA2A	0	gene
0	0	0	0	0	15	15	FALSE	CA1	114.467	0	0	TRUE	0	CA1	0	gene
0	0	0	0	0	14	14	FALSE	CA9	126.357	0	0	TRUE	0	CA9	0	gene
0	0	0	0	0	1	1	FALSE	LGALS3	49	0	0	TRUE	0	LGALS3	0	gene
0	0	0	0	0	1	1	FALSE	LGALS9	49	0	0	TRUE	0	LGALS9	0	gene
0	0	0	0	0	2	2	FALSE	MGAM	180.5	0	0	TRUE	0	MGAM	0	gene
0	0	0	0	0	1	1	FALSE	SI	49	0	0	TRUE	0	SI	0	gene
0	0	0	0	0	11	11	FALSE	CA14	128.636	0	0	TRUE	0	CA14	0	gene
0	0	0	0	0	1	1	FALSE	FOLH1	49	0	0	TRUE	0	FOLH1	0	gene
0	0	0	0	0	1	1	FALSE	AMY2A	49	0	0	TRUE	0	AMY2A	0	gene
0	0	0	0	0	1	1	FALSE	TREH	49	0	0	TRUE	0	TREH	0	gene
0	0	0	0	0	3	3	FALSE	SLC5A2	76.3333	0	0	TRUE	0	SLC5A2	0	gene
0	0	0	0	0	3	3	FALSE	HK2	136.333	0	0	TRUE	0	HK2	0	gene
0	0	0	0	0	2	2	FALSE	HK1	48.5	0	0	TRUE	0	HK1	0	gene
0	0	0	0	0	2	2	FALSE	ADA	48.5	0	0	TRUE	0	ADA	0	gene
0	0	0	0	0	14	14	FALSE	MMP13	117.143	0	0	TRUE	0	MMP13	0	gene
0	0	0	0	0	8	8	FALSE	MMP1	144.25	0	0	TRUE	0	MMP1	0	gene
0	0	0	0	0	2	2	FALSE	MMP7	48.5	0	0	TRUE	0	MMP7	0	gene
0	0	0	0	0	12	12	FALSE	MMP12	124.75	0	0	TRUE	0	MMP12	0	gene
0	0	0	0	0	3	3	FALSE	MMP8	66	0	0	TRUE	0	MMP8	0	gene
0	0	0	0	0	1	1	FALSE	NAALAD2	49	0	0	TRUE	0	NAALAD2	0	gene
0	0	0	0	0	1	1	FALSE	CDA	49	0	0	TRUE	0	CDA	0	gene
0	0	0	0	0	2	2	FALSE	HRAS	48.5	0	0	TRUE	0	HRAS	0	gene
0	0	0	0	0	1	1	FALSE	NEU4	49	0	0	TRUE	0	NEU4	0	gene
0	0	0	0	0	1	1	FALSE	HPRT1	49	0	0	TRUE	0	HPRT1	0	gene
0	0	0	0	0	1	1	FALSE	GAA	49	0	0	TRUE	0	GAA	0	gene
0	0	0	0	0	1	1	FALSE	MGMT	49	0	0	TRUE	0	MGMT	0	gene
1	0.096867	1	0	1	171	1	FALSE	Beta-carotene	2.09942	170	0	TRUE	0	Beta-carotene	65790	compound
0	0	0	0	0	1	1	FALSE	RDH11	171	0	0	TRUE	0	RDH11	0	gene
0	0	0	0	0	1	1	FALSE	RDH5	171	0	0	TRUE	0	RDH5	0	gene
0	0	0	0	0	1	1	FALSE	ALDH1A1	171	0	0	TRUE	0	ALDH1A1	0	gene
0	0	0	0	0	1	1	FALSE	ALDH1A2	171	0	0	TRUE	0	ALDH1A2	0	gene
0	0	0	0	0	2	2	FALSE	GRIA2	241.5	0	0	TRUE	0	GRIA2	0	gene
0	0	0	0	0	1	1	FALSE	GRIN2D	171	0	0	TRUE	0	GRIN2D	0	gene
0	0	0	0	0	1	1	FALSE	KCNC3	171	0	0	TRUE	0	KCNC3	0	gene
0	0	0	0	0	1	1	FALSE	KCNB1	171	0	0	TRUE	0	KCNB1	0	gene
0	0	0	0	0	4	4	FALSE	ALDH2	60.5	0	0	TRUE	0	ALDH2	0	gene
0	0	0	0	0	1	1	FALSE	GUCY1B3	171	0	0	TRUE	0	GUCY1B3	0	gene
0	0	0	0	0	1	1	FALSE	RXRB	171	0	0	TRUE	0	RXRB	0	gene
0	0	0	0	0	1	1	FALSE	RARB	171	0	0	TRUE	0	RARB	0	gene
0	0	0	0	0	9	9	FALSE	SCN5A	130.444	0	0	TRUE	0	SCN5A	0	gene
0	0	0	0	0	1	1	FALSE	CACNA1B	171	0	0	TRUE	0	CACNA1B	0	gene
0	0	0	0	0	2	2	FALSE	KCNH2	241.5	0	0	TRUE	0	KCNH2	0	gene
0	0	0	0	0	1	1	FALSE	ADH7	171	0	0	TRUE	0	ADH7	0	gene
0	0	0	0	0	1	1	FALSE	AQP8	171	0	0	TRUE	0	AQP8	0	gene
0	0	0	0	0	1	1	FALSE	ASPA	171	0	0	TRUE	0	ASPA	0	gene
0	0	0	0	0	1	1	FALSE	APOE	171	0	0	TRUE	0	APOE	0	gene
0	0	0	0	0	1	1	FALSE	MC4R	171	0	0	TRUE	0	MC4R	0	gene
0	0	0	0	0	1	1	FALSE	SPARC	171	0	0	TRUE	0	SPARC	0	gene
0	0	0	0	0	1	1	FALSE	CRLF1	171	0	0	TRUE	0	CRLF1	0	gene
0	0	0	0	0	1	1	FALSE	LEP	171	0	0	TRUE	0	LEP	0	gene
0	0	0	0	0	1	1	FALSE	KCNE5	171	0	0	TRUE	0	KCNE5	0	gene
0	0	0	0	0	1	1	FALSE	ZPR1	171	0	0	TRUE	0	ZPR1	0	gene
0	0	0	0	0	1	1	FALSE	PAX7	171	0	0	TRUE	0	PAX7	0	gene
0	0	0	0	0	1	1	FALSE	ADH4	171	0	0	TRUE	0	ADH4	0	gene
0	0	0	0	0	1	1	FALSE	ACY1	171	0	0	TRUE	0	ACY1	0	gene
0	0	0	0	0	1	1	FALSE	RBP3	171	0	0	TRUE	0	RBP3	0	gene
0	0	0	0	0	1	1	FALSE	ALDH1A3	171	0	0	TRUE	0	ALDH1A3	0	gene
0	0	0	0	0	1	1	FALSE	RLBP1	171	0	0	TRUE	0	RLBP1	0	gene
0	0	0	0	0	2	2	FALSE	CHRNA4	241.5	0	0	TRUE	0	CHRNA4	0	gene
0	0	0	0	0	1	1	FALSE	GRIN2C	171	0	0	TRUE	0	GRIN2C	0	gene
0	0	0	0	0	2	2	FALSE	CHRFAM7A	241.5	0	0	TRUE	0	CHRFAM7A	0	gene
0	0	0	0	0	1	1	FALSE	PRKAB1	171	0	0	TRUE	0	PRKAB1	0	gene
0	0	0	0	0	1	1	FALSE	KCNA1	171	0	0	TRUE	0	KCNA1	0	gene
0	0	0	0	0	1	1	FALSE	KCNB2	171	0	0	TRUE	0	KCNB2	0	gene
0	0	0	0	0	1	1	FALSE	KCNA4	171	0	0	TRUE	0	KCNA4	0	gene
0	0	0	0	0	1	1	FALSE	GATM	171	0	0	TRUE	0	GATM	0	gene
0	0	0	0	0	1	1	FALSE	RARRES1	171	0	0	TRUE	0	RARRES1	0	gene
0	0	0	0	0	1	1	FALSE	RXRG	171	0	0	TRUE	0	RXRG	0	gene
0	0	0	0	0	2	2	FALSE	CACNB1	241.5	0	0	TRUE	0	CACNB1	0	gene
0	0	0	0	0	1	1	FALSE	KCNJ11	171	0	0	TRUE	0	KCNJ11	0	gene
0	0	0	0	0	2	2	FALSE	CACNA1C	241.5	0	0	TRUE	0	CACNA1C	0	gene
0	0	0	0	0	1	1	FALSE	CACNA1G	171	0	0	TRUE	0	CACNA1G	0	gene
0	0	0	0	0	1	1	FALSE	NFIB	171	0	0	TRUE	0	NFIB	0	gene
0	0	0	0	0	1	1	FALSE	ARX	171	0	0	TRUE	0	ARX	0	gene
0	0	0	0	0	1	1	FALSE	NRXN1	171	0	0	TRUE	0	NRXN1	0	gene
0	0	0	0	0	1	1	FALSE	SOX15	171	0	0	TRUE	0	SOX15	0	gene
0	0	0	0	0	3	3	FALSE	IL1B	175.667	0	0	TRUE	0	IL1B	0	gene
0	0	0	0	0	1	1	FALSE	SORCS3	171	0	0	TRUE	0	SORCS3	0	gene
0	0	0	0	0	1	1	FALSE	FADD	171	0	0	TRUE	0	FADD	0	gene
0	0	0	0	0	1	1	FALSE	NLGN1	171	0	0	TRUE	0	NLGN1	0	gene
0	0	0	0	0	1	1	FALSE	ALDH3B1	171	0	0	TRUE	0	ALDH3B1	0	gene
0	0	0	0	0	1	1	FALSE	ALDH3B2	171	0	0	TRUE	0	ALDH3B2	0	gene
0	0	0	0	0	1	1	FALSE	GJA5	171	0	0	TRUE	0	GJA5	0	gene
0	0	0	0	0	1	1	FALSE	RETSAT	171	0	0	TRUE	0	RETSAT	0	gene
0	0	0	0	0	1	1	FALSE	RDH12	171	0	0	TRUE	0	RDH12	0	gene
0	0	0	0	0	1	1	FALSE	RDH14	171	0	0	TRUE	0	RDH14	0	gene
0	0	0	0	0	1	1	FALSE	GRIN3B	171	0	0	TRUE	0	GRIN3B	0	gene
0	0	0	0	0	1	1	FALSE	GRIN2B	171	0	0	TRUE	0	GRIN2B	0	gene
0	0	0	0	0	1	1	FALSE	GRIK2	171	0	0	TRUE	0	GRIK2	0	gene
0	0	0	0	0	1	1	FALSE	KCNA2	171	0	0	TRUE	0	KCNA2	0	gene
0	0	0	0	0	1	1	FALSE	DLG4	171	0	0	TRUE	0	DLG4	0	gene
0	0	0	0	0	1	1	FALSE	KCNA5	171	0	0	TRUE	0	KCNA5	0	gene
0	0	0	0	0	1	1	FALSE	KCNA7	171	0	0	TRUE	0	KCNA7	0	gene
0	0	0	0	0	1	1	FALSE	KCNK4	171	0	0	TRUE	0	KCNK4	0	gene
0	0	0	0	0	1	1	FALSE	NR0B1	171	0	0	TRUE	0	NR0B1	0	gene
0	0	0	0	0	1	1	FALSE	RARA	171	0	0	TRUE	0	RARA	0	gene
0	0	0	0	0	1	1	FALSE	CACNA1F	171	0	0	TRUE	0	CACNA1F	0	gene
0	0	0	0	0	2	2	FALSE	CACNA1S	241.5	0	0	TRUE	0	CACNA1S	0	gene
0	0	0	0	0	2	2	FALSE	CACNA1D	241.5	0	0	TRUE	0	CACNA1D	0	gene
0	0	0	0	0	1	1	FALSE	CACNB2	171	0	0	TRUE	0	CACNB2	0	gene
0	0	0	0	0	1	1	FALSE	CYGB	171	0	0	TRUE	0	CYGB	0	gene
0	0	0	0	0	1	1	FALSE	IGF1	171	0	0	TRUE	0	IGF1	0	gene
0	0	0	0	0	1	1	FALSE	EDN1	171	0	0	TRUE	0	EDN1	0	gene
0	0	0	0	0	1	1	FALSE	CNTNAP4	171	0	0	TRUE	0	CNTNAP4	0	gene
0	0	0	0	0	1	1	FALSE	SLC17A7	171	0	0	TRUE	0	SLC17A7	0	gene
0	0	0	0	0	1	1	FALSE	RNASE8	171	0	0	TRUE	0	RNASE8	0	gene
0	0	0	0	0	1	1	FALSE	SNTG2	171	0	0	TRUE	0	SNTG2	0	gene
0	0	0	0	0	1	1	FALSE	RAPGEF2	171	0	0	TRUE	0	RAPGEF2	0	gene
0	0	0	0	0	1	1	FALSE	NKX2-1	171	0	0	TRUE	0	NKX2-1	0	gene
0	0	0	0	0	1	1	FALSE	NPPA	171	0	0	TRUE	0	NPPA	0	gene
0	0	0	0	0	1	1	FALSE	RNASE2	171	0	0	TRUE	0	RNASE2	0	gene
0	0	0	0	0	1	1	FALSE	FAS	171	0	0	TRUE	0	FAS	0	gene
0	0	0	0	0	1	1	FALSE	RDH13	171	0	0	TRUE	0	RDH13	0	gene
0	0	0	0	0	1	1	FALSE	DHRS4	171	0	0	TRUE	0	DHRS4	0	gene
0	0	0	0	0	1	1	FALSE	RDH8	171	0	0	TRUE	0	RDH8	0	gene
0	0	0	0	0	3	3	FALSE	CHRNA7	205	0	0	TRUE	0	CHRNA7	0	gene
0	0	0	0	0	2	2	FALSE	GRIN3A	241.5	0	0	TRUE	0	GRIN3A	0	gene
0	0	0	0	0	1	1	FALSE	GRIN1	171	0	0	TRUE	0	GRIN1	0	gene
0	0	0	0	0	1	1	FALSE	KCNA10	171	0	0	TRUE	0	KCNA10	0	gene
0	0	0	0	0	1	1	FALSE	TPO	171	0	0	TRUE	0	TPO	0	gene
0	0	0	0	0	1	1	FALSE	KCNC2	171	0	0	TRUE	0	KCNC2	0	gene
0	0	0	0	0	1	1	FALSE	RNASE1	171	0	0	TRUE	0	RNASE1	0	gene
0	0	0	0	0	1	1	FALSE	KCNA6	171	0	0	TRUE	0	KCNA6	0	gene
0	0	0	0	0	1	1	FALSE	IYD	171	0	0	TRUE	0	IYD	0	gene
0	0	0	0	0	1	1	FALSE	RARG	171	0	0	TRUE	0	RARG	0	gene
0	0	0	0	0	1	1	FALSE	GPRC5A	171	0	0	TRUE	0	GPRC5A	0	gene
0	0	0	0	0	1	1	FALSE	CACNA1A	171	0	0	TRUE	0	CACNA1A	0	gene
0	0	0	0	0	1	1	FALSE	CACNB4	171	0	0	TRUE	0	CACNB4	0	gene
0	0	0	0	0	1	1	FALSE	FBP1	171	0	0	TRUE	0	FBP1	0	gene
0	0	0	0	0	1	1	FALSE	NRXN3	171	0	0	TRUE	0	NRXN3	0	gene
0	0	0	0	0	1	1	FALSE	SHANK3	171	0	0	TRUE	0	SHANK3	0	gene
0	0	0	0	0	1	1	FALSE	OXT	171	0	0	TRUE	0	OXT	0	gene
0	0	0	0	0	1	1	FALSE	RNASE4	171	0	0	TRUE	0	RNASE4	0	gene
0	0	0	0	0	1	1	FALSE	CYP11A1	171	0	0	TRUE	0	CYP11A1	0	gene
0	0	0	0	0	1	1	FALSE	KCNIP2	171	0	0	TRUE	0	KCNIP2	0	gene
0	0	0	0	0	1	1	FALSE	SCGB1A1	171	0	0	TRUE	0	SCGB1A1	0	gene
0	0	0	0	0	1	1	FALSE	DARS	171	0	0	TRUE	0	DARS	0	gene
0	0	0	0	0	1	1	FALSE	MIP	171	0	0	TRUE	0	MIP	0	gene
0	0	0	0	0	1	1	FALSE	STX1A	171	0	0	TRUE	0	STX1A	0	gene
0	0	0	0	0	1	1	FALSE	NRXN2	171	0	0	TRUE	0	NRXN2	0	gene
0	0	0	0	0	1	1	FALSE	DAB2IP	171	0	0	TRUE	0	DAB2IP	0	gene
0	0	0	0	0	1	1	FALSE	DHRS3	171	0	0	TRUE	0	DHRS3	0	gene
0	0	0	0	0	1	1	FALSE	RBP1	171	0	0	TRUE	0	RBP1	0	gene
0	0	0	0	0	1	1	FALSE	LRAT	171	0	0	TRUE	0	LRAT	0	gene
0	0	0	0	0	1	1	FALSE	GRIN2A	171	0	0	TRUE	0	GRIN2A	0	gene
0	0	0	0	0	4	4	FALSE	GABRA1	172	0	0	TRUE	0	GABRA1	0	gene
0	0	0	0	0	1	1	FALSE	KCND1	171	0	0	TRUE	0	KCND1	0	gene
0	0	0	0	0	1	1	FALSE	GAMT	171	0	0	TRUE	0	GAMT	0	gene
0	0	0	0	0	3	3	FALSE	CAT	80.6667	0	0	TRUE	0	CAT	0	gene
0	0	0	0	0	1	1	FALSE	KCNC1	171	0	0	TRUE	0	KCNC1	0	gene
0	0	0	0	0	1	1	FALSE	KCND2	171	0	0	TRUE	0	KCND2	0	gene
0	0	0	0	0	1	1	FALSE	KCND3	171	0	0	TRUE	0	KCND3	0	gene
0	0	0	0	0	1	1	FALSE	KCNQ1	171	0	0	TRUE	0	KCNQ1	0	gene
0	0	0	0	0	1	1	FALSE	CACNA1I	171	0	0	TRUE	0	CACNA1I	0	gene
0	0	0	0	0	1	1	FALSE	ALDH1B1	171	0	0	TRUE	0	ALDH1B1	0	gene
0	0	0	0	0	1	1	FALSE	CACNB3	171	0	0	TRUE	0	CACNB3	0	gene
0	0	0	0	0	1	1	FALSE	DGKI	171	0	0	TRUE	0	DGKI	0	gene
0	0	0	0	0	1	1	FALSE	LRRC4B	171	0	0	TRUE	0	LRRC4B	0	gene
0	0	0	0	0	1	1	FALSE	ACY3	171	0	0	TRUE	0	ACY3	0	gene
0	0	0	0	0	1	1	FALSE	MAGI2	171	0	0	TRUE	0	MAGI2	0	gene
0	0	0	0	0	1	1	FALSE	RAB3A	171	0	0	TRUE	0	RAB3A	0	gene
0	0	0	0	0	1	1	FALSE	SCN10A	171	0	0	TRUE	0	SCN10A	0	gene
0	0	0	0	0	1	1	FALSE	GPX7	171	0	0	TRUE	0	GPX7	0	gene
0	0	0	0	0	1	1	FALSE	OXTR	171	0	0	TRUE	0	OXTR	0	gene
0	0	0	0	0	1	1	FALSE	ANK3	171	0	0	TRUE	0	ANK3	0	gene
0	0	0	0	0	1	1	FALSE	RYR3	171	0	0	TRUE	0	RYR3	0	gene
0	0	0	0	0	1	1	FALSE	PAXBP1	171	0	0	TRUE	0	PAXBP1	0	gene
0	0	0	0	0	1	1	FALSE	CYP2E1	171	0	0	TRUE	0	CYP2E1	0	gene
0	0	0	0	0	8	8	FALSE	BCL2	145.25	0	0	TRUE	0	BCL2	0	gene
0	0	0	0	0	4	4	FALSE	CASP9	199.75	0	0	TRUE	0	CASP9	0	gene
0	0	0	0	0	14	14	FALSE	MMP2	130.714	0	0	TRUE	0	MMP2	0	gene
0	0	0	0	0	7	7	FALSE	CASP3	144.286	0	0	TRUE	0	CASP3	0	gene
0	0	0	0	0	2	2	FALSE	CASP8	241.5	0	0	TRUE	0	CASP8	0	gene
0	0	0	0	0	6	6	FALSE	HMOX1	164.833	0	0	TRUE	0	HMOX1	0	gene
0	0	0	0	0	6	6	FALSE	CYP1A2	157.167	0	0	TRUE	0	CYP1A2	0	gene
0	0	0	0	0	2	2	FALSE	CAV1	241.5	0	0	TRUE	0	CAV1	0	gene
0	0	0	0	0	1	1	FALSE	CTNNB1	171	0	0	TRUE	0	CTNNB1	0	gene
0	0	0	0	0	2	2	FALSE	MYC	241.5	0	0	TRUE	0	MYC	0	gene
0	0	0	0	0	2	2	FALSE	CASP7	157.5	0	0	TRUE	0	CASP7	0	gene
0	0	0	0	0	3	3	FALSE	F3	205	0	0	TRUE	0	F3	0	gene
0	0	0	0	0	2	2	FALSE	GJA1	241.5	0	0	TRUE	0	GJA1	0	gene
0	0	0	0	0	1	1	FALSE	MMP10	171	0	0	TRUE	0	MMP10	0	gene
1	0.000993	1	0	1	7	1	FALSE	Chlorogenic acid	15.8571	6	0	TRUE	0	Chlorogenic acid	2322	compound
0	0	0	0	0	13	13	FALSE	AKR1B10	122.692	0	0	TRUE	0	AKR1B10	0	gene
1	0.238452	1	0	1	312	2	FALSE	Quercetin	6.24359	310	0	TRUE	0	Quercetin	237150	compound
0	0	0	0	0	4	4	FALSE	PPARG	186.25	0	0	TRUE	0	PPARG	0	gene
0	0	0	0	0	11	11	FALSE	DPP4	124.727	0	0	TRUE	0	DPP4	0	gene
0	0	0	0	0	2	2	FALSE	F2R	234.5	0	0	TRUE	0	F2R	0	gene
0	0	0	0	0	3	3	FALSE	ADRB2	158	0	0	TRUE	0	ADRB2	0	gene
0	0	0	0	0	13	13	FALSE	MMP3	130.769	0	0	TRUE	0	MMP3	0	gene
0	0	0	0	0	7	7	FALSE	F7	131.143	0	0	TRUE	0	F7	0	gene
0	0	0	0	0	4	4	FALSE	NOS3	157.75	0	0	TRUE	0	NOS3	0	gene
0	0	0	0	0	7	7	FALSE	MAOB	121	0	0	TRUE	0	MAOB	0	gene
0	0	0	0	0	5	5	FALSE	RELA	165.8	0	0	TRUE	0	RELA	0	gene
0	0	0	0	0	16	16	FALSE	EGFR	106.688	0	0	TRUE	0	EGFR	0	gene
0	0	0	0	0	3	3	FALSE	CCND1	209.333	0	0	TRUE	0	CCND1	0	gene
0	0	0	0	0	6	6	FALSE	BCL2L1	161.333	0	0	TRUE	0	BCL2L1	0	gene
0	0	0	0	0	2	2	FALSE	FOS	242	0	0	TRUE	0	FOS	0	gene
0	0	0	0	0	3	3	FALSE	CDKN1A	209.333	0	0	TRUE	0	CDKN1A	0	gene
0	0	0	0	0	2	2	FALSE	EIF6	242	0	0	TRUE	0	EIF6	0	gene
0	0	0	0	0	2	2	FALSE	PLAU	242	0	0	TRUE	0	PLAU	0	gene
0	0	0	0	0	12	12	FALSE	MMP9	137.667	0	0	TRUE	0	MMP9	0	gene
0	0	0	0	0	2	2	FALSE	MAPK1	228	0	0	TRUE	0	MAPK1	0	gene
0	0	0	0	0	2	2	FALSE	IL10	228	0	0	TRUE	0	IL10	0	gene
0	0	0	0	0	1	1	FALSE	EGF	312	0	0	TRUE	0	EGF	0	gene
0	0	0	0	0	3	3	FALSE	RB1	209.333	0	0	TRUE	0	RB1	0	gene
0	0	0	0	0	2	2	FALSE	napA	234.5	0	0	TRUE	0	napA	0	gene
0	0	0	0	0	3	3	FALSE	IL6	166.667	0	0	TRUE	0	IL6	0	gene
0	0	0	0	0	2	2	FALSE	CDKN2A	242	0	0	TRUE	0	CDKN2A	0	gene
0	0	0	0	0	3	3	FALSE	AHSA1	213.667	0	0	TRUE	0	AHSA1	0	gene
0	0	0	0	0	3	3	FALSE	TP53	209.333	0	0	TRUE	0	TP53	0	gene
0	0	0	0	0	1	1	FALSE	ELK1	312	0	0	TRUE	0	ELK1	0	gene
0	0	0	0	0	3	3	FALSE	NFKBIA	209.333	0	0	TRUE	0	NFKBIA	0	gene
0	0	0	0	0	2	2	FALSE	POR	178	0	0	TRUE	0	POR	0	gene
0	0	0	0	0	7	7	FALSE	ODC1	143.143	0	0	TRUE	0	ODC1	0	gene
0	0	0	0	0	8	8	FALSE	TOP1	149.375	0	0	TRUE	0	TOP1	0	gene
0	0	0	0	0	1	1	FALSE	RAF1	312	0	0	TRUE	0	RAF1	0	gene
0	0	0	0	0	2	2	FALSE	SOD1	178	0	0	TRUE	0	SOD1	0	gene
0	0	0	0	0	3	3	FALSE	PRKCA	120	0	0	TRUE	0	PRKCA	0	gene
0	0	0	0	0	2	2	FALSE	HIF1A	242	0	0	TRUE	0	HIF1A	0	gene
0	0	0	0	0	2	2	FALSE	STAT1	234.5	0	0	TRUE	0	STAT1	0	gene
0	0	0	0	0	2	2	FALSE	RUNX1T1	242	0	0	TRUE	0	RUNX1T1	0	gene
0	0	0	0	0	1	1	FALSE	HERC5	312	0	0	TRUE	0	HERC5	0	gene
0	0	0	0	0	12	12	FALSE	CDK1	132.333	0	0	TRUE	0	CDK1	0	gene
0	0	0	0	0	1	1	FALSE	HSPA5	312	0	0	TRUE	0	HSPA5	0	gene
0	0	0	0	0	2	2	FALSE	ERBB2	228	0	0	TRUE	0	ERBB2	0	gene
0	0	0	0	0	2	2	FALSE	ACACA	242	0	0	TRUE	0	ACACA	0	gene
0	0	0	0	0	5	5	FALSE	CYP1A1	154.4	0	0	TRUE	0	CYP1A1	0	gene
0	0	0	0	0	4	4	FALSE	ICAM1	196.25	0	0	TRUE	0	ICAM1	0	gene
0	0	0	0	0	1	1	FALSE	CCL2	312	0	0	TRUE	0	CCL2	0	gene
0	0	0	0	0	2	2	FALSE	SELE	234.5	0	0	TRUE	0	SELE	0	gene
0	0	0	0	0	2	2	FALSE	VCAM1	234.5	0	0	TRUE	0	VCAM1	0	gene
0	0	0	0	0	2	2	FALSE	PTGER3	222	0	0	TRUE	0	PTGER3	0	gene
0	0	0	0	0	2	2	FALSE	CXCL8	178	0	0	TRUE	0	CXCL8	0	gene
0	0	0	0	0	4	4	FALSE	PRKCB	101	0	0	TRUE	0	PRKCB	0	gene
0	0	0	0	0	2	2	FALSE	BIRC5	228	0	0	TRUE	0	BIRC5	0	gene
0	0	0	0	0	1	1	FALSE	DUOX2	312	0	0	TRUE	0	DUOX2	0	gene
0	0	0	0	0	1	1	FALSE	HSPB1	312	0	0	TRUE	0	HSPB1	0	gene
0	0	0	0	0	1	1	FALSE	TGFB1	312	0	0	TRUE	0	TGFB1	0	gene
0	0	0	0	0	1	1	FALSE	SULT1E1	312	0	0	TRUE	0	SULT1E1	0	gene
0	0	0	0	0	4	4	FALSE	NR1I2	129.25	0	0	TRUE	0	NR1I2	0	gene
0	0	0	0	0	3	3	FALSE	CCNB1	209.333	0	0	TRUE	0	CCNB1	0	gene
0	0	0	0	0	1	1	FALSE	PLAT	312	0	0	TRUE	0	PLAT	0	gene
0	0	0	0	0	1	1	FALSE	THBD	312	0	0	TRUE	0	THBD	0	gene
0	0	0	0	0	3	3	FALSE	SERPINE1	205.333	0	0	TRUE	0	SERPINE1	0	gene
0	0	0	0	0	1	1	FALSE	COL1A1	312	0	0	TRUE	0	COL1A1	0	gene
0	0	0	0	0	3	3	FALSE	IFNG	209.333	0	0	TRUE	0	IFNG	0	gene
0	0	0	0	0	1	1	FALSE	PTEN	312	0	0	TRUE	0	PTEN	0	gene
0	0	0	0	0	1	1	FALSE	IL1A	312	0	0	TRUE	0	IL1A	0	gene
0	0	0	0	0	11	11	FALSE	MPO	130.455	0	0	TRUE	0	MPO	0	gene
0	0	0	0	0	1	1	FALSE	NCF1	312	0	0	TRUE	0	NCF1	0	gene
0	0	0	0	0	4	4	FALSE	HAS2	135	0	0	TRUE	0	HAS2	0	gene
0	0	0	0	0	4	4	FALSE	GSTP1	164.25	0	0	TRUE	0	GSTP1	0	gene
0	0	0	0	0	2	2	FALSE	NFE2L2	172.5	0	0	TRUE	0	NFE2L2	0	gene
0	0	0	0	0	4	4	FALSE	NQO1	168.5	0	0	TRUE	0	NQO1	0	gene
0	0	0	0	0	11	11	FALSE	PARP1	134.364	0	0	TRUE	0	PARP1	0	gene
0	0	0	0	0	10	10	FALSE	AHR	141.9	0	0	TRUE	0	AHR	0	gene
0	0	0	0	0	3	3	FALSE	PSMD3	213.667	0	0	TRUE	0	PSMD3	0	gene
0	0	0	0	0	4	4	FALSE	SLC2A4	196.25	0	0	TRUE	0	SLC2A4	0	gene
0	0	0	0	0	1	1	FALSE	COL3A1	312	0	0	TRUE	0	COL3A1	0	gene
0	0	0	0	0	1	1	FALSE	CXCL11	312	0	0	TRUE	0	CXCL11	0	gene
0	0	0	0	0	1	1	FALSE	CXCL2	312	0	0	TRUE	0	CXCL2	0	gene
0	0	0	0	0	1	1	FALSE	DCAF5	312	0	0	TRUE	0	DCAF5	0	gene
0	0	0	0	0	1	1	FALSE	CHEK2	312	0	0	TRUE	0	CHEK2	0	gene
0	0	0	0	0	7	7	FALSE	INSR	159.857	0	0	TRUE	0	INSR	0	gene
0	0	0	0	0	1	1	FALSE	CLDN4	312	0	0	TRUE	0	CLDN4	0	gene
0	0	0	0	0	1	1	FALSE	PPARA	312	0	0	TRUE	0	PPARA	0	gene
0	0	0	0	0	1	1	FALSE	HSF1	312	0	0	TRUE	0	HSF1	0	gene
0	0	0	0	0	1	1	FALSE	CRP	312	0	0	TRUE	0	CRP	0	gene
0	0	0	0	0	1	1	FALSE	CXCL10	312	0	0	TRUE	0	CXCL10	0	gene
0	0	0	0	0	1	1	FALSE	CHUK	312	0	0	TRUE	0	CHUK	0	gene
0	0	0	0	0	1	1	FALSE	SPP1	312	0	0	TRUE	0	SPP1	0	gene
0	0	0	0	0	1	1	FALSE	RUNX2	312	0	0	TRUE	0	RUNX2	0	gene
0	0	0	0	0	1	1	FALSE	RASSF1	312	0	0	TRUE	0	RASSF1	0	gene
0	0	0	0	0	1	1	FALSE	E2F1	312	0	0	TRUE	0	E2F1	0	gene
0	0	0	0	0	1	1	FALSE	E2F2	312	0	0	TRUE	0	E2F2	0	gene
0	0	0	0	0	1	1	FALSE	ACP3	312	0	0	TRUE	0	ACP3	0	gene
0	0	0	0	0	1	1	FALSE	CTSD	312	0	0	TRUE	0	CTSD	0	gene
0	0	0	0	0	2	2	FALSE	IGFBP3	222	0	0	TRUE	0	IGFBP3	0	gene
0	0	0	0	0	1	1	FALSE	IGF2	312	0	0	TRUE	0	IGF2	0	gene
0	0	0	0	0	3	3	FALSE	CD40LG	209.333	0	0	TRUE	0	CD40LG	0	gene
0	0	0	0	0	1	1	FALSE	IRF1	312	0	0	TRUE	0	IRF1	0	gene
0	0	0	0	0	1	1	FALSE	ERBB3	312	0	0	TRUE	0	ERBB3	0	gene
0	0	0	0	0	1	1	FALSE	PON1	312	0	0	TRUE	0	PON1	0	gene
0	0	0	0	0	3	3	FALSE	DIO1	171	0	0	TRUE	0	DIO1	0	gene
0	0	0	0	0	1	1	FALSE	PCOLCE	312	0	0	TRUE	0	PCOLCE	0	gene
0	0	0	0	0	1	1	FALSE	NPEPPS	312	0	0	TRUE	0	NPEPPS	0	gene
0	0	0	0	0	1	1	FALSE	NKX3-1	312	0	0	TRUE	0	NKX3-1	0	gene
0	0	0	0	0	1	1	FALSE	RASA1	312	0	0	TRUE	0	RASA1	0	gene
0	0	0	0	0	2	2	FALSE	GSTM1	234.5	0	0	TRUE	0	GSTM1	0	gene
0	0	0	0	0	2	2	FALSE	GSTM2	234.5	0	0	TRUE	0	GSTM2	0	gene
0	0	0	0	0	6	6	FALSE	AVPR2	166	0	0	TRUE	0	AVPR2	0	gene
0	0	0	0	0	12	12	FALSE	MAOA	132.333	0	0	TRUE	0	MAOA	0	gene
0	0	0	0	0	9	9	FALSE	IGF1R	147.444	0	0	TRUE	0	IGF1R	0	gene
0	0	0	0	0	12	12	FALSE	FLT3	132.333	0	0	TRUE	0	FLT3	0	gene
0	0	0	0	0	10	10	FALSE	F2	135.3	0	0	TRUE	0	F2	0	gene
0	0	0	0	0	13	13	FALSE	PIM1	124.308	0	0	TRUE	0	PIM1	0	gene
0	0	0	0	0	10	10	FALSE	AURKB	141.9	0	0	TRUE	0	AURKB	0	gene
0	0	0	0	0	8	8	FALSE	DRD4	149.75	0	0	TRUE	0	DRD4	0	gene
0	0	0	0	0	11	11	FALSE	GLO1	138.182	0	0	TRUE	0	GLO1	0	gene
0	0	0	0	0	9	9	FALSE	PIK3R1	145	0	0	TRUE	0	PIK3R1	0	gene
0	0	0	0	0	6	6	FALSE	DAPK1	164.5	0	0	TRUE	0	DAPK1	0	gene
0	0	0	0	0	9	9	FALSE	PYGL	145	0	0	TRUE	0	PYGL	0	gene
0	0	0	0	0	15	15	FALSE	GSK3B	119.733	0	0	TRUE	0	GSK3B	0	gene
0	0	0	0	0	12	12	FALSE	SRC	137.667	0	0	TRUE	0	SRC	0	gene
0	0	0	0	0	8	8	FALSE	PTK2	150.5	0	0	TRUE	0	PTK2	0	gene
0	0	0	0	0	13	13	FALSE	HSD17B2	132.308	0	0	TRUE	0	HSD17B2	0	gene
0	0	0	0	0	12	12	FALSE	KDR	137.667	0	0	TRUE	0	KDR	0	gene
0	0	0	0	0	12	12	FALSE	CA3	137.667	0	0	TRUE	0	CA3	0	gene
0	0	0	0	0	12	12	FALSE	ALOX15	132.333	0	0	TRUE	0	ALOX15	0	gene
0	0	0	0	0	14	14	FALSE	ABCC1	125.214	0	0	TRUE	0	ABCC1	0	gene
0	0	0	0	0	9	9	FALSE	PLK1	146.444	0	0	TRUE	0	PLK1	0	gene
0	0	0	0	0	12	12	FALSE	CA6	133.25	0	0	TRUE	0	CA6	0	gene
0	0	0	0	0	7	7	FALSE	PKN1	157.286	0	0	TRUE	0	PKN1	0	gene
0	0	0	0	0	9	9	FALSE	CSNK2A1	142.111	0	0	TRUE	0	CSNK2A1	0	gene
0	0	0	0	0	12	12	FALSE	ALOX12	134.917	0	0	TRUE	0	ALOX12	0	gene
0	0	0	0	0	12	12	FALSE	MET	137.667	0	0	TRUE	0	MET	0	gene
0	0	0	0	0	6	6	FALSE	NEK2	166	0	0	TRUE	0	NEK2	0	gene
0	0	0	0	0	8	8	FALSE	CXCR1	149.375	0	0	TRUE	0	CXCR1	0	gene
0	0	0	0	0	9	9	FALSE	CAMK2B	145	0	0	TRUE	0	CAMK2B	0	gene
0	0	0	0	0	9	9	FALSE	NEK6	146.444	0	0	TRUE	0	NEK6	0	gene
0	0	0	0	0	9	9	FALSE	CA5A	134.667	0	0	TRUE	0	CA5A	0	gene
0	0	0	0	0	11	11	FALSE	BACE1	134.545	0	0	TRUE	0	BACE1	0	gene
0	0	0	0	0	5	5	FALSE	AXL	177.2	0	0	TRUE	0	AXL	0	gene
0	0	0	0	0	7	7	FALSE	NUAK1	147.429	0	0	TRUE	0	NUAK1	0	gene
0	0	0	0	0	8	8	FALSE	AKR1C2	142.5	0	0	TRUE	0	AKR1C2	0	gene
0	0	0	0	0	9	9	FALSE	AKR1C1	138.556	0	0	TRUE	0	AKR1C1	0	gene
0	0	0	0	0	8	8	FALSE	AKR1C4	142.5	0	0	TRUE	0	AKR1C4	0	gene
0	0	0	0	0	9	9	FALSE	CA13	141.333	0	0	TRUE	0	CA13	0	gene
0	0	0	0	0	8	8	FALSE	AKR1A1	143.25	0	0	TRUE	0	AKR1A1	0	gene
0	0	0	0	0	11	11	FALSE	GPR35	138.182	0	0	TRUE	0	GPR35	0	gene
0	0	0	0	0	7	7	FALSE	MAPT	141.286	0	0	TRUE	0	MAPT	0	gene
0	0	0	0	0	10	10	FALSE	KDM4E	133	0	0	TRUE	0	KDM4E	0	gene
0	0	0	0	0	4	4	FALSE	MYLK	153.75	0	0	TRUE	0	MYLK	0	gene
0	0	0	0	0	13	13	FALSE	SYK	132.308	0	0	TRUE	0	SYK	0	gene
0	0	0	0	0	7	7	FALSE	APEX1	135.143	0	0	TRUE	0	APEX1	0	gene
0	0	0	0	0	11	11	FALSE	PTPRS	135.182	0	0	TRUE	0	PTPRS	0	gene
0	0	0	0	0	9	9	FALSE	MPG	141.667	0	0	TRUE	0	MPG	0	gene
0	0	0	0	0	9	9	FALSE	SLC22A12	137.333	0	0	TRUE	0	SLC22A12	0	gene
0	0	0	0	0	13	13	FALSE	CDK5R1	132.308	0	0	TRUE	0	CDK5R1	0	gene
0	0	0	0	0	11	11	FALSE	CCNB3	134.364	0	0	TRUE	0	CCNB3	0	gene
0	0	0	0	0	11	11	FALSE	ARG1	138.182	0	0	TRUE	0	ARG1	0	gene
0	0	0	0	0	10	10	FALSE	CDK6	138.6	0	0	TRUE	0	CDK6	0	gene
0	0	0	0	0	11	11	FALSE	CDK2	124.909	0	0	TRUE	0	CDK2	0	gene
0	0	0	0	0	9	9	FALSE	TYR	138.444	0	0	TRUE	0	TYR	0	gene
0	0	0	0	0	13	13	FALSE	HSD17B1	127.077	0	0	TRUE	0	HSD17B1	0	gene
0	0	0	0	0	11	11	FALSE	ESRRA	141	0	0	TRUE	0	ESRRA	0	gene
0	0	0	0	0	10	10	FALSE	TTR	138.6	0	0	TRUE	0	TTR	0	gene
0	0	0	0	0	10	10	FALSE	TNKS2	137.7	0	0	TRUE	0	TNKS2	0	gene
0	0	0	0	0	11	11	FALSE	TNKS	134.364	0	0	TRUE	0	TNKS	0	gene
0	0	0	0	0	1	1	FALSE	ATP5B	312	0	0	TRUE	0	ATP5B	0	gene
0	0	0	0	0	2	2	FALSE	UGT3A1	234.5	0	0	TRUE	0	UGT3A1	0	gene
0	0	0	0	0	1	1	FALSE	HTR2B	312	0	0	TRUE	0	HTR2B	0	gene
0	0	0	0	0	1	1	FALSE	DRD3	312	0	0	TRUE	0	DRD3	0	gene
0	0	0	0	0	1	1	FALSE	GRIA4	312	0	0	TRUE	0	GRIA4	0	gene
0	0	0	0	0	1	1	FALSE	GABRD	312	0	0	TRUE	0	GABRD	0	gene
0	0	0	0	0	1	1	FALSE	GABRP	312	0	0	TRUE	0	GABRP	0	gene
0	0	0	0	0	3	3	FALSE	VKORC1	213.667	0	0	TRUE	0	VKORC1	0	gene
0	0	0	0	0	2	2	FALSE	CHRNB2	222	0	0	TRUE	0	CHRNB2	0	gene
0	0	0	0	0	1	1	FALSE	CHRNA2	312	0	0	TRUE	0	CHRNA2	0	gene
0	0	0	0	0	1	1	FALSE	HTR3B	312	0	0	TRUE	0	HTR3B	0	gene
0	0	0	0	0	1	1	FALSE	GABRA6	312	0	0	TRUE	0	GABRA6	0	gene
0	0	0	0	0	1	1	FALSE	STK17B	312	0	0	TRUE	0	STK17B	0	gene
0	0	0	0	0	1	1	FALSE	DRD5	312	0	0	TRUE	0	DRD5	0	gene
0	0	0	0	0	2	2	FALSE	GABRA2	234.5	0	0	TRUE	0	GABRA2	0	gene
0	0	0	0	0	1	1	FALSE	GLRA2	312	0	0	TRUE	0	GLRA2	0	gene
0	0	0	0	0	1	1	FALSE	KCNJ6	312	0	0	TRUE	0	KCNJ6	0	gene
0	0	0	0	0	1	1	FALSE	CHRNA10	312	0	0	TRUE	0	CHRNA10	0	gene
0	0	0	0	0	1	1	FALSE	PROC	312	0	0	TRUE	0	PROC	0	gene
0	0	0	0	0	1	1	FALSE	CHRNA6	312	0	0	TRUE	0	CHRNA6	0	gene
0	0	0	0	0	1	1	FALSE	GRIA3	312	0	0	TRUE	0	GRIA3	0	gene
0	0	0	0	0	1	1	FALSE	HTR3A	312	0	0	TRUE	0	HTR3A	0	gene
0	0	0	0	0	1	1	FALSE	CHRNA5	312	0	0	TRUE	0	CHRNA5	0	gene
0	0	0	0	0	1	1	FALSE	VKORC1L1	312	0	0	TRUE	0	VKORC1L1	0	gene
0	0	0	0	0	1	1	FALSE	ATP5C1	312	0	0	TRUE	0	ATP5C1	0	gene
0	0	0	0	0	1	1	FALSE	ATP5A1	312	0	0	TRUE	0	ATP5A1	0	gene
0	0	0	0	0	1	1	FALSE	HTR1B	312	0	0	TRUE	0	HTR1B	0	gene
0	0	0	0	0	1	1	FALSE	HTR1A	312	0	0	TRUE	0	HTR1A	0	gene
0	0	0	0	0	1	1	FALSE	DRD1	312	0	0	TRUE	0	DRD1	0	gene
0	0	0	0	0	1	1	FALSE	PROS1	312	0	0	TRUE	0	PROS1	0	gene
0	0	0	0	0	1	1	FALSE	CHRNB3	312	0	0	TRUE	0	CHRNB3	0	gene
0	0	0	0	0	1	1	FALSE	KCNJ3	312	0	0	TRUE	0	KCNJ3	0	gene
0	0	0	0	0	1	1	FALSE	GABRE	312	0	0	TRUE	0	GABRE	0	gene
0	0	0	0	0	1	1	FALSE	GABRG1	312	0	0	TRUE	0	GABRG1	0	gene
0	0	0	0	0	1	1	FALSE	CHRNA3	312	0	0	TRUE	0	CHRNA3	0	gene
0	0	0	0	0	1	1	FALSE	HTR3D	312	0	0	TRUE	0	HTR3D	0	gene
0	0	0	0	0	1	1	FALSE	GABRB3	312	0	0	TRUE	0	GABRB3	0	gene
0	0	0	0	0	1	1	FALSE	GABRA5	312	0	0	TRUE	0	GABRA5	0	gene
0	0	0	0	0	1	1	FALSE	CHRNB4	312	0	0	TRUE	0	CHRNB4	0	gene
0	0	0	0	0	1	1	FALSE	HIBCH	312	0	0	TRUE	0	HIBCH	0	gene
0	0	0	0	0	1	1	FALSE	HCK	312	0	0	TRUE	0	HCK	0	gene
0	0	0	0	0	2	2	FALSE	HTR2C	242	0	0	TRUE	0	HTR2C	0	gene
0	0	0	0	0	2	2	FALSE	ADRA2B	180	0	0	TRUE	0	ADRA2B	0	gene
0	0	0	0	0	1	1	FALSE	PROZ	312	0	0	TRUE	0	PROZ	0	gene
0	0	0	0	0	1	1	FALSE	GABRB1	312	0	0	TRUE	0	GABRB1	0	gene
0	0	0	0	0	1	1	FALSE	GABRG3	312	0	0	TRUE	0	GABRG3	0	gene
0	0	0	0	0	1	1	FALSE	GABRA3	312	0	0	TRUE	0	GABRA3	0	gene
0	0	0	0	0	1	1	FALSE	F9	312	0	0	TRUE	0	F9	0	gene
0	0	0	0	0	1	1	FALSE	GABRA4	312	0	0	TRUE	0	GABRA4	0	gene
0	0	0	0	0	1	1	FALSE	GABRB2	312	0	0	TRUE	0	GABRB2	0	gene
0	0	0	0	0	1	1	FALSE	GABRQ	312	0	0	TRUE	0	GABRQ	0	gene
0	0	0	0	0	1	1	FALSE	KCNJ5	312	0	0	TRUE	0	KCNJ5	0	gene
0	0	0	0	0	1	1	FALSE	SLC29A2	312	0	0	TRUE	0	SLC29A2	0	gene
0	0	0	0	0	1	1	FALSE	KCNJ9	312	0	0	TRUE	0	KCNJ9	0	gene
0	0	0	0	0	1	1	FALSE	CACNG1	312	0	0	TRUE	0	CACNG1	0	gene
0	0	0	0	0	1	1	FALSE	HTR2A	312	0	0	TRUE	0	HTR2A	0	gene
0	0	0	0	0	1	1	FALSE	HTR1D	312	0	0	TRUE	0	HTR1D	0	gene
0	0	0	0	0	1	1	FALSE	CALY	312	0	0	TRUE	0	CALY	0	gene
0	0	0	0	0	1	1	FALSE	CACNG2	312	0	0	TRUE	0	CACNG2	0	gene
0	0	0	0	0	1	1	FALSE	GRIA1	312	0	0	TRUE	0	GRIA1	0	gene
0	0	0	0	0	1	1	FALSE	GGCX	312	0	0	TRUE	0	GGCX	0	gene
0	0	0	0	0	1	1	FALSE	BGLAP	312	0	0	TRUE	0	BGLAP	0	gene
0	0	0	0	0	1	1	FALSE	HTR3E	312	0	0	TRUE	0	HTR3E	0	gene
0	0	0	0	0	1	1	FALSE	CHRNA9	312	0	0	TRUE	0	CHRNA9	0	gene
0	0	0	0	0	1	1	FALSE	HTR3C	312	0	0	TRUE	0	HTR3C	0	gene
1	0.0639842	1	0	1	157	2	FALSE	Kaempferol	10.5796	155	0	TRUE	0	Kaempferol	118575	compound
0	0	0	0	0	2	2	FALSE	CHRM1	102.5	0	0	TRUE	0	CHRM1	0	gene
0	0	0	0	0	4	4	FALSE	ADRA1B	112.75	0	0	TRUE	0	ADRA1B	0	gene
0	0	0	0	0	5	5	FALSE	IKBKB	114.8	0	0	TRUE	0	IKBKB	0	gene
0	0	0	0	0	1	1	FALSE	MAPK8	157	0	0	TRUE	0	MAPK8	0	gene
0	0	0	0	0	1	1	FALSE	PPP3CA	157	0	0	TRUE	0	PPP3CA	0	gene
0	0	0	0	0	1	1	FALSE	SLPI	157	0	0	TRUE	0	SLPI	0	gene
0	0	0	0	0	9	9	FALSE	CFTR	119.333	0	0	TRUE	0	CFTR	0	gene
0	0	0	0	0	8	8	FALSE	PFKFB3	114.75	0	0	TRUE	0	PFKFB3	0	gene
0	0	0	0	0	11	11	FALSE	AMY1A	116	0	0	TRUE	0	AMY1A	0	gene
0	0	0	0	0	10	10	FALSE	GRK6	117.5	0	0	TRUE	0	GRK6	0	gene
0	0	0	0	0	2	2	FALSE	CRYZ	164.5	0	0	TRUE	0	CRYZ	0	gene
1	0.0145403	1	0	1	27	2	FALSE	Catechin	8.48148	25	0	TRUE	0	Catechin	19125	compound
0	0	0	0	0	2	2	FALSE	DPEP1	24	0	0	TRUE	0	DPEP1	0	gene
0	0	0	0	0	2	2	FALSE	SEC14L3	24	0	0	TRUE	0	SEC14L3	0	gene
0	0	0	0	0	2	2	FALSE	SEC14L2	24	0	0	TRUE	0	SEC14L2	0	gene
0	0	0	0	0	2	2	FALSE	DGKA	24	0	0	TRUE	0	DGKA	0	gene
0	0	0	0	0	4	4	FALSE	MTTP	53.25	0	0	TRUE	0	MTTP	0	gene
0	0	0	0	0	4	4	FALSE	CNR1	53.25	0	0	TRUE	0	CNR1	0	gene
0	0	0	0	0	4	4	FALSE	CNR2	53.25	0	0	TRUE	0	CNR2	0	gene
0	0	0	0	0	4	4	FALSE	SOAT2	53.25	0	0	TRUE	0	SOAT2	0	gene
0	0	0	0	0	2	2	FALSE	PPP2CA	24	0	0	TRUE	0	PPP2CA	0	gene
0	0	0	0	0	2	2	FALSE	PPP2CB	24	0	0	TRUE	0	PPP2CB	0	gene
0	0	0	0	0	2	2	FALSE	SEC14L4	24	0	0	TRUE	0	SEC14L4	0	gene
1	0.000752	1	0	1	23	1	FALSE	Quercetin-3-O-尾-D-glucoside	23.1304	22	0	TRUE	0	Quercetin-3-O-尾-D-glucoside	8316	compound
1	0.000716	1	0	1	22	1	FALSE	Kaempferol-3-O-尾-D-glucoside	23.3182	21	0	TRUE	0	Kaempferol-3-O-尾-D-glucoside	7938	compound
1	0.0187905	1	0	1	44	2	FALSE	Rutin	13.5455	42	0	TRUE	0	Rutin	32130	compound
0	0	0	0	0	1	1	FALSE	C5AR	44	0	0	TRUE	0	C5AR	0	gene
0	0	0	0	0	2	2	FALSE	INS	108	0	0	TRUE	0	INS	0	gene
0	0	0	0	0	2	2	FALSE	FCER2	108	0	0	TRUE	0	FCER2	0	gene
0	0	0	0	0	1	1	FALSE	ITGB2	44	0	0	TRUE	0	ITGB2	0	gene
0	0	0	0	0	1	1	FALSE	TBXA2R	44	0	0	TRUE	0	TBXA2R	0	gene
0	0	0	0	0	1	1	FALSE	ANXA1	44	0	0	TRUE	0	ANXA1	0	gene
1	0.00178089	1	0	1	28	1	FALSE	Nevadensin	14.5	27	0	TRUE	0	Nevadensin	10206	compound
0	0	0	0	0	4	4	FALSE	CHEK1	58.5	0	0	TRUE	0	CHEK1	0	gene
0	0	0	0	0	4	4	FALSE	NCOA1	64	0	0	TRUE	0	NCOA1	0	gene
0	0	0	0	0	10	10	FALSE	OPRD1	85.9	0	0	TRUE	0	OPRD1	0	gene
0	0	0	0	0	11	11	FALSE	KIT	90.0909	0	0	TRUE	0	KIT	0	gene
0	0	0	0	0	11	11	FALSE	MCL1	104.273	0	0	TRUE	0	MCL1	0	gene
0	0	0	0	0	9	9	FALSE	OPRM1	87.8889	0	0	TRUE	0	OPRM1	0	gene
1	0.000752	1	0	1	23	1	FALSE	Quercetin-3-O-尾-D-galactopyranoside	23.1304	22	0	TRUE	0	Quercetin-3-O-尾-D-galactopyranoside	8316	compound
1	0.000716	1	0	1	22	1	FALSE	Quercetin-3-O-伪-L-rhamnoglucoside	23.3182	21	0	TRUE	0	Quercetin-3-O-伪-L-rhamnoglucoside	7938	compound
1	0.000851	1	0	1	25	1	FALSE	Myricitrin	22.4	24	0	TRUE	0	Myricitrin	9072	compound
1	0.0156124	1	0	1	48	1	FALSE	Syringin	7.875	47	0	TRUE	0	Syringin	17766	compound
0	0	0	0	0	1	1	FALSE	CHRM3	48	0	0	TRUE	0	CHRM3	0	gene
0	0	0	0	0	1	1	FALSE	ADRB1	48	0	0	TRUE	0	ADRB1	0	gene
0	0	0	0	0	1	1	FALSE	ADRA1A	48	0	0	TRUE	0	ADRA1A	0	gene
0	0	0	0	0	1	1	FALSE	SLC6A3	48	0	0	TRUE	0	SLC6A3	0	gene
0	0	0	0	0	1	1	FALSE	LTA4H	48	0	0	TRUE	0	LTA4H	0	gene
0	0	0	0	0	1	1	FALSE	PKIA	48	0	0	TRUE	0	PKIA	0	gene
0	0	0	0	0	1	1	FALSE	ADK	48	0	0	TRUE	0	ADK	0	gene
0	0	0	0	0	1	1	FALSE	GBA	48	0	0	TRUE	0	GBA	0	gene
0	0	0	0	0	1	1	FALSE	OGA	48	0	0	TRUE	0	OGA	0	gene
0	0	0	0	0	1	1	FALSE	ADORA2B	48	0	0	TRUE	0	ADORA2B	0	gene
0	0	0	0	0	1	1	FALSE	PNP	48	0	0	TRUE	0	PNP	0	gene
0	0	0	0	0	1	1	FALSE	ADAM17	48	0	0	TRUE	0	ADAM17	0	gene
0	0	0	0	0	1	1	FALSE	TYMP	48	0	0	TRUE	0	TYMP	0	gene
0	0	0	0	0	1	1	FALSE	HSPA8	48	0	0	TRUE	0	HSPA8	0	gene
1	0.0275927	1	0	1	172	1	FALSE	Apigenin	9.7093	171	0	TRUE	0	Apigenin	64638	compound
0	0	0	0	0	3	3	FALSE	CDK4	149.333	0	0	TRUE	0	CDK4	0	gene
0	0	0	0	0	1	1	FALSE	EEF1E1	172	0	0	TRUE	0	EEF1E1	0	gene
0	0	0	0	0	2	2	FALSE	MDM2	158	0	0	TRUE	0	MDM2	0	gene
0	0	0	0	0	1	1	FALSE	BAD	172	0	0	TRUE	0	BAD	0	gene
0	0	0	0	0	1	1	FALSE	CCND2	172	0	0	TRUE	0	CCND2	0	gene
0	0	0	0	0	2	2	FALSE	IL4	158	0	0	TRUE	0	IL4	0	gene
0	0	0	0	0	1	1	FALSE	IKBKG	172	0	0	TRUE	0	IKBKG	0	gene
0	0	0	0	0	2	2	FALSE	XIAP	158	0	0	TRUE	0	XIAP	0	gene
0	0	0	0	0	1	1	FALSE	CYCS	172	0	0	TRUE	0	CYCS	0	gene
0	0	0	0	0	1	1	FALSE	CFLAR	172	0	0	TRUE	0	CFLAR	0	gene
0	0	0	0	0	1	1	FALSE	AAGAB	172	0	0	TRUE	0	AAGAB	0	gene
0	0	0	0	0	1	1	FALSE	IL13	172	0	0	TRUE	0	IL13	0	gene
0	0	0	0	0	1	1	FALSE	MS4A2	172	0	0	TRUE	0	MS4A2	0	gene
0	0	0	0	0	1	1	FALSE	ALPI	172	0	0	TRUE	0	ALPI	0	gene
0	0	0	0	0	1	1	FALSE	PSME3	172	0	0	TRUE	0	PSME3	0	gene
0	0	0	0	0	1	1	FALSE	G6PC1	172	0	0	TRUE	0	G6PC1	0	gene
0	0	0	0	0	1	1	FALSE	APC	172	0	0	TRUE	0	APC	0	gene
0	0	0	0	0	1	1	FALSE	TRPM2	172	0	0	TRUE	0	TRPM2	0	gene
0	0	0	0	0	1	1	FALSE	SLC5A5	172	0	0	TRUE	0	SLC5A5	0	gene
0	0	0	0	0	1	1	FALSE	FXYD2	172	0	0	TRUE	0	FXYD2	0	gene
0	0	0	0	0	1	1	FALSE	ALG5	172	0	0	TRUE	0	ALG5	0	gene
0	0	0	0	0	10	10	FALSE	CBR1	103.9	0	0	TRUE	0	CBR1	0	gene
0	0	0	0	0	6	6	FALSE	LCK	114.667	0	0	TRUE	0	LCK	0	gene
0	0	0	0	0	1	1	FALSE	TBXAS1	172	0	0	TRUE	0	TBXAS1	0	gene
0	0	0	0	0	6	6	FALSE	ST6GAL1	117.5	0	0	TRUE	0	ST6GAL1	0	gene
1	0.0397608	1	0	1	132	1	FALSE	Naringenin	7.87121	131	0	TRUE	0	Naringenin	49518	compound
0	0	0	0	0	2	2	FALSE	IGHG1	123	0	0	TRUE	0	IGHG1	0	gene
0	0	0	0	0	2	2	FALSE	TAS2R31	82.5	0	0	TRUE	0	TAS2R31	0	gene
0	0	0	0	0	1	1	FALSE	GRM5	132	0	0	TRUE	0	GRM5	0	gene
0	0	0	0	0	5	5	FALSE	PLA2G2A	108.4	0	0	TRUE	0	PLA2G2A	0	gene
0	0	0	0	0	1	1	FALSE	PLA2G5	132	0	0	TRUE	0	PLA2G5	0	gene
0	0	0	0	0	1	1	FALSE	PLA2G10	132	0	0	TRUE	0	PLA2G10	0	gene
0	0	0	0	0	1	1	FALSE	KLK1	132	0	0	TRUE	0	KLK1	0	gene
0	0	0	0	0	1	1	FALSE	KLK2	132	0	0	TRUE	0	KLK2	0	gene
0	0	0	0	0	1	1	FALSE	HSD17B14	132	0	0	TRUE	0	HSD17B14	0	gene
0	0	0	0	0	1	1	FALSE	FGFR1	132	0	0	TRUE	0	FGFR1	0	gene
0	0	0	0	0	1	1	FALSE	CA5B	132	0	0	TRUE	0	CA5B	0	gene
0	0	0	0	0	1	1	FALSE	CTSB	132	0	0	TRUE	0	CTSB	0	gene
0	0	0	0	0	1	1	FALSE	CLK1	132	0	0	TRUE	0	CLK1	0	gene
0	0	0	0	0	1	1	FALSE	DYRK1B	132	0	0	TRUE	0	DYRK1B	0	gene
0	0	0	0	0	1	1	FALSE	ESRRB	132	0	0	TRUE	0	ESRRB	0	gene
0	0	0	0	0	1	1	FALSE	DYRK1A	132	0	0	TRUE	0	DYRK1A	0	gene
0	0	0	0	0	1	1	FALSE	YWHAG	132	0	0	TRUE	0	YWHAG	0	gene
0	0	0	0	0	1	1	FALSE	SIRT2	132	0	0	TRUE	0	SIRT2	0	gene
0	0	0	0	0	1	1	FALSE	PIK3CB	132	0	0	TRUE	0	PIK3CB	0	gene
0	0	0	0	0	1	1	FALSE	CYP2C9	132	0	0	TRUE	0	CYP2C9	0	gene
0	0	0	0	0	1	1	FALSE	PIK3CA	132	0	0	TRUE	0	PIK3CA	0	gene
0	0	0	0	0	1	1	FALSE	VCP	132	0	0	TRUE	0	VCP	0	gene
0	0	0	0	0	1	1	FALSE	PGF	132	0	0	TRUE	0	PGF	0	gene
0	0	0	0	0	1	1	FALSE	EDNRA	132	0	0	TRUE	0	EDNRA	0	gene
0	0	0	0	0	1	1	FALSE	ERN1	132	0	0	TRUE	0	ERN1	0	gene
0	0	0	0	0	1	1	FALSE	WEE1	132	0	0	TRUE	0	WEE1	0	gene
0	0	0	0	0	1	1	FALSE	CCNE1	132	0	0	TRUE	0	CCNE1	0	gene
0	0	0	0	0	2	2	FALSE	AURKA	116.5	0	0	TRUE	0	AURKA	0	gene
0	0	0	0	0	1	1	FALSE	SNCA	132	0	0	TRUE	0	SNCA	0	gene
0	0	0	0	0	1	1	FALSE	HNF4A	132	0	0	TRUE	0	HNF4A	0	gene
0	0	0	0	0	2	2	FALSE	PAWR	82.5	0	0	TRUE	0	PAWR	0	gene
0	0	0	0	0	1	1	FALSE	CD36	132	0	0	TRUE	0	CD36	0	gene
0	0	0	0	0	1	1	FALSE	CCR7	132	0	0	TRUE	0	CCR7	0	gene
0	0	0	0	0	1	1	FALSE	ABHD6	132	0	0	TRUE	0	ABHD6	0	gene
0	0	0	0	0	1	1	FALSE	MGLL	132	0	0	TRUE	0	MGLL	0	gene
0	0	0	0	0	1	1	FALSE	FCER1G	132	0	0	TRUE	0	FCER1G	0	gene
0	0	0	0	0	1	1	FALSE	SUMO1	132	0	0	TRUE	0	SUMO1	0	gene
0	0	0	0	0	1	1	FALSE	APOH	132	0	0	TRUE	0	APOH	0	gene
0	0	0	0	0	1	1	FALSE	GPR55	132	0	0	TRUE	0	GPR55	0	gene
0	0	0	0	0	1	1	FALSE	CETP	132	0	0	TRUE	0	CETP	0	gene
0	0	0	0	0	1	1	FALSE	FCER1A	132	0	0	TRUE	0	FCER1A	0	gene
0	0	0	0	0	1	1	FALSE	CAV3	132	0	0	TRUE	0	CAV3	0	gene
0	0	0	0	0	1	1	FALSE	RNF207	132	0	0	TRUE	0	RNF207	0	gene
0	0	0	0	0	1	1	FALSE	C3	132	0	0	TRUE	0	C3	0	gene
0	0	0	0	0	1	1	FALSE	DAGLA	132	0	0	TRUE	0	DAGLA	0	gene
0	0	0	0	0	1	1	FALSE	PLIN5	132	0	0	TRUE	0	PLIN5	0	gene
0	0	0	0	0	1	1	FALSE	ZP3	132	0	0	TRUE	0	ZP3	0	gene
1	0.00368145	1	0	1	68	1	FALSE	Genkwanin	15.1912	67	0	TRUE	0	Genkwanin	25326	compound
1	0.0156314	1	0	1	144	1	FALSE	Luteolin	11.0972	143	0	TRUE	0	Luteolin	54054	compound
0	0	0	0	0	1	1	FALSE	PCNA	144	0	0	TRUE	0	PCNA	0	gene
0	0	0	0	0	1	1	FALSE	PTGES	144	0	0	TRUE	0	PTGES	0	gene
0	0	0	0	0	1	1	FALSE	NUF2	144	0	0	TRUE	0	NUF2	0	gene
0	0	0	0	0	1	1	FALSE	ADCY2	144	0	0	TRUE	0	ADCY2	0	gene
1	0.00351334	1	0	1	33	1	FALSE	Eriodictyol	13.3636	32	0	TRUE	0	Eriodictyol	12096	compound
1	0.00382084	1	0	1	21	1	FALSE	Epicatechin	8.71429	20	0	TRUE	0	Epicatechin	7560	compound
1	0.00678549	1	0	1	101	1	FALSE	Velutin	13.2673	100	0	TRUE	0	Velutin	37800	compound
0	0	0	0	0	1	1	FALSE	SIRT1	101	0	0	TRUE	0	SIRT1	0	gene
0	0	0	0	0	2	2	FALSE	SIGMAR1	107.5	0	0	TRUE	0	SIGMAR1	0	gene
1	0.00819268	1	0	1	114	1	FALSE	Salvigenin	12.6491	113	0	TRUE	0	Salvigenin	42714	compound
0	0	0	0	0	2	2	FALSE	TR	112	0	0	TRUE	0	TR	0	gene
0	0	0	0	0	2	2	FALSE	CALM1	107.5	0	0	TRUE	0	CALM1	0	gene
1	0.00680022	1	0	1	107	1	FALSE	Cirsiliol	13.215	106	0	TRUE	0	Cirsiliol	40068	compound
0	0	0	0	0	1	1	FALSE	PYGM	107	0	0	TRUE	0	PYGM	0	gene
1	0.00646586	1	0	1	101	1	FALSE	Pilosin	12.9505	100	0	TRUE	0	Pilosin	37800	compound
1	0.00737255	1	0	1	110	1	FALSE	Eupalitin	13.0727	109	0	TRUE	0	Eupalitin	41202	compound
0	0	0	0	0	1	1	FALSE	MAPK14	110	0	0	TRUE	0	MAPK14	0	gene
1	0.00219715	1	0	1	28	1	FALSE	Xanthomicrol	15.2857	27	0	TRUE	0	Xanthomicrol	10206	compound
0	0	0	0	0	1	1	FALSE	KCNMA1	28	0	0	TRUE	0	KCNMA1	0	gene
1	0.00659729	1	0	1	101	1	FALSE	GardeninB	13.1386	100	0	TRUE	0	GardeninB	37800	compound
1	0.00689761	1	0	1	101	1	FALSE	Hymenoxin	12.802	100	0	TRUE	0	Hymenoxin	37800	compound
0	0	0	0	0	1	1	FALSE	NTRK2	101	0	0	TRUE	0	NTRK2	0	gene
1	0.000109	1	0	1	5	1	FALSE	Molludistin	29	4	0	TRUE	0	Molludistin	1512	compound
1	0.00102371	1	0	1	24	1	FALSE	Cosmosiin	21.5417	23	0	TRUE	0	Cosmosiin	8694	compound
1	0.000716	1	0	1	22	1	FALSE	Quercetrin	23.3182	21	0	TRUE	0	Quercetrin	7938	compound
1	0.00101854	1	0	1	25	1	FALSE	Luteolin-7-O-glucoside	21.92	24	0	TRUE	0	Luteolin-7-O-glucoside	9072	compound
1	0.00064	1	0	1	10	1	FALSE	Orientin	18.9	9	0	TRUE	0	Orientin	3402	compound
1	0.00149721	1	0	1	22	1	FALSE	Luteolin -7-O-glucuronide	21.7273	21	0	TRUE	0	Luteolin -7-O-glucuronide	7938	compound
1	0.00116965	1	0	1	30	1	FALSE	Quercetin-3-O-galactoside	21.0667	29	0	TRUE	0	Quercetin-3-O-galactoside	10962	compound
1	0.000886	1	0	1	24	1	FALSE	Quercetin-3-O-glucuronide	22.375	23	0	TRUE	0	Quercetin-3-O-glucuronide	8694	compound
1.98415	0	0.503994	0	2	10	0	FALSE	Cydonia oblongata Mill.	96.8	10	0	TRUE	0	Cydonia oblongata Mill.	0	drug
1.9332	0	0.517276	0	2	34	0	FALSE	Ocimum basilicum L.	66.4412	34	0	TRUE	0	Ocimum basilicum L.	0	drug
