# Supplementary material for: Searching for Hub Genes of Quince–Basil Co-Administration Against Atherosclerosis Using Bioinformatics Analysis and Experimental Validation
Source: Pharmaceuticals (Basel). 2024 Oct 25;17(11):1433. doi: 10.3390/ph17111433 (PMC11597616; doi:10.3390/ph17111433)
Supplement: Supplementary file 1 [file pharmaceuticals-17-01433-s001.zip › pharmaceuticals-3261423-supplementary/Supplementary table/GSE100927DEGs.xlsx]

## Sheet: Sheet1
Tag	logFC	AveExpr	t	P.Value	adj.P.Val	B
BAIAP2-DT	1.06439	6.28875	15.9353	9.25e-30	1.12e-25	57.1114
PRAG1	1.35766	7.05933	15.7698	2.01e-29	1.62e-25	56.3507
C2CD2L	0.811834	7.20519	15.3938	1.18e-28	5.16e-25	54.6092
DGKZ	0.685822	6.30673	15.3769	1.28e-28	5.16e-25	54.5303
PLXND1	1.17207	8.40077	14.8948	1.28e-27	3.43e-24	52.2705
MARCKS	1.05592	8.79885	14.7694	2.33e-27	5.13e-24	51.678
RNF44	0.73359	6.60442	14.7545	2.51e-27	5.13e-24	51.6073
LTB	1.51081	5.87808	14.7509	2.55e-27	5.13e-24	51.5905
C16orf54	1.70613	6.12481	14.7003	3.25e-27	6.04e-24	51.3505
ARHGAP27	1.06947	6.81798	14.4425	1.13e-26	1.95e-23	50.1242
RIMBP3	1.09522	5.96663	14.3856	1.49e-26	2.4e-23	49.8527
ST8SIA4	0.593431	4.94043	14.3442	1.82e-26	2.75e-23	49.6549
RASAL3	1.57051	7.47683	14.3097	2.16e-26	2.96e-23	49.4896
GRK2	0.812344	7.95067	14.3054	2.2e-26	2.96e-23	49.4691
MYBL1	-0.819499	5.14587	-14.2932	2.34e-26	2.97e-23	49.4104
TRIM25	0.907081	7.40038	14.2395	3.04e-26	3.67e-23	49.1532
LARP6	-0.731648	7.23587	-14.1289	5.21e-26	5.9e-23	48.622
ARHGAP25	1.56725	7.00981	14.1226	5.38e-26	5.9e-23	48.5915
RNF115	-0.717329	6.61837	-14.0922	6.24e-26	6.55e-23	48.4452
FAM110A	1.08952	6.97971	14.0504	7.65e-26	7.7e-23	48.2441
ZGLP1	0.846091	5.79663	13.9882	1.04e-25	1e-22	47.9442
MFNG	1.15941	6.42865	13.8144	2.44e-25	2.18e-22	47.1039
HSPB7	-1.0209	5.26067	-13.759	3.2e-25	2.66e-22	46.8354
CPT1B	0.781176	5.01942	13.7008	4.26e-25	3.43e-22	46.5527
FAM53B	0.796592	6.23337	13.663	5.14e-25	4e-22	46.3691
ADAP2	1.74348	8.16702	13.6283	6.1e-25	4.46e-22	46.2004
FAM78A	1.50618	5.95587	13.6079	6.74e-25	4.61e-22	46.1013
ZMIZ2	0.824128	7.30163	13.6042	6.87e-25	4.61e-22	46.0832
DOK1	0.934431	7.92567	13.5212	1.04e-24	6.58e-22	45.6786
HMGA1P4	1.01581	5.44452	13.4164	1.74e-24	1.05e-21	45.167
TBC1D10C	1.67528	6.90606	13.1545	6.41e-24	3.68e-21	43.8834
SAMD9L	0.866447	6.36971	13.107	8.12e-24	4.46e-21	43.65
FHOD1	0.766228	6.80808	13.1002	8.4e-24	4.51e-21	43.6167
SRRM4	-0.922923	4.56596	-13.067	9.92e-24	5.09e-21	43.4533
PTPRE	0.878919	5.88856	13.0564	1.05e-23	5.26e-21	43.401
CCDC142	0.712402	6.19837	13.0297	1.2e-23	5.89e-21	43.2696
DCDC2C	-0.830957	4.29269	-13.0167	1.28e-23	5.98e-21	43.2055
MOB3A	0.720944	6.61346	13.0149	1.29e-23	5.98e-21	43.1966
CMTM3	0.993681	8.31827	13.0096	1.32e-23	6.02e-21	43.1704
VASH1	0.775979	8.0774	12.972	1.6e-23	7.13e-21	42.9849
HENMT1	0.680244	6.38817	12.955	1.74e-23	7.49e-21	42.9011
ARMC7	0.588559	5.75106	12.9085	2.19e-23	9.29e-21	42.6717
TNF	1.45822	5.6449	12.8938	2.36e-23	9.82e-21	42.599
DDX60L	1.15673	6.25202	12.8716	2.64e-23	1.08e-20	42.4891
CSK	0.946166	6.12317	12.8456	3.01e-23	1.19e-20	42.3607
CSF1R	1.61421	9.67125	12.8295	3.26e-23	1.25e-20	42.281
ARHGAP45	1.48928	8.71808	12.8285	3.27e-23	1.25e-20	42.2763
C6orf62	0.613557	8.6225	12.8194	3.43e-23	1.29e-20	42.2312
STK10	1.21274	6.68375	12.8137	3.53e-23	1.31e-20	42.203
ABCC5	0.855342	6.45606	12.8006	3.77e-23	1.38e-20	42.1379
AMPH	-0.866145	4.55135	-12.7677	4.45e-23	1.6e-20	41.9751
OSBPL3	1.06777	5.73428	12.6741	7.11e-23	2.53e-20	41.5116
RHEBL1	0.846509	6.04077	12.6608	7.61e-23	2.66e-20	41.4455
ANPEP	1.33975	5.96173	12.65	8.03e-23	2.77e-20	41.392
STAB1	1.42687	7.77096	12.6373	8.57e-23	2.85e-20	41.3286
PPP1CB	-0.811323	7.80043	-12.5824	1.13e-22	3.68e-20	41.0563
SLC12A9	0.587228	6.28332	12.5797	1.15e-22	3.69e-20	41.0425
JAML	0.97064	6.03812	12.5729	1.18e-22	3.76e-20	41.0089
AGPAT4-IT1	1.01653	6.215	12.5428	1.38e-22	4.27e-20	40.8592
SH2B3	0.851689	6.41163	12.5345	1.44e-22	4.39e-20	40.8181
CYTH4	1.19992	6.39567	12.4901	1.8e-22	5.43e-20	40.597
LASP1	0.66164	7.87212	12.4618	2.08e-22	6.11e-20	40.4563
TC2N	-1.32096	5.9676	-12.4395	2.32e-22	6.64e-20	40.3452
DUSP18	0.606584	5.10673	12.4383	2.34e-22	6.64e-20	40.3393
IRF7	1.12511	7.89904	12.4316	2.42e-22	6.79e-20	40.306
IFIH1	0.834079	7.05481	12.4203	2.56e-22	7.1e-20	40.2496
MMP9	3.86263	8.96385	12.4133	2.65e-22	7.27e-20	40.2148
FGD3	1.43995	6.32192	12.402	2.81e-22	7.53e-20	40.1585
CD163L1	1.4233	5.97173	12.3913	2.96e-22	7.78e-20	40.1048
PDGFB	0.993263	5.60413	12.3596	3.48e-22	8.84e-20	39.9467
SNORD116-4	-0.856766	5.03471	-12.3546	3.57e-22	8.98e-20	39.9218
PLCB2	1.71982	7.74846	12.3349	3.94e-22	9.71e-20	39.8238
HACD1	-1.13539	6.085	-12.3309	4.02e-22	9.81e-20	39.8038
ASCL2	1.19591	5.68115	12.2936	4.86e-22	1.17e-19	39.6176
PPP1R9A	-0.989733	4.59678	-12.2908	4.93e-22	1.18e-19	39.6037
GMFG	1.06211	9.48038	12.2792	5.23e-22	1.24e-19	39.5457
IBSP	2.63733	6.07519	12.2578	5.83e-22	1.36e-19	39.4388
SIPA1	0.681561	7.0299	12.2369	6.48e-22	1.47e-19	39.3345
FSCN1	1.00194	8.67875	12.2313	6.66e-22	1.5e-19	39.3064
MPEG1	1.3892	6.52668	12.2178	7.13e-22	1.58e-19	39.239
MYO1F	1.64402	7.64817	12.2092	7.45e-22	1.64e-19	39.1959
KLF9	-0.952327	8.5376	-12.1671	9.23e-22	1.99e-19	38.9853
NAP1L5	-0.870178	5.97038	-12.1609	9.52e-22	2.03e-19	38.9542
TOR4A	1.04345	5.75058	12.1386	1.07e-21	2.26e-19	38.8427
PRKG1	-0.616886	4.84058	-12.1288	1.12e-21	2.35e-19	38.7935
ARHGAP9	1.45525	6.90779	12.1195	1.18e-21	2.45e-19	38.7469
SH3KBP1	0.762369	6.4659	12.113	1.21e-21	2.51e-19	38.7142
LYN	1.21995	7.54625	12.0936	1.34e-21	2.74e-19	38.6172
CCDC154	0.748824	5.96567	12.0831	1.41e-21	2.84e-19	38.5647
CD36	1.70562	7.71962	12.0831	1.41e-21	2.84e-19	38.5646
LAT2	0.865894	8.5962	12.0672	1.53e-21	3.04e-19	38.4851
NAGPA	0.896621	7.27173	12.0665	1.54e-21	3.04e-19	38.4813
DENND4B	0.884571	8.23231	12.059	1.6e-21	3.14e-19	38.444
LIG1	0.625048	6.36298	12.0102	2.05e-21	3.92e-19	38.1994
NCF1	1.41823	6.15394	11.9943	2.22e-21	4.19e-19	38.1195
C8orf88	-0.790845	5.06702	-11.9677	2.54e-21	4.69e-19	37.986
TRAF3IP3	1.50462	6.04378	11.959	2.66e-21	4.86e-19	37.9424
TRERF1	0.622211	5.23038	11.9426	2.89e-21	5.2e-19	37.8601
TECPR1	0.687545	6.81673	11.9241	3.18e-21	5.58e-19	37.7668
IL17D	-1.26233	5.84192	-11.923	3.19e-21	5.58e-19	37.7616
PIK3CD	0.612373	5.2	11.917	3.29e-21	5.72e-19	37.7313
ABHD6	0.697768	6.27894	11.8964	3.65e-21	6.22e-19	37.6281
UNC13D	0.853089	5.30913	11.8733	4.11e-21	6.85e-19	37.512
RNF125	0.92754	6.31567	11.8681	4.22e-21	6.98e-19	37.4858
ARID3A	0.831213	5.76519	11.8599	4.4e-21	7.18e-19	37.4447
ARHGDIB	0.936385	9.75183	11.8492	4.65e-21	7.53e-19	37.3906
AEBP2	-0.586393	6.59981	-11.847	4.7e-21	7.57e-19	37.3798
BEX5	-1.02292	5.4599	-11.8431	4.8e-21	7.67e-19	37.3599
ROR1	-0.82359	5.74253	-11.8404	4.86e-21	7.72e-19	37.3466
GIMAP1	0.969925	6.79837	11.8265	5.22e-21	8.24e-19	37.2765
TTLL11	-0.680894	5.15654	-11.8206	5.38e-21	8.41e-19	37.2468
CENPBD1	0.604222	6.05216	11.8198	5.4e-21	8.41e-19	37.243
PI16	-2.82556	6.84163	-11.8169	5.48e-21	8.44e-19	37.2281
FAM71E1	-1.34111	6.50337	-11.8167	5.49e-21	8.44e-19	37.2275
SYNC	-1.0581	7.26913	-11.8124	5.61e-21	8.57e-19	37.2059
MAP3K11	0.749528	8.16471	11.8013	5.94e-21	9.01e-19	37.1499
C22orf34	0.620021	4.78279	11.7992	6e-21	9.05e-19	37.1391
SLC16A7	-0.673946	5.14058	-11.7919	6.23e-21	9.34e-19	37.1026
GMIP	1.27504	6.63337	11.786	6.42e-21	9.57e-19	37.0728
INPP5A	-0.731894	5.8837	-11.7837	6.49e-21	9.62e-19	37.0612
HLA-J	0.99706	10.3287	11.7518	7.64e-21	1.12e-18	36.9009
ATG16L2	1.12765	8.28615	11.6958	1.02e-20	1.46e-18	36.6187
PCYOX1L	0.599043	6.42144	11.6811	1.1e-20	1.56e-18	36.5445
RUNX1-IT1	1.00874	5.28212	11.6776	1.12e-20	1.58e-18	36.5271
PARP12	0.96171	6.78606	11.6616	1.21e-20	1.68e-18	36.4463
NFAM1	1.71723	6.72788	11.6491	1.29e-20	1.78e-18	36.3835
HCST	1.35101	8.68606	11.6342	1.39e-20	1.88e-18	36.3085
FCGR3A	1.70131	8.74933	11.6067	1.6e-20	2.15e-18	36.1695
KLHL42	-0.682625	6.02596	-11.5628	2.01e-20	2.66e-18	35.9484
ST7-AS1	-0.69424	5.42683	-11.557	2.07e-20	2.73e-18	35.9191
MYEF2	-1.003	5.8074	-11.538	2.28e-20	2.97e-18	35.8229
KCNQ1	0.65659	5.35034	11.533	2.34e-20	3.04e-18	35.7976
CCR5	1.65236	6.95942	11.5318	2.35e-20	3.04e-18	35.7916
TSPAN33	0.867259	5.77625	11.5292	2.38e-20	3.06e-18	35.7785
LPAR1	-0.802108	6.5424	-11.508	2.66e-20	3.39e-18	35.6716
SPART	-0.66506	5.88962	-11.4995	2.78e-20	3.53e-18	35.6288
VAV3	1.22593	6.31279	11.4967	2.82e-20	3.56e-18	35.6145
CNTN4	-1.01429	4.75106	-11.4661	3.29e-20	4.1e-18	35.4601
NUP62	0.62872	8.50885	11.4601	3.4e-20	4.2e-18	35.4299
FAM225B	0.74723	5.28462	11.4508	3.56e-20	4.39e-18	35.3827
MNDA	1.31244	6.57904	11.4447	3.68e-20	4.5e-18	35.3518
INPP5D	1.22789	7.58894	11.4245	4.08e-20	4.92e-18	35.2497
HLA-G	0.856219	11.2472	11.4014	4.59e-20	5.51e-18	35.133
XAF1	0.8997	6.4662	11.4	4.62e-20	5.52e-18	35.126
HSPB8	-0.721097	5.36587	-11.3985	4.66e-20	5.54e-18	35.1183
HELB	0.800594	5.03216	11.3877	4.92e-20	5.83e-18	35.0635
FCHO1	1.05674	6.12596	11.3797	5.13e-20	6.04e-18	35.0235
DPP4	1.45258	5.72173	11.3726	5.32e-20	6.23e-18	34.9874
IKZF1	0.902356	5.74125	11.3686	5.43e-20	6.33e-18	34.967
PSMB10	0.650907	9.21442	11.3659	5.5e-20	6.39e-18	34.9537
LRMP	0.982621	6.02279	11.36	5.67e-20	6.55e-18	34.9238
SNURF	-0.629383	7.745	-11.3536	5.86e-20	6.74e-18	34.8913
PYCARD	1.30849	8.00413	11.3488	6.01e-20	6.88e-18	34.867
SNORD116-26	-0.595768	4.77673	-11.3438	6.16e-20	7.02e-18	34.8418
ITGAL	1.33788	5.84163	11.3416	6.23e-20	7.06e-18	34.8307
RNF135	0.843151	7.76683	11.3292	6.64e-20	7.36e-18	34.768
CCL3	2.61817	9.17048	11.3132	7.21e-20	7.88e-18	34.6867
LST1	1.27473	7.26202	11.2935	7.98e-20	8.57e-18	34.5873
PRXL2B	1.04983	7.20452	11.2933	7.99e-20	8.57e-18	34.5864
ACP5	3.21955	9.53519	11.2921	8.04e-20	8.59e-18	34.5801
CTSC	0.777753	6.64096	11.2906	8.1e-20	8.61e-18	34.5726
LAYN	-0.784497	6.59923	-11.2836	8.39e-20	8.89e-18	34.5372
CFL2	-1.12254	6.3001	-11.2702	8.99e-20	9.48e-18	34.4691
MXRA5	0.854499	5.42736	11.268	9.09e-20	9.55e-18	34.4583
MT1M	-1.2911	8.27769	-11.2665	9.16e-20	9.58e-18	34.4506
ADH5	-0.812832	6.85529	-11.2645	9.26e-20	9.64e-18	34.4403
HLA-E	0.702025	9.97548	11.2626	9.35e-20	9.69e-18	34.431
ABCA7	1.04242	5.67846	11.2546	9.74e-20	1.01e-17	34.3903
TNFAIP8L2	1.42742	6.24875	11.2536	9.79e-20	1.01e-17	34.3853
CCDC88B	0.758736	5.55868	11.243	1.03e-19	1.05e-17	34.3316
CLEC4A	0.963619	6.13904	11.2402	1.05e-19	1.06e-17	34.3172
CTPS1	-0.615729	7.0562	-11.2337	1.08e-19	1.09e-17	34.2845
FGF2	-0.662184	4.94995	-11.2289	1.11e-19	1.11e-17	34.2601
DTX3L	0.603896	6.15952	11.2276	1.12e-19	1.11e-17	34.2537
MAFB	1.3856	8.57558	11.2225	1.15e-19	1.14e-17	34.2278
CHKA	0.685321	6.56183	11.2169	1.18e-19	1.16e-17	34.1997
GUCA2B	-1.27515	5.94885	-11.2157	1.19e-19	1.16e-17	34.1936
PLCG2	0.794133	5.85202	11.1902	1.36e-19	1.3e-17	34.0639
DCAF8L2	-0.63781	4.21798	-11.1821	1.41e-19	1.35e-17	34.0233
SAPCD1	0.662629	5.34106	11.1644	1.55e-19	1.46e-17	33.9336
BBC3	0.633516	7.33288	11.1533	1.64e-19	1.54e-17	33.8772
SAP25	1.58322	7.67269	11.1461	1.7e-19	1.59e-17	33.8409
CRYBG1	0.928219	5.68298	11.1368	1.78e-19	1.63e-17	33.7938
RGS19	1.02417	7.6075	11.1365	1.79e-19	1.63e-17	33.7922
PTPN18	0.691075	6.88764	11.1322	1.83e-19	1.66e-17	33.77
PARP14	0.757768	7.29875	11.1145	2e-19	1.78e-17	33.6804
SLC38A7	0.947532	6.85837	11.1085	2.06e-19	1.82e-17	33.6501
GALNT6	1.43645	5.80788	11.1073	2.08e-19	1.83e-17	33.6439
LINC00312	-1.42329	6.85885	-11.1026	2.13e-19	1.87e-17	33.6203
SLC46A1	0.724455	6.27808	11.0688	2.53e-19	2.21e-17	33.4486
SEMA4D	0.601443	4.89361	11.0622	2.62e-19	2.27e-17	33.4151
SPI1	1.53574	7.4049	11.0576	2.68e-19	2.32e-17	33.3921
PRRX2	-0.803822	6.88298	-11.0485	2.81e-19	2.41e-17	33.3456
FLI1	0.742331	6.73337	11.0284	3.12e-19	2.64e-17	33.2437
SYK	1.56354	6.85163	11.0269	3.14e-19	2.65e-17	33.2363
SLC22A3	-0.934932	5.27942	-11.0233	3.2e-19	2.69e-17	33.2181
SCARA5	-1.49439	5.62596	-11.0154	3.33e-19	2.79e-17	33.1779
GAB3	0.72936	5.56976	11.0043	3.53e-19	2.95e-17	33.1214
CX3CR1	1.4195	6.70721	11.001	3.59e-19	2.97e-17	33.1049
SMPD3	0.981313	5.01163	10.9882	3.83e-19	3.12e-17	33.0398
P2RY13	0.800182	4.54346	10.9784	4.03e-19	3.26e-17	32.9899
FCGRT	1.01096	9.87702	10.978	4.04e-19	3.26e-17	32.9879
MYOC	-2.89651	6.71913	-10.9742	4.12e-19	3.31e-17	32.9686
VGLL3	-0.785671	6.22245	-10.9731	4.14e-19	3.32e-17	32.963
PDCD4-AS1	0.695528	5.74288	10.9715	4.18e-19	3.33e-17	32.9549
LMCD1	-1.06236	8.9826	-10.9712	4.18e-19	3.33e-17	32.9537
RGS14	0.593014	5.02144	10.9628	4.37e-19	3.46e-17	32.911
ZEB1	-0.838675	7.59	-10.9541	4.57e-19	3.6e-17	32.8665
CORO1A	1.06781	6.71702	10.9533	4.59e-19	3.61e-17	32.8625
COTL1	1.15475	7.89413	10.9476	4.72e-19	3.7e-17	32.8335
CLIC4	-0.659268	8.09974	-10.9466	4.75e-19	3.71e-17	32.8286
CCL4	2.25487	7.84673	10.9195	5.46e-19	4.22e-17	32.691
IL10RA	1.48224	8.25798	10.9191	5.47e-19	4.22e-17	32.6893
PTAFR	0.818785	6.99937	10.9142	5.61e-19	4.31e-17	32.6644
BIN2	1.14787	5.38442	10.9119	5.67e-19	4.35e-17	32.6525
GUSB	0.811342	8.84087	10.9087	5.77e-19	4.41e-17	32.6365
UAP1	-1.07636	6.36673	-10.9027	5.95e-19	4.53e-17	32.6057
PACSIN3	-0.759665	4.79913	-10.8983	6.08e-19	4.61e-17	32.5837
BLNK	1.0488	5.27313	10.8897	6.36e-19	4.8e-17	32.5398
SLC25A4	-0.906153	8.11423	-10.8592	7.44e-19	5.55e-17	32.3846
ARRB1	0.734646	5.60798	10.8549	7.61e-19	5.62e-17	32.363
LGALS9C	1.49634	9.47019	10.8494	7.83e-19	5.76e-17	32.3352
TBC1D3G	0.661495	5.99202	10.8481	7.88e-19	5.77e-17	32.3284
DHRS9	1.52455	5.26577	10.8408	8.18e-19	5.95e-17	32.2914
RTP4	0.82053	6.03096	10.8395	8.24e-19	5.97e-17	32.2847
FSTL3	-1.09618	7.30615	-10.8343	8.46e-19	6.12e-17	32.2584
OAS3	0.60152	4.99894	10.8217	9.03e-19	6.51e-17	32.1941
TRPM2	1.34932	5.90808	10.8192	9.14e-19	6.55e-17	32.1817
LCP2	1.32567	6.79096	10.8108	9.55e-19	6.76e-17	32.1391
MXRA7	-0.851891	7.4568	-10.8068	9.75e-19	6.88e-17	32.1184
IL21R	1.00175	5.27548	10.8051	9.83e-19	6.92e-17	32.1102
TRIM65	0.652977	7.17865	10.8017	1e-18	7.03e-17	32.0925
CXCR3	0.80017	5.1526	10.7885	1.07e-18	7.48e-17	32.0258
SLC9A3R1	0.613325	6.53635	10.7883	1.07e-18	7.48e-17	32.0247
OAS2	0.714033	5.35869	10.7838	1.1e-18	7.64e-17	32.0017
NECAP2	0.681959	7.9276	10.7766	1.14e-18	7.83e-17	31.9652
ARHGAP30	1.06749	5.81038	10.7736	1.16e-18	7.93e-17	31.9501
DAGLB	0.588501	5.28702	10.7725	1.16e-18	7.96e-17	31.9443
CARD8	0.627737	5.89034	10.7634	1.22e-18	8.29e-17	31.8981
LOC606724	0.81299	4.84567	10.7605	1.24e-18	8.39e-17	31.8832
ICAM3	0.67754	6.98981	10.7502	1.31e-18	8.75e-17	31.8307
SNORD116-6	-0.910542	5.54846	-10.7482	1.32e-18	8.82e-17	31.821
MILR1	1.09312	6.28067	10.7324	1.43e-18	9.54e-17	31.7405
MIR100HG	-0.61222	6.0356	-10.7314	1.44e-18	9.56e-17	31.7353
CD53	1.53724	7.32933	10.7238	1.5e-18	9.92e-17	31.6965
NPR3	-0.855718	5.14769	-10.723	1.5e-18	9.92e-17	31.6924
USP53	-0.76919	6.57553	-10.7226	1.5e-18	9.92e-17	31.6907
PTPN6	1.16702	5.77885	10.7182	1.54e-18	1.01e-16	31.668
TMC8	0.691905	5.09048	10.7135	1.58e-18	1.03e-16	31.6445
RAMP1	-1.31543	9.12755	-10.7052	1.65e-18	1.07e-16	31.6024
APOBR	1.64186	6.28788	10.6937	1.75e-18	1.13e-16	31.5436
TSPAN4	0.688901	7.7662	10.6915	1.77e-18	1.14e-16	31.5324
SEZ6L2	1.40403	5.66952	10.6904	1.78e-18	1.14e-16	31.5268
S1PR4	1.27705	7.07356	10.6851	1.83e-18	1.17e-16	31.4998
TSPAN15	0.96101	5.23731	10.6731	1.94e-18	1.23e-16	31.4389
C16orf70	0.677478	6.65548	10.6689	1.98e-18	1.25e-16	31.4176
IL17RA	0.85772	6.67173	10.6683	1.99e-18	1.25e-16	31.4147
FYB1	1.39232	6.43404	10.6434	2.26e-18	1.4e-16	31.2877
LONRF2	-1.00265	5.14163	-10.64	2.3e-18	1.43e-16	31.2707
SCAMP5	0.729743	5.21644	10.6349	2.37e-18	1.46e-16	31.2444
HLA-DRB1	1.47323	10.1106	10.6321	2.4e-18	1.47e-16	31.2305
RAC2	0.838987	6.17673	10.6307	2.42e-18	1.48e-16	31.2231
WDR81	0.784083	7.66192	10.6242	2.5e-18	1.53e-16	31.19
CDH19	-1.09069	4.68865	-10.6167	2.6e-18	1.58e-16	31.1519
TP53I3	0.744822	6.88687	10.6072	2.73e-18	1.65e-16	31.1039
MS4A14	0.931319	4.93889	10.599	2.85e-18	1.71e-16	31.0622
ITGB7	1.60884	6.84769	10.5972	2.87e-18	1.72e-16	31.0526
SLAMF8	2.05034	7.52375	10.5822	3.1e-18	1.84e-16	30.9763
RNPEP	0.613594	8.7351	10.5727	3.26e-18	1.92e-16	30.9282
HLA-F	0.686406	9.0174	10.5706	3.29e-18	1.94e-16	30.9174
BMPR1A	-0.746827	5.98346	-10.5688	3.33e-18	1.95e-16	30.9084
LEF1	0.89142	5.65942	10.5509	3.65e-18	2.12e-16	30.817
TLR7	1.39926	5.9775	10.5486	3.69e-18	2.13e-16	30.8056
ASAP1-IT1	0.62535	6.40404	10.5464	3.73e-18	2.15e-16	30.7942
PRSS56	-0.681172	4.45721	-10.5436	3.79e-18	2.18e-16	30.7799
LRFN4	0.615404	7.26615	10.5394	3.87e-18	2.21e-16	30.7585
ITGA4	0.922228	5.51224	10.5162	4.36e-18	2.46e-16	30.6406
RRAS2	-0.633876	6.72202	-10.511	4.48e-18	2.52e-16	30.6142
FAM47E-STBD1	-0.599925	5.45712	-10.5094	4.52e-18	2.54e-16	30.6059
SIGLEC1	1.35945	5.83365	10.4999	4.74e-18	2.65e-16	30.5577
SGCD	-0.740761	5.85606	-10.481	5.23e-18	2.9e-16	30.4615
RAB7B	1.02109	6.51288	10.4657	5.66e-18	3.11e-16	30.3837
CCL3L3	2.03617	6.84192	10.4621	5.77e-18	3.15e-16	30.3652
CITED4	-0.701035	7.91346	-10.4586	5.87e-18	3.2e-16	30.3476
UAP1L1	0.917081	5.41702	10.4561	5.95e-18	3.23e-16	30.3348
EGR2	1.60451	7.03538	10.4541	6.01e-18	3.26e-16	30.3244
DAPP1	1.05736	5.32952	10.4535	6.03e-18	3.26e-16	30.3217
IGFBP6	-1.07885	8.58365	-10.4504	6.13e-18	3.29e-16	30.3055
SLAMF7	1.79279	6.38173	10.4449	6.3e-18	3.37e-16	30.2775
PERP	-0.851801	6.96058	-10.441	6.43e-18	3.43e-16	30.258
VAV1	1.44633	6.80615	10.4312	6.76e-18	3.6e-16	30.208
PRR5L	0.680033	4.69346	10.4291	6.84e-18	3.63e-16	30.1972
DNAJB5	-0.915487	7.97404	-10.4198	7.17e-18	3.78e-16	30.15
ITGB1BP2	-0.771238	6.14288	-10.4182	7.23e-18	3.8e-16	30.1419
HHEX	0.664729	5.15731	10.4061	7.7e-18	4.03e-16	30.0802
ABCA8	-1.057	5.04558	-10.4059	7.71e-18	4.03e-16	30.0789
NME8	0.907739	5.11625	10.4043	7.77e-18	4.05e-16	30.0708
FBXL16	0.679656	4.62721	10.3957	8.13e-18	4.22e-16	30.0271
EVA1C	-0.699602	5.91327	-10.3923	8.27e-18	4.28e-16	30.01
MAP4K1	0.83682	5.05577	10.382	8.72e-18	4.47e-16	29.9576
ENSG00000232485	-1.2146	6.00702	-10.375	9.04e-18	4.61e-16	29.9219
MAF	1.00248	7.62625	10.3647	9.54e-18	4.84e-16	29.8691
DOK7	-0.658	4.68644	-10.3564	9.95e-18	5.03e-16	29.827
ARHGAP4	0.602532	9.30947	10.3488	1.03e-17	5.22e-16	29.7886
AP1G2	0.654894	5.65221	10.3425	1.07e-17	5.38e-16	29.7565
NRROS	0.915089	4.99827	10.3337	1.12e-17	5.59e-16	29.7115
ZNF671	0.667584	5.1762	10.3329	1.12e-17	5.61e-16	29.7072
PRCP	0.592286	10.0307	10.3308	1.14e-17	5.64e-16	29.6967
GRK3	1.03494	6.86779	10.2942	1.37e-17	6.73e-16	29.5105
CD52	1.89983	8.67846	10.278	1.49e-17	7.28e-16	29.4279
DOK3	0.914233	6.43532	10.2747	1.52e-17	7.37e-16	29.4111
CORO7	1.04906	7.09087	10.2666	1.58e-17	7.65e-16	29.3699
MYO15B	0.596244	5.69311	10.2619	1.62e-17	7.83e-16	29.3458
NCF4	1.15017	6.5551	10.258	1.65e-17	7.97e-16	29.3262
OASL	1.03327	5.38096	10.2564	1.67e-17	8.02e-16	29.3179
TMEM106A	0.586068	4.93255	10.2497	1.73e-17	8.27e-16	29.2834
TIMELESS	0.690687	6.38567	10.2431	1.79e-17	8.51e-16	29.2503
CASP1	1.00755	7.17933	10.2423	1.79e-17	8.51e-16	29.2461
EVI2B	1.30794	6.55548	10.2422	1.8e-17	8.51e-16	29.2454
VAMP8	1.45207	9.62625	10.2273	1.94e-17	9.18e-16	29.1695
GPR65	1.28206	5.9026	10.2243	1.97e-17	9.27e-16	29.1542
FERMT2	-0.907963	7.09817	-10.2218	1.99e-17	9.37e-16	29.1418
ATP11A	0.593458	6.26231	10.22	2.01e-17	9.42e-16	29.1322
DUSP26	-1.54183	7.88048	-10.219	2.02e-17	9.45e-16	29.1274
CLEC11A	0.813789	8.02135	10.204	2.19e-17	1.01e-15	29.0511
FBLN5	-1.07883	9.02481	-10.2013	2.22e-17	1.02e-15	29.037
RAB37	0.772008	5.17077	10.1952	2.29e-17	1.05e-15	29.0062
GAA	0.99889	9.33615	10.1852	2.41e-17	1.1e-15	28.9554
HLA-C	0.693714	11.1415	10.1774	2.51e-17	1.15e-15	28.9152
MYO5A	0.887524	7.07798	10.1742	2.55e-17	1.16e-15	28.899
MYD88	0.834128	6.74827	10.168	2.63e-17	1.2e-15	28.8674
CCR2	1.1394	5.64481	10.1674	2.64e-17	1.2e-15	28.8643
TYROBP	1.57247	10.2138	10.1646	2.68e-17	1.21e-15	28.8504
FABP5	1.52803	7.82764	10.1546	2.82e-17	1.27e-15	28.7991
DOCK8	0.830105	5.44465	10.13	3.2e-17	1.44e-15	28.6737
STAT1	0.683408	6.24856	10.1138	3.48e-17	1.55e-15	28.5915
ENSG00000258150	0.665031	5.94837	10.1112	3.53e-17	1.57e-15	28.5782
PLN	-1.4219	6.30519	-10.106	3.63e-17	1.61e-15	28.5518
CEBPA	1.6595	6.70673	10.1022	3.7e-17	1.63e-15	28.5326
COL1A1	1.47922	10.0074	10.1003	3.74e-17	1.65e-15	28.5225
APBB2	-0.618888	5.79111	-10.0976	3.79e-17	1.66e-15	28.5089
MAP6	-0.654602	5.71812	-10.0966	3.81e-17	1.67e-15	28.5038
HCLS1	1.11798	9.07202	10.0923	3.89e-17	1.7e-15	28.4817
C3orf70	-1.01531	5.1501	-10.088	3.98e-17	1.73e-15	28.4602
RASSF8	-0.590041	5.13567	-10.0839	4.07e-17	1.77e-15	28.4389
GNG12	-0.685925	7.95606	-10.0811	4.13e-17	1.79e-15	28.4248
CDKN2A	0.976294	6.17202	10.0643	4.5e-17	1.94e-15	28.3395
ADGRG2	-0.586669	4.31062	-10.0552	4.72e-17	2.03e-15	28.293
BTK	1.20572	5.90452	10.0546	4.73e-17	2.03e-15	28.2898
FASLG	0.74723	4.60462	10.0531	4.77e-17	2.04e-15	28.282
CPNE7	1.09702	5.7524	10.0436	5.01e-17	2.14e-15	28.2336
APBB1IP	1.29087	6.93115	10.0396	5.11e-17	2.18e-15	28.2135
LRCH2	-0.73207	5.11144	-10.0293	5.39e-17	2.28e-15	28.161
ELL2	-0.943288	8.65731	-10.025	5.51e-17	2.32e-15	28.139
SASH3	1.27653	6.12721	10.0245	5.53e-17	2.32e-15	28.1366
PTPRJ	0.665584	5.09187	10.0238	5.55e-17	2.32e-15	28.1328
CNNM4	0.597598	6.84077	10.0236	5.55e-17	2.32e-15	28.1318
IMPDH1	0.661176	9.22981	10.0205	5.64e-17	2.36e-15	28.1162
IRF8	1.46753	6.40337	10.0175	5.73e-17	2.38e-15	28.101
STK38L	-0.843375	5.7076	-10.0108	5.93e-17	2.46e-15	28.0666
ID2	-0.829072	8.64394	-10.0054	6.1e-17	2.51e-15	28.0393
IGLL1	1.41442	6.46841	10.0017	6.22e-17	2.56e-15	28.0203
LIMK1	0.981673	6.23673	9.999	6.3e-17	2.59e-15	28.0066
DEF6	0.615578	5.24827	9.99549	6.42e-17	2.63e-15	27.9888
ADAMTS14	1.14461	5.26769	9.98472	6.79e-17	2.76e-15	27.9339
KCNJ2	0.976621	5.78481	9.98405	6.81e-17	2.77e-15	27.9305
BAG2	-0.905859	7.13471	-9.98314	6.84e-17	2.77e-15	27.9259
ATP6V0D1	0.598849	6.27288	9.98131	6.91e-17	2.79e-15	27.9166
CSDC2	-0.952265	5.73192	-9.98094	6.92e-17	2.79e-15	27.9147
PTPRC	1.22815	7.63697	9.97753	7.04e-17	2.83e-15	27.8973
MAP3K1	0.635503	7.27135	9.97124	7.28e-17	2.91e-15	27.8653
FBXO41	1.15206	6.07635	9.96362	7.57e-17	3.01e-15	27.8265
SMCO4	0.752277	7.81625	9.96302	7.59e-17	3.02e-15	27.8234
SCO2	0.777172	7.21048	9.9628	7.6e-17	3.02e-15	27.8223
PPARGC1B	0.763402	5.1412	9.96017	7.7e-17	3.04e-15	27.8089
SMIM10	-0.785631	5.94019	-9.95401	7.95e-17	3.13e-15	27.7775
ANO5	-0.661213	4.9476	-9.95262	8.01e-17	3.14e-15	27.7704
ARHGEF9	-0.708969	6.11577	-9.94896	8.16e-17	3.19e-15	27.7518
MEDAG	-1.25137	9.09519	-9.94757	8.22e-17	3.2e-15	27.7447
AOX1	-1.4928	5.9413	-9.94584	8.3e-17	3.22e-15	27.7359
UNC93B6	1.06099	6.1825	9.94566	8.3e-17	3.22e-15	27.735
C4orf48	1.05157	7.86625	9.93802	8.64e-17	3.34e-15	27.6961
POLD1	0.593255	6.34817	9.93777	8.65e-17	3.34e-15	27.6948
MAP3K14	0.640522	6.50096	9.93277	8.88e-17	3.42e-15	27.6693
NLRC4	0.696673	4.92764	9.92002	9.48e-17	3.63e-15	27.6044
SLC22A18	1.03721	7.07587	9.91753	9.6e-17	3.67e-15	27.5917
PPP1R12A	-0.647155	5.65692	-9.91399	9.78e-17	3.73e-15	27.5737
C1QC	1.39378	7.22587	9.9083	1.01e-16	3.83e-15	27.5447
RAI2	-0.907847	6.60625	-9.90105	1.05e-16	3.97e-15	27.5078
MRAP2	-1.31752	7.06673	-9.89556	1.08e-16	4.08e-15	27.4798
MS4A7	1.383	8.01442	9.89466	1.08e-16	4.08e-15	27.4752
NCKAP1	-0.765106	7.1701	-9.89393	1.08e-16	4.09e-15	27.4715
MGME1	0.682592	7.30173	9.88479	1.14e-16	4.28e-15	27.425
RASGRP4	0.695487	5.31	9.88245	1.15e-16	4.33e-15	27.413
ITGAM	1.48344	6.58163	9.87014	1.23e-16	4.6e-15	27.3504
SULT1A4	0.632679	7.44462	9.86772	1.24e-16	4.64e-15	27.338
IL2RG	1.08	5.47139	9.86142	1.28e-16	4.79e-15	27.306
PLEKHO2	0.882489	8.15721	9.84179	1.42e-16	5.27e-15	27.206
STRA6	0.826551	4.75038	9.84015	1.43e-16	5.31e-15	27.1976
FABP5P3	1.44587	7.22442	9.83782	1.45e-16	5.37e-15	27.1858
WNT11	-1.366	5.01971	-9.83182	1.49e-16	5.5e-15	27.1552
GADD45A	-0.900683	8.72529	-9.83124	1.5e-16	5.51e-15	27.1523
MPP7	-0.741884	4.86779	-9.82815	1.52e-16	5.59e-15	27.1365
PLA2G15	1.2147	8.89019	9.82488	1.55e-16	5.66e-15	27.1199
NCK1-DT	0.697797	4.86096	9.82487	1.55e-16	5.66e-15	27.1198
GAS2L3	0.897089	5.15433	9.81043	1.67e-16	6.04e-15	27.0463
BID	1.00716	7.15707	9.80901	1.68e-16	6.07e-15	27.0391
SBDS	-0.617184	7.53981	-9.80714	1.7e-16	6.12e-15	27.0296
PLCB4	-0.846317	4.72264	-9.80476	1.72e-16	6.18e-15	27.0175
SNORA11	-1.05611	6.3776	-9.80261	1.74e-16	6.24e-15	27.0065
CCR1	1.59771	7.17173	9.79546	1.8e-16	6.46e-15	26.9701
TNFRSF25	0.798921	5.88563	9.79119	1.84e-16	6.59e-15	26.9483
NAGA	0.684164	6.3562	9.78821	1.87e-16	6.67e-15	26.9332
CHODL	-1.07811	5.215	-9.78719	1.88e-16	6.69e-15	26.928
CD84	1.55665	6.04692	9.78424	1.91e-16	6.75e-15	26.913
HLA-DMA	1.38216	8.04115	9.78403	1.91e-16	6.75e-15	26.9119
LSP1	0.987708	7.92716	9.78194	1.93e-16	6.82e-15	26.9013
NLRC3	0.602617	6.93538	9.77486	2.01e-16	7.01e-15	26.8652
ENSG00000239636	0.724157	5.90731	9.77149	2.04e-16	7.1e-15	26.848
NFKBIE	0.984998	7.47837	9.77042	2.05e-16	7.12e-15	26.8426
SMARCA1	-0.609433	6.99481	-9.76799	2.08e-16	7.2e-15	26.8302
GIMAP2	0.835048	6.05231	9.76697	2.09e-16	7.23e-15	26.825
HVCN1	0.827101	5.83875	9.75616	2.21e-16	7.59e-15	26.77
MAN2B1	0.976	6.68154	9.75615	2.21e-16	7.59e-15	26.7699
LIMS4	-0.889841	6.11562	-9.75503	2.22e-16	7.62e-15	26.7642
PFKFB4	0.832451	5.61144	9.75468	2.23e-16	7.62e-15	26.7624
TCIRG1	0.93771	8.55413	9.74744	2.31e-16	7.89e-15	26.7256
ARRB2	1.08607	7.97971	9.74426	2.35e-16	8.01e-15	26.7094
ZNF469	0.885636	6.21644	9.73736	2.43e-16	8.28e-15	26.6743
RECQL4	0.718857	5.99808	9.73201	2.5e-16	8.49e-15	26.6471
HS3ST1	1.04643	6.27769	9.72512	2.59e-16	8.78e-15	26.612
CD300A	1.30061	5.85534	9.71256	2.77e-16	9.3e-15	26.5481
STAC3	1.35284	6.76327	9.70553	2.87e-16	9.63e-15	26.5123
WASF3	-0.700435	5.50529	-9.69658	3.01e-16	1e-14	26.4667
SELPLG	0.939743	5.68077	9.6962	3.01e-16	1e-14	26.4648
EFHD2	0.777139	7.70817	9.68986	3.11e-16	1.03e-14	26.4325
ARHGAP5	-0.618555	6.37266	-9.68598	3.17e-16	1.05e-14	26.4128
NAIP	0.764389	6.025	9.68123	3.25e-16	1.08e-14	26.3886
SLCO2B1	1.54975	7.52106	9.68009	3.27e-16	1.08e-14	26.3828
VIPR2	-0.757961	4.96784	-9.6727	3.4e-16	1.12e-14	26.3452
NTF3	-0.962646	6.55875	-9.66901	3.46e-16	1.14e-14	26.3264
PTPN7	0.949437	5.20106	9.66895	3.47e-16	1.14e-14	26.3261
FOLR2	1.39968	7.51663	9.66544	3.53e-16	1.16e-14	26.3083
DHX58	0.648224	7.5775	9.66366	3.56e-16	1.17e-14	26.2992
CYBB	1.14405	7.77875	9.66055	3.62e-16	1.18e-14	26.2834
CDC42EP4	-0.649491	6.12423	-9.64604	3.9e-16	1.26e-14	26.2095
SLC37A2	1.30129	5.8275	9.64185	3.99e-16	1.28e-14	26.1882
P2RX7	1.0713	5.49062	9.63778	4.07e-16	1.31e-14	26.1675
UNC93B1	0.959986	6.03591	9.63476	4.13e-16	1.33e-14	26.1521
TACC3	0.831188	5.21346	9.63332	4.17e-16	1.33e-14	26.1448
IGF2R	0.644145	6.75337	9.63186	4.2e-16	1.34e-14	26.1374
NOX4	-0.873932	5.86885	-9.62735	4.3e-16	1.37e-14	26.1144
PLA2G2A	-3.22224	6.37788	-9.62532	4.34e-16	1.38e-14	26.1041
S100A10	0.708298	9.5825	9.61363	4.61e-16	1.46e-14	26.0446
ADCY7	0.96882	5.90135	9.60579	4.8e-16	1.51e-14	26.0047
OSTF1	0.657072	7.82394	9.60564	4.81e-16	1.51e-14	26.004
ABTB2	-0.614443	5.98577	-9.58653	5.3e-16	1.65e-14	25.9067
BATF2	0.665035	5.60865	9.58269	5.41e-16	1.68e-14	25.8872
RASGRP3	0.886836	5.4501	9.57688	5.57e-16	1.73e-14	25.8577
FCGR1B	1.25338	6.68757	9.5698	5.78e-16	1.79e-14	25.8216
MICU3	-0.785077	5.69885	-9.56212	6.02e-16	1.86e-14	25.7826
DENND2D	1.5201	7.0051	9.56168	6.03e-16	1.86e-14	25.7804
LILRB2	1.35532	7.48635	9.5468	6.51e-16	2e-14	25.7046
CD68	1.58938	8.31192	9.53828	6.8e-16	2.07e-14	25.6614
ADA2	1.70449	7.81087	9.53611	6.88e-16	2.09e-14	25.6503
BEX2	-0.848447	5.76423	-9.52663	7.22e-16	2.19e-14	25.6021
FIBIN	-1.11159	6.39279	-9.52514	7.28e-16	2.2e-14	25.5945
STAC	-0.669892	4.68298	-9.52341	7.34e-16	2.22e-14	25.5857
DENND1C	0.962228	5.53212	9.51977	7.48e-16	2.26e-14	25.5672
EPSTI1	0.724195	5.1499	9.51521	7.66e-16	2.3e-14	25.544
MKNK1	0.593234	6.45673	9.51203	7.79e-16	2.33e-14	25.5278
SUSD5	-1.30346	7.01635	-9.50932	7.9e-16	2.36e-14	25.5141
TBC1D2	1.3332	7.92567	9.50911	7.91e-16	2.36e-14	25.513
DPRXP4	0.938058	6.12837	9.50862	7.93e-16	2.37e-14	25.5105
RGS10	0.934774	9.34962	9.5064	8.02e-16	2.39e-14	25.4992
S100Z	0.880356	4.98865	9.50439	8.1e-16	2.41e-14	25.489
PGR	-0.890534	5.50231	-9.50302	8.16e-16	2.42e-14	25.482
HEXIM1	-0.660513	6.48635	-9.49818	8.37e-16	2.47e-14	25.4574
DPEP2	1.38628	5.71288	9.49466	8.52e-16	2.52e-14	25.4395
AKAP12	-1.0896	6.8049	-9.49392	8.55e-16	2.52e-14	25.4358
HECW2	0.64788	5.82356	9.48959	8.74e-16	2.57e-14	25.4138
PRKAA2	-0.660476	4.86894	-9.48487	8.96e-16	2.63e-14	25.3898
ACKR4	-1.03121	6.36212	-9.4781	9.28e-16	2.72e-14	25.3554
PCDH12	0.795656	5.18817	9.47536	9.41e-16	2.74e-14	25.3414
CTSB	1.55798	9.24423	9.47506	9.42e-16	2.74e-14	25.3399
VENTX	0.878302	5.43558	9.46603	9.87e-16	2.86e-14	25.294
CD14	1.31816	10.5677	9.45937	1.02e-15	2.95e-14	25.2601
MBNL1-AS1	-0.911027	5.03471	-9.45719	1.03e-15	2.98e-14	25.249
SVIL	-0.634002	6.16322	-9.44954	1.08e-15	3.08e-14	25.2102
KANK1	-0.729735	6.44913	-9.44516	1.1e-15	3.14e-14	25.1879
GPR162	0.708377	6.38798	9.44134	1.12e-15	3.2e-14	25.1685
TMC6	1.03145	6.00404	9.43122	1.18e-15	3.36e-14	25.1171
BTN3A2	0.643064	5.86808	9.43054	1.19e-15	3.36e-14	25.1136
CDCA8	0.768667	5.37798	9.42847	1.2e-15	3.4e-14	25.1031
FCGR2A	1.23878	7.96788	9.42483	1.22e-15	3.46e-14	25.0846
ENSG00000197991	-1.21716	5.05875	-9.4196	1.25e-15	3.55e-14	25.058
RNASE6	1.22663	6.83096	9.4184	1.26e-15	3.56e-14	25.0519
VPS13B-DT	-0.703673	5.88471	-9.41145	1.31e-15	3.68e-14	25.0166
LOC153684	0.721333	6.78058	9.4028	1.37e-15	3.84e-14	24.9727
IFI30	1.8058	9.85808	9.39599	1.42e-15	3.96e-14	24.938
NRXN3	-0.655147	4.51019	-9.39393	1.43e-15	4e-14	24.9276
CD40LG	0.935313	5.14712	9.39208	1.45e-15	4.03e-14	24.9182
WDFY4	0.707814	5.21675	9.39033	1.46e-15	4.06e-14	24.9093
CYB561	0.620418	7.02048	9.38639	1.49e-15	4.13e-14	24.8893
MBOAT7	0.596538	7.18692	9.38424	1.51e-15	4.17e-14	24.8784
CEBPE	1.0881	5.32048	9.3819	1.52e-15	4.22e-14	24.8665
IGHA1	2.81046	9.13606	9.38039	1.54e-15	4.25e-14	24.8588
SLC36A1	0.951739	7.03144	9.3784	1.55e-15	4.28e-14	24.8487
JAK3	1.17147	7.83837	9.36789	1.64e-15	4.5e-14	24.7953
SLC4A11	0.629611	4.88087	9.36679	1.65e-15	4.52e-14	24.7897
TASP1	-0.640745	5.82346	-9.36099	1.7e-15	4.64e-14	24.7603
ADGRE2	1.32282	6.01192	9.35807	1.72e-15	4.7e-14	24.7455
LILRB3	1.43024	7.44519	9.35321	1.77e-15	4.81e-14	24.7207
TMEM86A	0.972207	4.95731	9.35291	1.77e-15	4.81e-14	24.7192
HMOX1	1.8614	9.41154	9.34909	1.8e-15	4.9e-14	24.6998
PIK3CG	0.927023	5.83962	9.3435	1.86e-15	5.03e-14	24.6715
FMNL1	0.807197	5.19712	9.33968	1.89e-15	5.11e-14	24.652
FNDC10	0.945333	5.33519	9.33144	1.98e-15	5.32e-14	24.6102
TPST2	0.854174	7.15471	9.31677	2.13e-15	5.7e-14	24.5357
RPS6KA1	0.7736	5.28168	9.31146	2.19e-15	5.86e-14	24.5088
C2	1.4876	6.59154	9.30647	2.25e-15	6e-14	24.4834
REEP1	-1.21348	5.87462	-9.29745	2.35e-15	6.25e-14	24.4376
NPR1	-1.11116	6.6025	-9.29642	2.37e-15	6.27e-14	24.4324
MEI1	1.18761	6.48308	9.2923	2.42e-15	6.4e-14	24.4115
HLA-DPB2	1.25976	7.60923	9.29077	2.44e-15	6.44e-14	24.4037
CYB561D2	0.716476	6.59221	9.28529	2.51e-15	6.61e-14	24.3759
RINL	0.705818	6.58971	9.26658	2.76e-15	7.24e-14	24.281
CD33	0.873752	5.72356	9.25909	2.87e-15	7.5e-14	24.2429
HLA-B	0.931927	9.62792	9.2583	2.88e-15	7.52e-14	24.239
GCNT1	0.718559	5.26731	9.25645	2.91e-15	7.58e-14	24.2295
PTPRCAP	0.877698	5.46346	9.25472	2.93e-15	7.64e-14	24.2208
CASQ1	-0.597288	4.30087	-9.25108	2.99e-15	7.78e-14	24.2023
CYBA	1.18248	8.24538	9.25073	2.99e-15	7.78e-14	24.2005
SLC16A5	0.873416	7.40519	9.25056	3e-15	7.78e-14	24.1997
IGKC	2.81802	9.63308	9.24796	3.04e-15	7.86e-14	24.1865
CA2	1.42646	6.07183	9.23929	3.18e-15	8.17e-14	24.1425
LIPA	1.51639	9.02721	9.23725	3.21e-15	8.25e-14	24.1321
SNORD116-19	-0.929139	6.96298	-9.23612	3.23e-15	8.29e-14	24.1264
GSTA1	-0.749702	4.93317	-9.23268	3.29e-15	8.42e-14	24.109
PILRA	0.799371	6.75692	9.23189	3.3e-15	8.45e-14	24.1049
LILRB1	1.42026	6.51029	9.23101	3.31e-15	8.48e-14	24.1005
PLD2	0.618584	7.82269	9.22879	3.35e-15	8.56e-14	24.0892
DDAH1	-0.632427	7.11298	-9.22491	3.42e-15	8.72e-14	24.0695
MAPKAPK3	0.912807	7.18933	9.22372	3.44e-15	8.76e-14	24.0635
TEPSIN	0.65318	8.13279	9.21476	3.6e-15	9.16e-14	24.018
MBOAT1	0.664203	6.11067	9.21192	3.66e-15	9.27e-14	24.0037
ATP6V1A	0.739826	8.02885	9.201	3.87e-15	9.8e-14	23.9482
NABP1	0.886075	6.99702	9.20003	3.89e-15	9.84e-14	23.9434
LDOC1	-1.14273	8.95356	-9.19833	3.92e-15	9.91e-14	23.9347
ADRB2	0.88058	6.29423	9.19558	3.98e-15	1e-13	23.9207
SHROOM3	-0.680125	5.08262	-9.18851	4.12e-15	1.04e-13	23.8849
ATP6AP1	0.705362	8.92798	9.17674	4.38e-15	1.1e-13	23.8252
ACAP1	0.61219	4.64731	9.16799	4.58e-15	1.14e-13	23.7808
PSTPIP1	0.951101	6.79702	9.16041	4.77e-15	1.18e-13	23.7425
LAPTM5	1.64947	8.06779	9.1591	4.8e-15	1.18e-13	23.7358
LCK	0.919064	5.35019	9.14887	5.06e-15	1.25e-13	23.6839
FERMT3	1.19186	6.30904	9.14223	5.23e-15	1.29e-13	23.6503
TNNI2	1.00065	5.43846	9.13333	5.48e-15	1.34e-13	23.6052
KCNE3	0.984232	5.615	9.13322	5.48e-15	1.34e-13	23.6046
ROCK2	-0.591286	6.54899	-9.12314	5.77e-15	1.41e-13	23.5535
NT5DC3	-0.84535	5.47	-9.12209	5.8e-15	1.41e-13	23.5482
TMEM47	-1.12217	6.53548	-9.11209	6.11e-15	1.48e-13	23.4976
GULP1	-0.804254	6.18622	-9.11064	6.16e-15	1.49e-13	23.4902
SIRPA	1.01657	7.5976	9.09843	6.56e-15	1.58e-13	23.4283
RASSF2	0.589756	6.47442	9.09588	6.64e-15	1.6e-13	23.4154
MATK	1.1499	5.12577	9.09261	6.75e-15	1.62e-13	23.3989
AP1B1	0.780356	7.75731	9.08975	6.85e-15	1.64e-13	23.3844
TNFRSF21	1.30657	7.18029	9.07992	7.21e-15	1.72e-13	23.3346
PXDC1	-0.630389	6.9549	-9.07789	7.29e-15	1.74e-13	23.3243
TTC21A	0.627627	6.52269	9.07786	7.29e-15	1.74e-13	23.3242
PDLIM1	-0.60807	6.68971	-9.06112	7.94e-15	1.89e-13	23.2394
SLC6A6	0.619199	6.21553	9.06065	7.96e-15	1.89e-13	23.237
CD27	0.803834	5.34788	9.05289	8.28e-15	1.96e-13	23.1977
CMTM7	0.918928	6.54567	9.04914	8.45e-15	1.99e-13	23.1787
MYOZ1	-0.955304	5.49019	-9.04866	8.47e-15	2e-13	23.1763
NFYB	-0.677251	6.42038	-9.04619	8.57e-15	2.02e-13	23.1638
LY86	1.4056	7.67913	9.04587	8.59e-15	2.02e-13	23.1622
PTGER4	0.83236	7.5951	9.04021	8.84e-15	2.07e-13	23.1335
MPP6	-0.608882	4.91317	-9.03772	8.96e-15	2.1e-13	23.1209
GRAMD4	0.892973	6.2276	9.03131	9.26e-15	2.16e-13	23.0885
LAIR1	1.30516	7.20163	9.03081	9.28e-15	2.16e-13	23.086
CAP2	-0.707267	5.30933	-9.02971	9.33e-15	2.17e-13	23.0804
HLA-DPB1	0.879267	7.66612	9.02344	9.64e-15	2.24e-13	23.0486
ACRBP	0.890306	5.40183	9.01802	9.91e-15	2.3e-13	23.0212
TLR1	1.12221	6.58712	9.01699	9.96e-15	2.31e-13	23.016
MYL2	-0.909416	5.54692	-9.01064	1.03e-14	2.38e-13	22.9839
NFIL3	-1.2273	7.93202	-9.00535	1.06e-14	2.44e-13	22.9571
TRBC2	1.46952	7.20154	8.99266	1.13e-14	2.6e-13	22.8929
ABRACL	0.914493	7.50673	8.99238	1.13e-14	2.6e-13	22.8915
LOC100506585	1.33792	5.68394	8.98568	1.17e-14	2.69e-13	22.8576
TMEM37	0.685569	5.55413	8.98516	1.17e-14	2.69e-13	22.8549
HOXB6	0.87366	6.30221	8.98492	1.17e-14	2.69e-13	22.8537
TFEC	1.1092	5.40091	8.9849	1.17e-14	2.69e-13	22.8536
IGLC2	2.60603	8.90986	8.98362	1.18e-14	2.71e-13	22.8471
NLRP12	1.04248	5.0725	8.9829	1.19e-14	2.71e-13	22.8435
LHFPL2	0.959524	8.13375	8.97687	1.22e-14	2.79e-13	22.813
ZNF683	1.05794	5.32962	8.97472	1.24e-14	2.81e-13	22.8021
CCL5	1.47212	6.82327	8.97454	1.24e-14	2.81e-13	22.8012
GINS1	0.690687	5.17567	8.97022	1.27e-14	2.87e-13	22.7794
SEL1L3	0.906199	6.23894	8.96712	1.29e-14	2.91e-13	22.7637
FAM49B	0.919983	7.33923	8.96525	1.3e-14	2.94e-13	22.7542
ADAM8	2.01892	8.51462	8.96224	1.32e-14	2.98e-13	22.739
FLNC	-1.33156	6.2587	-8.96078	1.33e-14	3e-13	22.7316
GLB1	0.714555	6.86837	8.96061	1.33e-14	3e-13	22.7308
KCNMB1	-0.66882	6.96769	-8.96037	1.33e-14	3e-13	22.7296
APOBEC3G	0.751433	6.0674	8.95744	1.35e-14	3.04e-13	22.7147
HLA-DMB	1.45735	9.24404	8.95434	1.37e-14	3.09e-13	22.6991
MPP1	0.931133	7.06591	8.94919	1.41e-14	3.16e-13	22.673
RIMKLB	-0.602087	5.69154	-8.9263	1.59e-14	3.53e-13	22.5573
RAC3	0.605308	5.43788	8.92456	1.6e-14	3.56e-13	22.5485
REC8	0.692845	6.48596	8.92263	1.62e-14	3.58e-13	22.5388
PATL2	0.667193	4.94894	8.92094	1.63e-14	3.61e-13	22.5302
ASPHD1	1.20329	5.49519	8.91632	1.67e-14	3.69e-13	22.5069
DIXDC1	-0.650012	7.31788	-8.91172	1.71e-14	3.76e-13	22.4836
CSF3R	1.42077	7.09548	8.91163	1.71e-14	3.76e-13	22.4831
CD74	1.22967	7.51298	8.90617	1.76e-14	3.86e-13	22.4556
PYDC1	0.779491	5.36202	8.9007	1.81e-14	3.96e-13	22.4279
RGS18	0.985118	6.00673	8.89957	1.82e-14	3.98e-13	22.4222
TNFRSF10C	0.930952	5.95337	8.89688	1.85e-14	4.03e-13	22.4086
NEXN	-1.0565	7.94534	-8.88949	1.92e-14	4.16e-13	22.3713
GBP5	1.1438	6.28115	8.88779	1.93e-14	4.19e-13	22.3627
KCNMA1	-0.632189	6.03754	-8.87884	2.02e-14	4.36e-13	22.3175
LAG3	0.71983	5.55587	8.86591	2.16e-14	4.64e-13	22.2522
ZNF831	0.672058	4.58788	8.86547	2.17e-14	4.64e-13	22.25
RCAN3	0.698234	5.16139	8.85651	2.27e-14	4.85e-13	22.2047
GPR34	1.02742	6.27365	8.85288	2.31e-14	4.93e-13	22.1864
ECM1	0.793818	7.0601	8.85282	2.31e-14	4.93e-13	22.1861
C1QA	1.40455	8.51615	8.85103	2.33e-14	4.97e-13	22.1771
TIAM1	0.987565	6.29721	8.8508	2.34e-14	4.97e-13	22.1759
GPR132	0.787507	5.33048	8.84877	2.36e-14	5.02e-13	22.1656
CD6	1.12242	5.56154	8.84208	2.44e-14	5.17e-13	22.1319
IL2RB	0.990427	5.67654	8.84002	2.47e-14	5.22e-13	22.1215
SH2D3A	0.631404	4.87577	8.83611	2.52e-14	5.32e-13	22.1017
TDO2	0.999337	4.64731	8.8345	2.54e-14	5.36e-13	22.0936
PHYHIP	-1.12752	5.08308	-8.83192	2.57e-14	5.41e-13	22.0806
ALOX5	0.769441	5.98692	8.8308	2.59e-14	5.44e-13	22.0749
RNF149	0.612567	8.27356	8.82291	2.7e-14	5.65e-13	22.0351
SLC7A7	1.25392	7.12221	8.81973	2.74e-14	5.73e-13	22.0191
CRYAB	-1.10595	9.21596	-8.81643	2.79e-14	5.82e-13	22.0024
PPP2R2B	-1.09834	6.67587	-8.81245	2.84e-14	5.92e-13	21.9823
SCHIP1	-0.868754	7.81962	-8.8071	2.92e-14	6.06e-13	21.9553
CTSD	1.43865	8.98106	8.80522	2.95e-14	6.11e-13	21.9458
IL4I1	2.04617	7.60298	8.79217	3.16e-14	6.49e-13	21.88
IGLC1	2.71106	9.05183	8.79087	3.18e-14	6.52e-13	21.8735
NCF2	1.33933	6.81202	8.78409	3.29e-14	6.72e-13	21.8392
PLP1	-0.898087	4.36615	-8.7832	3.3e-14	6.75e-13	21.8348
ST3GAL6	0.696969	5.89327	8.77611	3.43e-14	6.99e-13	21.799
LMNTD2	0.757615	5.56808	8.77498	3.45e-14	7.02e-13	21.7933
HRH1	-0.609205	5.64067	-8.77401	3.46e-14	7.05e-13	21.7884
LRRN4CL	-1.22404	5.28904	-8.77145	3.51e-14	7.11e-13	21.7755
JPT1	1.0556	7.52707	8.76888	3.56e-14	7.19e-13	21.7625
HLA-DPA1	1.25101	9.81	8.76651	3.6e-14	7.27e-13	21.7506
NPL	1.03963	6.31918	8.76577	3.61e-14	7.29e-13	21.7468
FNDC1	1.14961	6.54558	8.76143	3.69e-14	7.44e-13	21.725
GPRC5A	-0.962555	4.6251	-8.7526	3.87e-14	7.73e-13	21.6804
MTSS1	0.632035	5.51476	8.74626	3.99e-14	7.95e-13	21.6485
PTGER3	-0.670639	5.46349	-8.74499	4.02e-14	7.99e-13	21.6421
CCRL2	0.963431	5.18091	8.74136	4.09e-14	8.12e-13	21.6238
LGALS2	1.58841	6.29385	8.7366	4.2e-14	8.31e-13	21.5998
LINC01637	0.842907	5.32981	8.7352	4.23e-14	8.36e-13	21.5927
RHPN1	0.782534	5.60404	8.73251	4.28e-14	8.47e-13	21.5792
FCGR2C	1.18231	7.17413	8.72251	4.51e-14	8.89e-13	21.5288
CARD16	0.80747	6.28115	8.72099	4.54e-14	8.94e-13	21.5211
FGFRL1	-0.661048	5.61913	-8.71907	4.59e-14	9.01e-13	21.5114
CHI3L1	2.31283	7.46962	8.71677	4.64e-14	9.11e-13	21.4999
TCEAL5	-0.608522	8.45827	-8.71469	4.69e-14	9.2e-13	21.4894
SNORA80E	-0.701714	6.46615	-8.71213	4.75e-14	9.31e-13	21.4765
HLA-DQB1	1.31689	8.24171	8.70721	4.88e-14	9.53e-13	21.4517
GPX3	-0.770849	7.645	-8.70313	4.98e-14	9.72e-13	21.4312
GNS	0.646886	9.41433	8.70248	5e-14	9.74e-13	21.4279
DAB2	0.74219	8.55356	8.69119	5.29e-14	1.03e-12	21.371
CARD6	0.647551	6.94562	8.68741	5.4e-14	1.05e-12	21.352
SLC15A3	1.35169	7.85365	8.68667	5.42e-14	1.05e-12	21.3482
NXPH3	-0.879263	6.0925	-8.6835	5.5e-14	1.06e-12	21.3323
SKAP1	0.923308	5.84087	8.68093	5.58e-14	1.08e-12	21.3194
RASL10A	1.37208	6.52375	8.67973	5.61e-14	1.08e-12	21.3133
PTK2B	0.772911	6.74365	8.67853	5.65e-14	1.09e-12	21.3073
MSR1	1.14268	6.18077	8.67119	5.86e-14	1.12e-12	21.2703
HSPB2	-0.686915	8.42712	-8.6657	6.03e-14	1.16e-12	21.2427
FRMD4B	0.775896	6.44163	8.66342	6.1e-14	1.17e-12	21.2312
TCEAL1	-0.620017	7.8275	-8.65902	6.24e-14	1.19e-12	21.2091
OSR1	-0.707623	4.57452	-8.65678	6.31e-14	1.21e-12	21.1978
UNC5B	0.818551	7.35308	8.65435	6.39e-14	1.22e-12	21.1855
RBM47	0.845747	5.49769	8.65378	6.41e-14	1.22e-12	21.1827
UCP2	1.46512	6.70548	8.65103	6.5e-14	1.24e-12	21.1688
ATP8B4	0.603627	5.37077	8.64948	6.55e-14	1.25e-12	21.161
CD37	1.33158	6.1926	8.64366	6.75e-14	1.28e-12	21.1318
SMAD9	-0.902135	6.18918	-8.63832	6.93e-14	1.31e-12	21.1049
PLD5	-0.679139	4.19885	-8.63681	6.99e-14	1.32e-12	21.0973
PNMA8A	-0.967698	6.97683	-8.63501	7.05e-14	1.33e-12	21.0882
FKBP15	0.813946	7.32231	8.63165	7.17e-14	1.36e-12	21.0713
DAPK1-IT1	1.07034	5.52327	8.62229	7.53e-14	1.42e-12	21.0242
CD109	0.707114	7.58	8.6217	7.55e-14	1.42e-12	21.0213
IL17B	-1.12042	5.39779	-8.62082	7.58e-14	1.42e-12	21.0169
MS4A6A	1.17405	6.90822	8.61861	7.67e-14	1.44e-12	21.0057
ARHGAP22	0.795126	7.29125	8.61535	7.8e-14	1.46e-12	20.9894
ADAP1	0.639545	5.81288	8.61253	7.91e-14	1.48e-12	20.9752
RAB38	0.646008	5.29317	8.61157	7.95e-14	1.48e-12	20.9703
PRKCD	0.651226	6.69663	8.61153	7.95e-14	1.48e-12	20.9702
SECTM1	0.921892	7.11221	8.60952	8.03e-14	1.5e-12	20.96
ENSG00000235501	-0.72653	6.3774	-8.60937	8.04e-14	1.5e-12	20.9593
GPSM3	0.827275	6.76087	8.60329	8.29e-14	1.54e-12	20.9287
LAMA5-AS1	-0.585888	4.905	-8.59888	8.48e-14	1.57e-12	20.9065
IGHG1	2.33657	8.88822	8.59885	8.48e-14	1.57e-12	20.9064
BVES	-0.689404	5.21375	-8.59739	8.55e-14	1.58e-12	20.899
YAP1	-0.887826	8.02096	-8.58825	8.95e-14	1.66e-12	20.8531
FBLN1	-1.49097	8.46051	-8.58627	9.05e-14	1.67e-12	20.8432
LAMP5	0.802493	4.97442	8.58469	9.12e-14	1.68e-12	20.8352
IQCJ-SCHIP1	-0.792186	6.45356	-8.58387	9.16e-14	1.69e-12	20.8311
SPP1	2.80059	9.95894	8.58029	9.33e-14	1.71e-12	20.8131
PTCRA	1.39779	5.46481	8.57984	9.35e-14	1.72e-12	20.8108
NIBAN1	-0.63007	9.46712	-8.57612	9.53e-14	1.75e-12	20.7921
PAG1	0.700133	5.83365	8.57601	9.53e-14	1.75e-12	20.7916
IQGAP3	0.810385	5.43423	8.56963	9.85e-14	1.8e-12	20.7595
GLA	0.950128	8.08923	8.5679	9.93e-14	1.81e-12	20.7508
ACADL	-1.18631	5.6375	-8.56673	9.99e-14	1.82e-12	20.745
TRGV7	0.784364	4.75154	8.56537	1.01e-13	1.83e-12	20.7381
SLC45A3	0.654352	6.17442	8.5629	1.02e-13	1.85e-12	20.7257
MT1E	-0.929894	7.46034	-8.5587	1.04e-13	1.89e-12	20.7046
DOCK2	0.76987	5.00178	8.54995	1.09e-13	1.97e-12	20.6607
FGR	1.46861	8.21837	8.5437	1.12e-13	2.03e-12	20.6293
PARVG	0.707282	5.04168	8.54281	1.13e-13	2.03e-12	20.6248
CTSA	0.726029	8.39269	8.54057	1.14e-13	2.05e-12	20.6135
PRKX	0.653892	5.5524	8.5343	1.18e-13	2.11e-12	20.582
PKD2	-0.689114	7.58394	-8.52899	1.21e-13	2.16e-12	20.5554
NPC2	0.855217	10.4074	8.51374	1.31e-13	2.31e-12	20.4788
CSTB	1.22795	9.46327	8.511	1.33e-13	2.34e-12	20.4651
WFDC3	-0.644592	5.91548	-8.50596	1.36e-13	2.4e-12	20.4398
PLS3	-0.751756	8.6901	-8.50433	1.37e-13	2.42e-12	20.4316
PTPN22	0.801872	5.23115	8.49703	1.43e-13	2.5e-12	20.395
SNX10	1.02043	5.41202	8.49633	1.43e-13	2.51e-12	20.3915
GPR160	0.847201	5.34894	8.49607	1.43e-13	2.51e-12	20.3902
LINC02705	0.698294	4.65558	8.491	1.47e-13	2.57e-12	20.3647
RNASE1	1.2747	10.45	8.48485	1.52e-13	2.64e-12	20.3339
ATP6V0B	0.665623	8.61962	8.48352	1.53e-13	2.65e-12	20.3272
NUP210	0.609168	4.41673	8.47914	1.56e-13	2.71e-12	20.3052
PRUNE2	-0.942847	7.67303	-8.47886	1.56e-13	2.71e-12	20.3039
NDST1	0.652315	8.3425	8.47548	1.59e-13	2.75e-12	20.2869
SPAG5	0.625275	5.54885	8.4623	1.7e-13	2.93e-12	20.2208
BATF	1.14212	7.03375	8.45964	1.73e-13	2.96e-12	20.2074
SOWAHD	1.30054	5.93	8.45464	1.77e-13	3.03e-12	20.1824
VASN	-0.763362	8.40154	-8.44651	1.84e-13	3.15e-12	20.1416
IFIT1	0.913043	7.60577	8.44542	1.85e-13	3.17e-12	20.1362
TIFAB	1.12296	4.95462	8.44018	1.91e-13	3.25e-12	20.1099
ADA	0.707524	7.74856	8.43948	1.91e-13	3.26e-12	20.1064
ENSG00000223931	2.02771	6.5576	8.43857	1.92e-13	3.27e-12	20.1018
LGALS9	0.853549	5.74782	8.43545	1.95e-13	3.32e-12	20.0862
HLA-DRB4	1.3871	8.52	8.43407	1.97e-13	3.34e-12	20.0793
APOD	-1.8071	5.64106	-8.4331	1.97e-13	3.35e-12	20.0744
IL11RA	-0.642315	6.94413	-8.42754	2.03e-13	3.44e-12	20.0466
SLC40A1	1.01827	8.19644	8.42746	2.03e-13	3.44e-12	20.0462
C9orf139	0.750952	4.88394	8.42471	2.06e-13	3.48e-12	20.0324
ATP6V0C	0.679797	10.647	8.423	2.08e-13	3.5e-12	20.0238
IFIT3	0.773085	6.65577	8.42126	2.1e-13	3.53e-12	20.0151
TRIM36	-0.625017	4.83913	-8.41956	2.12e-13	3.56e-12	20.0066
IDH1	0.813019	7.27769	8.4183	2.13e-13	3.58e-12	20.0003
SSTR1	-0.670501	4.34058	-8.41829	2.13e-13	3.58e-12	20.0002
LPAR6	0.606948	7.01212	8.39832	2.36e-13	3.94e-12	19.9002
RGCC	1.08782	8.01115	8.39607	2.38e-13	3.98e-12	19.8889
PRDM1	0.748756	5.71091	8.3956	2.39e-13	3.99e-12	19.8866
AQP7P3	-0.649845	4.77957	-8.39307	2.42e-13	4.03e-12	19.8739
MT1JP	-0.879284	9.12606	-8.38951	2.47e-13	4.09e-12	19.8561
HLA-DRA	1.3127	9.58692	8.38798	2.48e-13	4.12e-12	19.8484
MSRB3	-0.801366	8.12404	-8.38577	2.51e-13	4.16e-12	19.8374
LILRA4	1.27533	6.11385	8.38516	2.52e-13	4.17e-12	19.8343
PODXL	0.854526	8.51923	8.38504	2.52e-13	4.17e-12	19.8337
SEPTIN1	0.671155	4.675	8.38347	2.54e-13	4.2e-12	19.8259
EMILIN2	1.19865	8.58212	8.37262	2.69e-13	4.41e-12	19.7716
NRK	-0.715522	5.12428	-8.37099	2.71e-13	4.44e-12	19.7634
MYBPH	0.699954	4.94125	8.36633	2.77e-13	4.54e-12	19.7401
IGSF6	1.3129	5.79106	8.36457	2.8e-13	4.58e-12	19.7313
CLN6	0.740828	5.52865	8.36295	2.82e-13	4.6e-12	19.7232
TMEM51	1.07513	7.70731	8.35914	2.88e-13	4.69e-12	19.7041
TEAD3	-0.784228	6.75798	-8.35402	2.95e-13	4.8e-12	19.6785
CRTAM	0.797963	4.61885	8.35373	2.96e-13	4.8e-12	19.6771
TM4SF19-TCTEX1D2	1.58756	5.255	8.34648	3.07e-13	4.97e-12	19.6408
TMEM132D-AS1	0.634816	5.27346	8.34617	3.07e-13	4.97e-12	19.6393
REEP4	0.921114	6.15798	8.33848	3.2e-13	5.16e-12	19.6008
TMEM198B	0.620625	6.1749	8.33785	3.21e-13	5.17e-12	19.5977
IGKV3-7	2.06811	6.56154	8.3228	3.46e-13	5.55e-12	19.5224
CD3G	0.987967	5.74519	8.32228	3.47e-13	5.56e-12	19.5198
LIMCH1	-0.704621	7.39365	-8.32141	3.49e-13	5.58e-12	19.5155
ADAMTSL3	-0.688582	5.51101	-8.31601	3.58e-13	5.73e-12	19.4885
C3AR1	0.78342	7.81577	8.31428	3.61e-13	5.77e-12	19.4798
IL1RN	1.48978	6.48313	8.31092	3.68e-13	5.86e-12	19.463
FOXC1	-0.821677	8.00913	-8.30914	3.71e-13	5.9e-12	19.4542
LPP	-0.93206	6.91947	-8.30814	3.73e-13	5.92e-12	19.4491
IGKV3-15	2.26117	6.93077	8.30564	3.78e-13	5.98e-12	19.4366
FGL2	-0.782836	6.1049	-8.30561	3.78e-13	5.98e-12	19.4365
HEXA	0.72183	7.96519	8.30492	3.79e-13	6e-12	19.4331
LDB3	-0.88606	5.57399	-8.30307	3.83e-13	6.04e-12	19.4238
PCDH11X	-0.653395	4.26221	-8.30209	3.84e-13	6.05e-12	19.4189
GAREM1	-0.945333	6.50481	-8.29719	3.94e-13	6.2e-12	19.3944
PACC1	0.696609	5.35817	8.29586	3.97e-13	6.23e-12	19.3878
SH2D3C	0.899656	7.36317	8.29491	3.99e-13	6.25e-12	19.3831
MYOCD	-1.01877	5.17865	-8.29466	3.99e-13	6.26e-12	19.3818
NKG7	1.00631	6.25337	8.29386	4.01e-13	6.28e-12	19.3778
RNASET2	0.729637	6.25151	8.29334	4.02e-13	6.29e-12	19.3752
PREX1	0.798899	8.33404	8.28438	4.21e-13	6.56e-12	19.3305
ASPM	0.824981	5.01106	8.28278	4.24e-13	6.6e-12	19.3225
BST2	0.830892	8.06784	8.28054	4.29e-13	6.68e-12	19.3113
CAPG	1.50943	8.10688	8.27846	4.33e-13	6.74e-12	19.3009
SPINT1	0.880518	4.8599	8.26935	4.54e-13	7.03e-12	19.2554
CIITA	0.662381	5.39375	8.26825	4.56e-13	7.07e-12	19.2499
TFPI2	-1.31851	6.64779	-8.26727	4.59e-13	7.1e-12	19.2451
ADRA1B	-1.01714	6.5126	-8.26219	4.71e-13	7.28e-12	19.2197
MSX1	-0.751553	5.19423	-8.26076	4.74e-13	7.32e-12	19.2126
NLGN1	-0.6073	4.73837	-8.25998	4.76e-13	7.34e-12	19.2086
IGHV1-3	0.986584	5.18385	8.2562	4.85e-13	7.47e-12	19.1898
PTPN21	-0.756807	6.49817	-8.24796	5.06e-13	7.76e-12	19.1487
FRK	-0.687035	4.89875	-8.24668	5.09e-13	7.81e-12	19.1423
SDC4	-0.651205	7.31481	-8.24474	5.14e-13	7.87e-12	19.1326
RPGRIP1	0.588816	4.52894	8.24384	5.17e-13	7.9e-12	19.1281
MX1	0.8293	8.25192	8.24325	5.18e-13	7.92e-12	19.1252
OAS1	0.93448	5.29913	8.24009	5.27e-13	8.04e-12	19.1094
VIT	-1.05192	4.70276	-8.23962	5.28e-13	8.05e-12	19.107
PIF1	0.638928	5.2099	8.23828	5.31e-13	8.1e-12	19.1004
LPAR5	0.78795	4.77135	8.23785	5.33e-13	8.11e-12	19.0982
TM4SF19	1.41591	4.9574	8.23734	5.34e-13	8.12e-12	19.0957
IGKV3-20	2.09246	6.60827	8.23584	5.38e-13	8.17e-12	19.0882
HAVCR2	1.25084	5.78817	8.23558	5.39e-13	8.17e-12	19.0869
RHBDF2	1.08577	7.68837	8.23423	5.42e-13	8.22e-12	19.0802
RGS5	-1.39788	9.66399	-8.22256	5.75e-13	8.68e-12	19.022
LILRB4	1.21498	5.97966	8.22105	5.8e-13	8.74e-12	19.0145
ZWINT	0.750455	5.25933	8.219	5.86e-13	8.82e-12	19.0042
CD3D	1.12383	6.54962	8.21324	6.03e-13	9.06e-12	18.9755
GALNT17	-0.793383	4.97019	-8.21227	6.06e-13	9.09e-12	18.9707
LEFTY2	-0.975321	4.83577	-8.2052	6.28e-13	9.39e-12	18.9354
ZAP70	0.642994	4.85317	8.19972	6.46e-13	9.63e-12	18.9081
AOAH	0.976712	5.28115	8.19919	6.48e-13	9.65e-12	18.9055
GALNT5	0.676406	5.02077	8.19841	6.5e-13	9.69e-12	18.9016
SH3BGR	-0.918108	6.34144	-8.19489	6.62e-13	9.84e-12	18.8841
CLDN23	0.927665	5.58433	8.19107	6.75e-13	1e-11	18.865
GSAP	0.727391	5.5326	8.18566	6.94e-13	1.03e-11	18.8381
TMEM176B	1.30419	7.35413	8.18413	6.99e-13	1.04e-11	18.8305
GPX1	0.831282	10.525	8.18133	7.09e-13	1.05e-11	18.8165
LRRC8D	0.694211	5.83115	8.17891	7.18e-13	1.06e-11	18.8045
PLA2G7	1.89938	6.2576	8.17796	7.21e-13	1.07e-11	18.7997
SLC39A14	-0.661464	6.46514	-8.17793	7.21e-13	1.07e-11	18.7996
DOCK4	0.5867	5.90154	8.17657	7.26e-13	1.07e-11	18.7928
HLA-DQB2	1.20463	6.98894	8.17654	7.26e-13	1.07e-11	18.7927
IRS2	-0.633503	6.94798	-8.17313	7.39e-13	1.09e-11	18.7757
ITPR3	0.628286	6.14856	8.17216	7.43e-13	1.09e-11	18.7708
ACKR3	-0.916708	8.64894	-8.16819	7.58e-13	1.11e-11	18.7511
P2RX4	0.87612	8.54356	8.16645	7.65e-13	1.12e-11	18.7424
TGFBI	0.749557	10.5567	8.1664	7.65e-13	1.12e-11	18.7421
FBXO2	-0.750236	5.12596	-8.16556	7.68e-13	1.12e-11	18.738
RUNX3	0.897453	5.70971	8.16438	7.73e-13	1.13e-11	18.7321
PNMT	-0.749925	4.6876	-8.16254	7.8e-13	1.14e-11	18.7229
NXF3	0.837739	5.51981	8.1619	7.82e-13	1.14e-11	18.7198
NUAK2	0.796439	5.93269	8.1604	7.88e-13	1.15e-11	18.7123
IGLV1-47	2.01461	6.3149	8.15511	8.1e-13	1.18e-11	18.6859
KRTAP6-3	-0.621764	4.71577	-8.14665	8.45e-13	1.22e-11	18.6439
HIST1H1C	-0.770356	8.47433	-8.14571	8.49e-13	1.23e-11	18.6392
CCL18	3.02255	8.81163	8.1449	8.53e-13	1.23e-11	18.6351
SNAI3	0.70723	4.72808	8.14396	8.57e-13	1.24e-11	18.6305
SLC24A3	-0.808638	7.5975	-8.1436	8.58e-13	1.24e-11	18.6287
TTYH3	0.859511	6.53654	8.14195	8.65e-13	1.25e-11	18.6205
SRMS	0.780679	5.14481	8.12952	9.22e-13	1.32e-11	18.5586
RBPMS	-0.935493	6.70029	-8.12827	9.27e-13	1.33e-11	18.5524
GIMAP8	0.679217	6.09663	8.12483	9.44e-13	1.35e-11	18.5353
CPVL	1.21315	6.59231	8.12439	9.46e-13	1.35e-11	18.5331
GIMAP6	0.706327	6.59519	8.12162	9.59e-13	1.37e-11	18.5193
RALA	0.664161	6.15779	8.11938	9.7e-13	1.38e-11	18.5082
OGFRL1	0.697242	6.54231	8.11873	9.73e-13	1.39e-11	18.5049
CCNB2	0.885975	5.1601	8.1106	1.01e-12	1.44e-11	18.4645
MYO1G	1.17855	5.77221	8.11043	1.02e-12	1.44e-11	18.4637
CD300C	0.870025	5.14894	8.10825	1.03e-12	1.45e-11	18.4529
TACC2	-0.698787	6.5401	-8.10757	1.03e-12	1.46e-11	18.4495
CMIP	0.634269	5.90538	8.1052	1.04e-12	1.47e-11	18.4377
CD83	1.56955	7.63019	8.10516	1.04e-12	1.47e-11	18.4375
RHEX	0.801002	5.22058	8.10406	1.05e-12	1.48e-11	18.432
TAGAP	0.784954	5.02264	8.09896	1.08e-12	1.52e-11	18.4067
IL7R	1.32128	6.8049	8.0839	1.16e-12	1.63e-11	18.3318
RHOB	-0.979718	7.98442	-8.07843	1.19e-12	1.68e-11	18.3047
PART1	-0.727492	4.82791	-8.07479	1.22e-12	1.71e-11	18.2866
ANXA8L1	1.24798	5.15827	8.0665	1.27e-12	1.77e-11	18.2454
CDT1	0.763255	4.93096	8.0662	1.27e-12	1.77e-11	18.2439
LGR6	-0.603445	5.55692	-8.06477	1.28e-12	1.78e-11	18.2368
RUBCNL	0.8286	5.70317	8.0642	1.28e-12	1.79e-11	18.234
OPLAH	0.6767	5.80125	8.06345	1.29e-12	1.79e-11	18.2303
SLC49A3	0.8793	6.6651	8.05931	1.31e-12	1.83e-11	18.2097
PBX4	0.87487	5.39644	8.05502	1.34e-12	1.87e-11	18.1884
IGKV1-27	1.9421	6.60308	8.05357	1.35e-12	1.88e-11	18.1812
ADPGK	0.746099	6.45587	8.04817	1.39e-12	1.93e-11	18.1544
RGL4	0.784774	4.8401	8.04155	1.44e-12	1.99e-11	18.1215
COL1A2	0.787706	10.7243	8.02801	1.54e-12	2.12e-11	18.0544
AIM2	0.816311	5.15702	8.0151	1.64e-12	2.25e-11	17.9904
SOCS2	-0.859437	7.26865	-8.00908	1.69e-12	2.31e-11	17.9605
BMP2K	0.67628	5.64202	8.00908	1.69e-12	2.31e-11	17.9605
PLEK2	1.01399	5.33788	8.00646	1.72e-12	2.34e-11	17.9475
IGKV1-16	2.01806	6.6949	8.00527	1.73e-12	2.36e-11	17.9416
KCNIP3	-0.912195	5.72337	-8.00461	1.73e-12	2.36e-11	17.9384
DSC2	0.809346	5.25183	8.00359	1.74e-12	2.37e-11	17.9333
SLC8B1	0.644584	6.82394	8.00266	1.75e-12	2.38e-11	17.9287
PCP4	-1.46558	4.9825	-8.00103	1.76e-12	2.4e-11	17.9206
IL27RA	0.637818	5.9526	7.99718	1.8e-12	2.44e-11	17.9015
NNMT	-0.648812	10.4815	-7.99337	1.83e-12	2.49e-11	17.8826
MAPK13	1.06589	5.57832	7.9902	1.86e-12	2.53e-11	17.867
CAMK2G	-0.654903	6.93221	-7.97314	2.03e-12	2.73e-11	17.7824
MFSD1	0.899915	8.4512	7.9715	2.05e-12	2.74e-11	17.7743
PNOC	1.0188	4.75308	7.95818	2.19e-12	2.92e-11	17.7083
PLXNC1	0.878542	5.45231	7.95658	2.21e-12	2.94e-11	17.7004
C14orf132	-0.766317	6.41072	-7.9547	2.23e-12	2.96e-11	17.6911
IGLV1-51	1.95052	6.70981	7.94429	2.35e-12	3.11e-11	17.6396
ACKR1	-1.29176	5.84125	-7.94173	2.38e-12	3.14e-11	17.6269
SGCE	-0.714062	7.72596	-7.94049	2.39e-12	3.16e-11	17.6208
SORBS1	-0.959834	6.37128	-7.93848	2.42e-12	3.19e-11	17.6109
SELENOM	-0.667077	8.90913	-7.93694	2.43e-12	3.21e-11	17.6033
GAL3ST4	0.650588	4.92221	7.93223	2.49e-12	3.28e-11	17.5799
CACNB2	-0.697651	4.99923	-7.92779	2.55e-12	3.35e-11	17.558
C3	-1.41648	6.88279	-7.92536	2.58e-12	3.38e-11	17.546
NCKAP1L	0.859718	5.67096	7.92403	2.6e-12	3.4e-11	17.5394
CACNA2D4	0.908567	5.71394	7.91952	2.66e-12	3.47e-11	17.5171
CTSS	1.10499	5.58712	7.91585	2.71e-12	3.53e-11	17.499
TRPV2	0.744364	8.475	7.90854	2.81e-12	3.65e-11	17.4628
CCR7	1.10183	6.14731	7.90753	2.82e-12	3.67e-11	17.4578
PIM2	0.808447	5.93923	7.90199	2.9e-12	3.77e-11	17.4304
EVI2A	0.948331	6.99404	7.89306	3.04e-12	3.92e-11	17.3863
IGKV1D-33	2.07656	7.53029	7.89158	3.06e-12	3.95e-11	17.379
IFIT2	0.720764	6.20091	7.88847	3.11e-12	4e-11	17.3637
ITGAX	1.32719	6.08168	7.88741	3.12e-12	4.02e-11	17.3584
NEDD9	-0.648435	4.83779	-7.88188	3.21e-12	4.13e-11	17.3311
PRKCQ-AS1	0.642712	5.03356	7.87817	3.27e-12	4.19e-11	17.3128
MZB1	0.808108	4.81058	7.87756	3.28e-12	4.2e-11	17.3098
IGF2BP3	0.710687	5.59894	7.876	3.31e-12	4.23e-11	17.3021
SNORD71	-0.710778	6.25471	-7.87073	3.4e-12	4.33e-11	17.2761
ALKAL2	-1.35827	6.26856	-7.86503	3.49e-12	4.43e-11	17.2479
MS4A4A	1.46983	8.34317	7.86439	3.51e-12	4.45e-11	17.2447
LAMP3	0.941255	4.82106	7.85173	3.74e-12	4.71e-11	17.1823
RCSD1	0.676799	6.32817	7.85147	3.74e-12	4.72e-11	17.181
BEND5	-0.643524	5.7999	-7.84965	3.78e-12	4.76e-11	17.172
SNORA57	-0.635814	7.47702	-7.84952	3.78e-12	4.76e-11	17.1714
EFHD1	-0.91936	6.57418	-7.84918	3.78e-12	4.76e-11	17.1697
CSF2RA	0.837095	5.69495	7.84877	3.79e-12	4.77e-11	17.1677
IGLV2-14	1.88195	6.52303	7.84874	3.79e-12	4.77e-11	17.1675
HK3	1.04994	5.22231	7.84789	3.81e-12	4.78e-11	17.1633
NSUN7	-0.636973	4.77625	-7.84782	3.81e-12	4.78e-11	17.163
SYNDIG1	-0.895122	6.30269	-7.84598	3.85e-12	4.82e-11	17.1539
ABI3	0.623781	6.41471	7.84066	3.95e-12	4.94e-11	17.1276
MYBPC3	0.666062	5.16019	7.83849	3.99e-12	4.99e-11	17.117
RAB42	1.61567	6.00308	7.83652	4.03e-12	5.04e-11	17.1072
VNN1	1.14043	5.54663	7.83136	4.14e-12	5.16e-11	17.0818
SNORD114-15	-0.731681	5.20856	-7.82666	4.24e-12	5.26e-11	17.0586
SLC18B1	0.923532	6.36644	7.8254	4.26e-12	5.29e-11	17.0524
HCK	0.997101	6.20154	7.82221	4.33e-12	5.37e-11	17.0367
RAB23	-0.650443	6.67788	-7.82172	4.34e-12	5.38e-11	17.0343
LGMN	1.12219	7.13538	7.82066	4.37e-12	5.4e-11	17.0291
STXBP2	0.649669	4.63817	7.81878	4.41e-12	5.45e-11	17.0198
GM2A	1.07266	7.63995	7.81031	4.6e-12	5.67e-11	16.9781
MIR3142HG	0.901565	4.63615	7.80592	4.7e-12	5.78e-11	16.9564
CTSK	0.967685	9.86231	7.80034	4.83e-12	5.92e-11	16.9289
TCEAL2	-1.08193	7.18904	-7.79843	4.88e-12	5.97e-11	16.9195
TBX21	0.672903	4.92673	7.79776	4.9e-12	5.99e-11	16.9162
KCNA5	-1.20208	6.41875	-7.79009	5.09e-12	6.2e-11	16.8785
CXCL14	-2.92428	7.43471	-7.78766	5.15e-12	6.27e-11	16.8665
JPH2	-0.650849	5.55962	-7.78603	5.19e-12	6.32e-11	16.8584
IGKV3-11	1.75168	6.52817	7.78509	5.22e-12	6.35e-11	16.8538
PLXNB1	-0.736911	5.69423	-7.78277	5.28e-12	6.41e-11	16.8424
NUSAP1	0.796932	5.09702	7.78187	5.3e-12	6.44e-11	16.838
CHRDL1	-1.3759	5.27029	-7.77569	5.47e-12	6.63e-11	16.8075
RNF130	0.591766	8.25947	7.76645	5.73e-12	6.92e-11	16.7621
RASSF4	0.95546	6.30563	7.76112	5.88e-12	7.08e-11	16.7359
MAP1B	-0.83712	7.11332	-7.75949	5.93e-12	7.13e-11	16.7279
TMEM100	-0.833238	4.75375	-7.75794	5.98e-12	7.18e-11	16.7202
MYOM1	-1.12521	6.55404	-7.74888	6.26e-12	7.49e-11	16.6757
SLC29A3	1.11275	5.89798	7.74792	6.29e-12	7.52e-11	16.6709
PLA2G4C	0.629002	7.47846	7.74381	6.42e-12	7.66e-11	16.6507
DLG3	-0.637077	6.60904	-7.74238	6.46e-12	7.71e-11	16.6437
NETO2	0.634584	5.11731	7.73392	6.74e-12	8.01e-11	16.6021
IGLV1-44	0.948122	5.08447	7.73252	6.79e-12	8.07e-11	16.5953
GIMAP4	0.725238	7.2126	7.73184	6.81e-12	8.09e-11	16.5919
IGHV1-18	1.46282	5.80481	7.73093	6.84e-12	8.12e-11	16.5874
TRIM14	0.677397	4.96647	7.73025	6.87e-12	8.13e-11	16.5841
JCHAIN	1.58817	6.5674	7.72721	6.97e-12	8.25e-11	16.5692
MT1X	-1.01533	8.3638	-7.71979	7.24e-12	8.53e-11	16.5327
TNFSF13B	0.800153	7.06144	7.71479	7.42e-12	8.74e-11	16.5081
CRISPLD2	-1.1626	5.17894	-7.71333	7.47e-12	8.78e-11	16.501
AFAP1L1	0.738886	6.37337	7.7119	7.53e-12	8.84e-11	16.4939
FOXL1	-0.663764	6.7599	-7.71038	7.58e-12	8.89e-11	16.4865
PARM1	-1.05832	6.43356	-7.69976	8e-12	9.34e-11	16.4343
CD96	0.781814	5.19385	7.69436	8.22e-12	9.57e-11	16.4078
TREM1	1.03195	5.25228	7.69137	8.34e-12	9.7e-11	16.3932
ARAP3	0.649143	7.53154	7.68988	8.4e-12	9.75e-11	16.3858
NOD2	0.875909	5.84885	7.67554	9.03e-12	1.04e-10	16.3155
FUCA1	1.30128	7.97192	7.67472	9.06e-12	1.05e-10	16.3115
IGKV2D-28	1.71036	6.17962	7.66823	9.36e-12	1.08e-10	16.2797
CENPM	0.692983	5.03562	7.66487	9.52e-12	1.1e-10	16.2632
TLR4	0.625418	6.8888	7.66473	9.53e-12	1.1e-10	16.2625
ELN	-1.00232	6.62514	-7.65842	9.83e-12	1.13e-10	16.2316
IGHV3-33	1.6408	5.86404	7.64175	1.07e-11	1.22e-10	16.1498
SERPINA3	-1.12356	6.6958	-7.63884	1.08e-11	1.24e-10	16.1356
TSKU	-0.641325	6.43308	-7.63802	1.09e-11	1.24e-10	16.1316
QPRT	0.591611	5.40365	7.63775	1.09e-11	1.24e-10	16.1303
GPRIN3	0.588335	4.73548	7.63139	1.12e-11	1.28e-10	16.0991
SACS	-0.607275	6.6501	-7.63077	1.13e-11	1.28e-10	16.0961
PRKCH	0.612551	6.9624	7.6307	1.13e-11	1.28e-10	16.0957
HCAR3	1.38354	5.8125	7.62605	1.16e-11	1.31e-10	16.073
IGFLR1	1.00345	7.79404	7.62263	1.18e-11	1.33e-10	16.0562
SLC22A18AS	0.951938	5.20529	7.6189	1.2e-11	1.35e-10	16.038
TYMS	0.696037	6.39837	7.6179	1.2e-11	1.36e-10	16.0331
IGHV1-69	1.31504	5.54019	7.61341	1.23e-11	1.39e-10	16.0111
IGHV3OR16-9	1.68465	6.01827	7.61316	1.23e-11	1.39e-10	16.0099
NCS1	-0.621921	5.45481	-7.60859	1.26e-11	1.42e-10	15.9875
FAM20A	0.938286	6.33423	7.60546	1.28e-11	1.44e-10	15.9722
MME	0.66597	4.93375	7.60193	1.3e-11	1.46e-10	15.9549
SFRP1	-1.34745	5.86202	-7.58984	1.38e-11	1.55e-10	15.8958
CENPU	0.614998	5.12288	7.58163	1.44e-11	1.61e-10	15.8557
TGM2	-0.638783	6.83519	-7.5809	1.45e-11	1.62e-10	15.8521
IRF5	1.40299	7.17712	7.57837	1.46e-11	1.64e-10	15.8397
THEMIS	0.595511	4.54538	7.57768	1.47e-11	1.64e-10	15.8364
SRPK3	-0.659536	5.03442	-7.57639	1.48e-11	1.65e-10	15.8301
PLD3	1.032	7.9324	7.57522	1.49e-11	1.66e-10	15.8244
MMP7	2.48547	6.01644	7.57398	1.5e-11	1.67e-10	15.8183
CNTN3	-0.809449	4.53096	-7.56417	1.57e-11	1.74e-10	15.7704
ARL4C	1.14176	7.90865	7.56102	1.6e-11	1.76e-10	15.755
SNORD114-23	-0.636228	4.92817	-7.55896	1.61e-11	1.78e-10	15.7449
PCOLCE	0.676704	8.17154	7.55846	1.62e-11	1.78e-10	15.7425
C1QB	1.36582	9.64788	7.55751	1.62e-11	1.79e-10	15.7378
ALDH1B1	-0.831706	7.42048	-7.54624	1.72e-11	1.89e-10	15.6828
SNORD114-3	-0.768075	5.61327	-7.54409	1.74e-11	1.91e-10	15.6723
LILRA6	0.921617	6.23303	7.53862	1.78e-11	1.95e-10	15.6456
NLRP3	0.775799	5.82486	7.53231	1.84e-11	2.01e-10	15.6148
SNORD114-20	-0.619921	4.68413	-7.52354	1.92e-11	2.09e-10	15.572
SELENOP	0.898193	9.2062	7.51892	1.97e-11	2.14e-10	15.5495
SNCA	0.80111	6.20808	7.51334	2.02e-11	2.2e-10	15.5223
C1orf162	0.903371	6.95192	7.51006	2.06e-11	2.23e-10	15.5063
C10orf105	0.748178	4.73067	7.50724	2.09e-11	2.26e-10	15.4926
PDE6G	1.31471	5.89712	7.50708	2.09e-11	2.26e-10	15.4918
NFE2L3	0.629114	5.86625	7.50119	2.15e-11	2.33e-10	15.4631
LOXL2	0.866468	7.36115	7.49629	2.2e-11	2.38e-10	15.4392
CXorf65	0.70523	5.08875	7.4935	2.23e-11	2.41e-10	15.4256
PMAIP1	0.824613	5.48538	7.49314	2.24e-11	2.41e-10	15.4239
LINC02269	-0.73677	4.19404	-7.49261	2.24e-11	2.42e-10	15.4213
KCNN4	1.11553	6.85154	7.48492	2.33e-11	2.5e-10	15.3838
SUSD1	0.839921	6.58183	7.48312	2.35e-11	2.52e-10	15.3751
ATP6V1B2	0.692335	7.70048	7.47491	2.45e-11	2.61e-10	15.3351
RYR2	-0.945884	5.34144	-7.47407	2.46e-11	2.62e-10	15.331
NTN4	-0.593959	6.73279	-7.47344	2.47e-11	2.63e-10	15.3279
TREM2	1.53794	6.56808	7.4692	2.52e-11	2.68e-10	15.3073
MYLK	-0.697101	7.93417	-7.46248	2.6e-11	2.77e-10	15.2746
GPR137B	0.919741	6.45736	7.45657	2.68e-11	2.84e-10	15.2458
ADRA2C	-1.54578	7.77587	-7.45468	2.71e-11	2.87e-10	15.2366
MT1L	-0.818716	9.85538	-7.44714	2.81e-11	2.97e-10	15.2
CXCL16	0.937327	6.79245	7.44573	2.83e-11	2.99e-10	15.1931
CKS2	0.670062	6.53885	7.44331	2.86e-11	3.02e-10	15.1814
ADAMTS1	-1.06641	7.49534	-7.44074	2.9e-11	3.06e-10	15.1689
LY96	0.869569	7.88721	7.43915	2.92e-11	3.08e-10	15.1612
SNORA15	-0.74123	6.19337	-7.43872	2.93e-11	3.08e-10	15.1591
PCOLCE2	-0.940377	8.5801	-7.43662	2.96e-11	3.11e-10	15.1488
MT1B	-0.821052	9.85269	-7.43311	3.01e-11	3.16e-10	15.1318
SLC2A6	0.699752	6.12712	7.433	3.01e-11	3.16e-10	15.1312
LIFR	-0.64446	5.61471	-7.42366	3.16e-11	3.29e-10	15.0859
SMAP2	0.627648	6.37413	7.42082	3.2e-11	3.33e-10	15.0721
TMEM35A	-1.01568	5.52442	-7.40405	3.48e-11	3.59e-10	14.9906
HIST2H2AA4	-0.680261	6.03067	-7.40367	3.48e-11	3.59e-10	14.9888
CD300LF	1.00435	4.97635	7.39735	3.6e-11	3.7e-10	14.9581
ASIC4	0.957039	7.07067	7.38756	3.77e-11	3.87e-10	14.9106
SIGLEC15	0.906576	6.36519	7.3855	3.81e-11	3.9e-10	14.9007
SLC43A2	0.720348	5.87192	7.36786	4.16e-11	4.23e-10	14.8151
FBP1	1.66019	6.91433	7.366	4.2e-11	4.26e-10	14.8061
MTURN	-0.822596	8.0851	-7.36089	4.3e-11	4.36e-10	14.7813
SPARCL1	-1.0221	10.0067	-7.35574	4.42e-11	4.47e-10	14.7564
MT1A	-0.761938	10.0108	-7.35315	4.47e-11	4.52e-10	14.7439
TTLL7	-0.809153	5.90659	-7.34966	4.55e-11	4.58e-10	14.7269
RASL12	-1.08153	6.17673	-7.32317	5.18e-11	5.18e-10	14.5987
FILIP1	-0.785749	5.71197	-7.31527	5.39e-11	5.37e-10	14.5605
LINC01705	0.831752	4.59269	7.30805	5.59e-11	5.55e-10	14.5256
TUBB3	0.916112	6.27952	7.3036	5.71e-11	5.66e-10	14.5041
PLTP	1.11892	9.13779	7.30289	5.73e-11	5.68e-10	14.5007
APOE	1.94703	10.7069	7.30277	5.73e-11	5.68e-10	14.5001
RAB9B	-0.683675	5.44784	-7.30103	5.78e-11	5.72e-10	14.4917
SCARF1	0.625246	6.24683	7.29755	5.88e-11	5.82e-10	14.4749
ENSG00000233834	0.99154	4.74747	7.29577	5.93e-11	5.86e-10	14.4663
ARHGEF26	-0.719518	5.88091	-7.2877	6.17e-11	6.09e-10	14.4273
CD28	0.678845	5.17067	7.28751	6.18e-11	6.09e-10	14.4264
CTNNAL1	-0.600037	7.62433	-7.28711	6.19e-11	6.1e-10	14.4244
BIRC5	0.985292	5.80885	7.2836	6.3e-11	6.19e-10	14.4075
AQP9	1.66678	6.29385	7.28319	6.31e-11	6.2e-10	14.4055
GIMAP7	0.721963	7.36442	7.28296	6.32e-11	6.21e-10	14.4044
HJURP	0.74964	4.9425	7.27704	6.51e-11	6.37e-10	14.3758
ST14	0.732911	6.40712	7.27458	6.59e-11	6.43e-10	14.3639
TNS1	-0.719866	8.17497	-7.25999	7.08e-11	6.88e-10	14.2935
WAS	0.639801	5.46077	7.25088	7.4e-11	7.16e-10	14.2496
GRB14	-0.773039	5.5074	-7.24763	7.52e-11	7.26e-10	14.2339
AOC4P	-0.845752	5.25202	-7.24439	7.64e-11	7.37e-10	14.2183
IFI44L	0.821288	6.82375	7.2418	7.74e-11	7.46e-10	14.2058
ADORA2B	0.825557	4.98115	7.23897	7.85e-11	7.56e-10	14.1922
IGHV1-46	1.0911	5.4999	7.23486	8.01e-11	7.7e-10	14.1724
IL1B	1.47502	7.0149	7.2229	8.49e-11	8.11e-10	14.1148
SLA	1.12376	8.07471	7.22255	8.51e-11	8.13e-10	14.1131
AASS	-0.594687	5.83202	-7.22226	8.52e-11	8.13e-10	14.1117
TLR2	1.03533	7.47462	7.22086	8.58e-11	8.18e-10	14.1049
CD180	0.808857	4.57779	7.21746	8.72e-11	8.31e-10	14.0885
TMEM200A	0.711797	6.38625	7.21674	8.75e-11	8.34e-10	14.0851
HPR	-1.34434	5.82865	-7.2151	8.82e-11	8.4e-10	14.0772
SNORD114-9	-0.677155	5.17702	-7.2143	8.86e-11	8.43e-10	14.0733
NECTIN4	1.00625	5.03875	7.21329	8.9e-11	8.46e-10	14.0685
PIK3AP1	0.720195	4.68125	7.21192	8.96e-11	8.51e-10	14.0619
TES	-0.755814	6.2574	-7.2117	8.97e-11	8.52e-10	14.0608
RHOH	0.719896	5.42048	7.21079	9.01e-11	8.55e-10	14.0564
RAP2B	0.624534	5.84721	7.20888	9.1e-11	8.62e-10	14.0473
HP	-1.77908	6.50279	-7.20371	9.33e-11	8.83e-10	14.0224
ERRFI1	-0.708261	8.6601	-7.20308	9.36e-11	8.85e-10	14.0193
GZMA	1.13489	6.70038	7.1965	9.67e-11	9.14e-10	13.9877
MMP1	1.92589	5.97404	7.19592	9.69e-11	9.16e-10	13.9849
ENSG00000226833	-0.59271	4.67976	-7.19562	9.71e-11	9.16e-10	13.9834
KCNJ5	1.1433	5.00596	7.19553	9.71e-11	9.17e-10	13.983
FCN1	1.14509	6.99101	7.19487	9.74e-11	9.18e-10	13.9798
CYTIP	0.940642	7.04837	7.18853	1.01e-10	9.45e-10	13.9493
PPFIBP2	0.613288	5.59375	7.18043	1.05e-10	9.81e-10	13.9104
UBE2T	0.629747	5.64038	7.17867	1.05e-10	9.89e-10	13.9019
BTC	-0.999669	5.63962	-7.17196	1.09e-10	1.02e-09	13.8697
IGKV1D-43	1.45418	5.63337	7.1691	1.11e-10	1.03e-09	13.856
FHOD3	-0.634505	6.78817	-7.16166	1.15e-10	1.07e-09	13.8202
NFKBID	0.678008	5.0724	7.1607	1.15e-10	1.07e-09	13.8156
FTL	0.955681	10.5211	7.15938	1.16e-10	1.08e-09	13.8093
PDE8B	-1.03559	6.50692	-7.15929	1.16e-10	1.08e-09	13.8088
COL15A1	0.702679	7.88106	7.15636	1.18e-10	1.09e-09	13.7948
SCX	-0.676331	5.28442	-7.15599	1.18e-10	1.1e-09	13.793
CALD1	-0.652555	10.3108	-7.13999	1.27e-10	1.18e-09	13.7162
CORO2A	0.723785	5.35135	7.13739	1.29e-10	1.19e-09	13.7037
ZMIZ1-AS1	1.38353	6.23135	7.13565	1.3e-10	1.2e-09	13.6954
SEMA3D	-0.956865	5.25144	-7.13564	1.3e-10	1.2e-09	13.6953
HIST1H1E	-0.685333	7.76731	-7.13425	1.31e-10	1.21e-09	13.6887
DCSTAMP	1.3206	5.14788	7.12586	1.37e-10	1.25e-09	13.6485
COL6A3	0.591112	5.78889	7.1245	1.38e-10	1.26e-09	13.6419
TM6SF1	0.669787	5.30966	7.1233	1.38e-10	1.27e-09	13.6362
TPM1	-0.789694	9.21221	-7.12212	1.39e-10	1.27e-09	13.6305
LILRA3	0.801967	5.11779	7.12042	1.4e-10	1.28e-09	13.6223
KLHL6	1.12534	5.91534	7.11298	1.45e-10	1.33e-09	13.5867
MYO7A	0.80711	5.68606	7.11149	1.47e-10	1.34e-09	13.5796
CTSH	0.987971	8.72548	7.11065	1.47e-10	1.34e-09	13.5756
IGHV1-2	1.10179	5.47442	7.108	1.49e-10	1.36e-09	13.5628
NAGK	0.629048	7.53163	7.10509	1.51e-10	1.38e-09	13.5489
CEMIP	0.980859	5.13505	7.08053	1.7e-10	1.54e-09	13.4314
SNORD114-21	-0.67935	5.29413	-7.07987	1.71e-10	1.55e-09	13.4282
ITM2C	-0.705023	6.59067	-7.07953	1.71e-10	1.55e-09	13.4266
RASSF3	-0.651366	5.42356	-7.07289	1.77e-10	1.6e-09	13.3948
THY1	0.826153	8.61269	7.07216	1.78e-10	1.6e-09	13.3913
TRPV4	0.587412	4.53115	7.06508	1.84e-10	1.66e-09	13.3575
GADD45B	-0.891147	9.76962	-7.06441	1.84e-10	1.66e-09	13.3543
KCNAB2	0.659545	4.80615	7.06354	1.85e-10	1.67e-09	13.3501
SMTN	-1.1001	7.76356	-7.05742	1.91e-10	1.71e-09	13.3209
IGLV1-36	1.30962	5.56288	7.05048	1.97e-10	1.76e-09	13.2877
PGD	0.782571	6.62663	7.04699	2.01e-10	1.79e-09	13.271
CDC45	0.651511	5.21654	7.04658	2.01e-10	1.79e-09	13.2691
PAQR5	1.17744	5.22462	7.04065	2.07e-10	1.84e-09	13.2407
CPED1	-0.601812	5.57234	-7.03952	2.08e-10	1.85e-09	13.2354
IGFBPL1	-0.702957	5.55962	-7.02491	2.24e-10	1.97e-09	13.1656
DDIT4L	0.728741	6.23163	7.02215	2.27e-10	2e-09	13.1525
PSAP	0.889414	9.26966	7.01235	2.38e-10	2.09e-09	13.1057
SCRG1	-1.33494	7.84375	-7.00969	2.41e-10	2.11e-09	13.093
CIAO2A	0.787329	7.51808	6.99851	2.54e-10	2.22e-09	13.0398
MRC1	0.933329	6.67894	6.99834	2.54e-10	2.22e-09	13.039
CATSPER1	0.67776	4.9151	6.99386	2.6e-10	2.26e-09	13.0176
BCAT1	0.868201	6.34187	6.99315	2.61e-10	2.27e-09	13.0142
VMO1	1.30586	7.21067	6.9904	2.64e-10	2.3e-09	13.0011
TSPAN2	-0.677549	5.23962	-6.98834	2.67e-10	2.32e-09	12.9913
DACT3	-1.1255	8.67385	-6.98714	2.69e-10	2.33e-09	12.9856
SNTA1	-0.611445	6.00462	-6.98616	2.7e-10	2.34e-09	12.9809
VSIG4	1.06493	9.12683	6.98467	2.72e-10	2.36e-09	12.9739
IGLV1-50	1.42154	6.26913	6.98294	2.74e-10	2.37e-09	12.9657
F11R	0.669178	6.93726	6.97608	2.83e-10	2.45e-09	12.933
SNORA11C	-0.61952	5.85212	-6.95633	3.12e-10	2.67e-09	12.8391
DMTN	-0.661826	7.5449	-6.95528	3.13e-10	2.69e-09	12.834
SDSL	0.80482	7.66654	6.9533	3.17e-10	2.71e-09	12.8246
MCOLN1	0.664613	5.50923	6.95258	3.18e-10	2.72e-09	12.8212
PTGS1	0.795128	5.72139	6.95226	3.18e-10	2.72e-09	12.8197
TRIM58	0.819822	5.13163	6.94855	3.24e-10	2.77e-09	12.8021
MMP12	2.33	5.95558	6.9465	3.27e-10	2.79e-09	12.7923
DPP7	0.607867	7.80615	6.94439	3.3e-10	2.82e-09	12.7823
FAM180B	-1.25118	6.16817	-6.94303	3.33e-10	2.83e-09	12.7758
HBA2	1.91127	9.80901	6.94233	3.34e-10	2.84e-09	12.7725
SLC19A2	-0.767867	6.36769	-6.93851	3.4e-10	2.89e-09	12.7543
MYL9	-0.962406	9.84548	-6.93824	3.4e-10	2.89e-09	12.7531
PHGDH	-0.948729	6.58827	-6.93679	3.43e-10	2.91e-09	12.7462
IGHV3-48	1.29392	5.30904	6.9351	3.46e-10	2.93e-09	12.7382
TPM2	-0.866195	11.3229	-6.93334	3.49e-10	2.96e-09	12.7298
NEURL3	0.80694	4.66423	6.92938	3.55e-10	3.01e-09	12.711
SNORA2C	-0.732919	8.37231	-6.92657	3.6e-10	3.05e-09	12.6977
SYNPO2	-0.908592	6.79433	-6.92	3.72e-10	3.14e-09	12.6665
HEXB	0.676	8.3025	6.91752	3.76e-10	3.17e-09	12.6547
HRC	-0.75581	5.32769	-6.90781	3.95e-10	3.32e-09	12.6086
SLC25A19	0.636894	6.38327	6.89942	4.11e-10	3.44e-09	12.5689
IGKV1D-8	1.27242	5.33135	6.89819	4.13e-10	3.46e-09	12.5631
PDGFD	-0.624551	5.54163	-6.89574	4.18e-10	3.5e-09	12.5514
MMD	0.672149	6.80423	6.89151	4.27e-10	3.57e-09	12.5314
ADGRF5	0.643971	5.65458	6.89008	4.3e-10	3.59e-09	12.5247
PLAU	0.87789	7.80687	6.87732	4.57e-10	3.8e-09	12.4642
PPARG	0.708476	5.5749	6.87368	4.65e-10	3.87e-09	12.447
WEE1	-0.605317	5.81154	-6.87145	4.7e-10	3.91e-09	12.4364
SYNM	-1.12171	7.34779	-6.87096	4.72e-10	3.91e-09	12.4341
HLA-DQA1	1.52661	7.95413	6.86764	4.79e-10	3.97e-09	12.4184
LPXN	0.740923	6.20529	6.85974	4.98e-10	4.11e-09	12.381
SCARB1	0.982617	8.6525	6.85144	5.18e-10	4.26e-09	12.3418
PTTG1	0.644377	6.48952	6.84487	5.35e-10	4.38e-09	12.3107
CTSZ	0.931938	6.42202	6.84142	5.44e-10	4.45e-09	12.2944
HLA-DRB5	1.16378	9.28269	6.84055	5.46e-10	4.47e-09	12.2903
PLPP4	0.908969	4.76192	6.83943	5.49e-10	4.49e-09	12.285
LILRA2	0.768323	4.99404	6.83399	5.64e-10	4.59e-09	12.2593
ATF5	0.591101	5.87817	6.82447	5.9e-10	4.79e-09	12.2144
PDLIM3	-0.778845	7.82798	-6.81479	6.18e-10	5e-09	12.1687
TMEM74B	0.598232	5.0649	6.80534	6.47e-10	5.21e-09	12.1241
SERPINA1	0.618665	5.51332	6.80502	6.48e-10	5.21e-09	12.1226
C16orf89	-1.12407	6.29337	-6.80318	6.54e-10	5.25e-09	12.1139
IGKV1D-16	1.20463	5.18865	6.80073	6.62e-10	5.31e-09	12.1024
SLC31A2	1.0868	7.3799	6.79417	6.83e-10	5.47e-09	12.0715
SORL1	0.634377	8.34288	6.78826	7.03e-10	5.61e-09	12.0436
RSAD2	0.741677	6.06779	6.78753	7.05e-10	5.63e-09	12.0402
SH3D19	-0.598364	8.04587	-6.78475	7.14e-10	5.7e-09	12.0271
LAMA2	-0.696928	6.35962	-6.78045	7.29e-10	5.81e-09	12.0069
LINC02785	0.778369	4.68885	6.77466	7.5e-10	5.96e-09	11.9796
ST6GAL2	-0.795625	5.62399	-6.76947	7.69e-10	6.1e-09	11.9552
KCNAB1	-0.99128	6.03404	-6.76594	7.82e-10	6.2e-09	11.9385
TNNT3	-0.775671	4.93409	-6.75455	8.26e-10	6.51e-09	11.885
APOBEC3A	0.8174	4.70288	6.75263	8.34e-10	6.57e-09	11.8759
RASGRP1	0.622041	5.16356	6.74601	8.61e-10	6.76e-09	11.8448
VCAM1	0.762845	6.5924	6.73829	8.93e-10	7e-09	11.8086
B3GNT5	0.832319	5.96221	6.73778	8.95e-10	7.02e-09	11.8061
LPL	1.27228	6.78125	6.73465	9.09e-10	7.12e-09	11.7915
LY6H	0.953362	4.71452	6.73384	9.12e-10	7.14e-09	11.7876
ANGPTL7	-1.13967	4.76673	-6.7278	9.39e-10	7.33e-09	11.7593
IGHV3-66	1.08042	4.99596	6.7069	1.04e-09	8.03e-09	11.6612
MREG	0.907576	4.83986	6.70394	1.05e-09	8.14e-09	11.6474
SMPX	-0.660381	4.31558	-6.70006	1.07e-09	8.28e-09	11.6292
PLXNA1	0.609284	8.30481	6.69873	1.08e-09	8.33e-09	11.6229
TMEM30B	-0.670323	6.69298	-6.69834	1.08e-09	8.34e-09	11.6211
SCARA3	-0.769977	7.66572	-6.69548	1.1e-09	8.44e-09	11.6077
NRIP3	0.595696	4.7416	6.69539	1.1e-09	8.44e-09	11.6073
TFCP2L1	0.80665	4.87404	6.68865	1.13e-09	8.7e-09	11.5757
LINC00702	-0.723244	5.5013	-6.68506	1.15e-09	8.84e-09	11.5589
TMSB15A	-0.61489	4.66462	-6.67753	1.19e-09	9.15e-09	11.5236
ICAM4	0.665553	4.91471	6.67045	1.24e-09	9.45e-09	11.4905
SHC4	-0.833445	5.85933	-6.66965	1.24e-09	9.48e-09	11.4868
TCN2	0.696062	5.7101	6.66959	1.24e-09	9.48e-09	11.4865
FXYD1	-0.853685	7.33933	-6.66802	1.25e-09	9.54e-09	11.4791
USP30-AS1	0.757565	5.32462	6.66672	1.26e-09	9.6e-09	11.473
SGK1	1.04799	8.57673	6.66603	1.26e-09	9.63e-09	11.4698
HMMR	0.641408	4.76269	6.65481	1.33e-09	1.01e-08	11.4174
SNAR-A3	0.649366	8.80712	6.65187	1.35e-09	1.03e-08	11.4036
HAND2-AS1	-0.949776	4.52529	-6.64643	1.39e-09	1.05e-08	11.3782
CD5	0.707346	5.07615	6.63871	1.44e-09	1.09e-08	11.3422
CXCL10	0.850228	5.08981	6.63757	1.45e-09	1.09e-08	11.3368
LUM	0.764787	9.14769	6.63072	1.49e-09	1.13e-08	11.3049
ENSG00000275691	-0.77805	5.70837	-6.62692	1.52e-09	1.15e-08	11.2871
ANGPTL1	-0.860135	5.51005	-6.62652	1.52e-09	1.15e-08	11.2852
RIN3	0.629971	6.40596	6.62576	1.53e-09	1.15e-08	11.2817
TMEM176A	0.942422	6.9124	6.61186	1.63e-09	1.22e-08	11.2169
HILPDA	-1.16038	7.44413	-6.61156	1.64e-09	1.22e-08	11.2155
CXCR4	1.24381	8.96808	6.60843	1.66e-09	1.24e-08	11.2009
GZMK	1.01462	5.81173	6.60101	1.72e-09	1.28e-08	11.1663
FCER1G	0.75813	6.66399	6.59936	1.74e-09	1.29e-08	11.1586
BDNF	-0.663646	4.58812	-6.59667	1.76e-09	1.3e-08	11.1461
DCN	-0.880907	9.45798	-6.59105	1.81e-09	1.34e-08	11.1199
CXCR2	0.914513	4.63817	6.59039	1.81e-09	1.34e-08	11.1168
HLA-DQA2	1.44409	7.3901	6.57814	1.92e-09	1.41e-08	11.0598
PLBD1	1.08757	7.71413	6.57618	1.94e-09	1.43e-08	11.0507
FMO3	0.821048	5.80702	6.56495	2.04e-09	1.5e-08	10.9985
TAGLN	-0.811946	10.707	-6.56486	2.04e-09	1.5e-08	10.9981
PID1	-0.636994	7.18481	-6.5616	2.08e-09	1.52e-08	10.9829
PPIF	0.783578	7.33673	6.55873	2.11e-09	1.54e-08	10.9695
RN7SL1	-0.613371	10.8005	-6.55042	2.19e-09	1.6e-08	10.931
IGHA2	1.37829	5.76615	6.53364	2.37e-09	1.72e-08	10.8531
C11orf96	-1.13899	11.2538	-6.532	2.39e-09	1.74e-08	10.8455
TSPAN8	-1.071	5.32058	-6.53124	2.4e-09	1.74e-08	10.8419
PLCE1	-0.720538	6.05981	-6.52144	2.51e-09	1.81e-08	10.7965
NR1D1	-0.75564	5.62952	-6.51991	2.53e-09	1.83e-08	10.7894
TCAP	-0.607321	6.00192	-6.51708	2.57e-09	1.85e-08	10.7763
COL10A1	0.939072	5.94904	6.51553	2.58e-09	1.86e-08	10.7691
HSPA6	0.617982	5.44744	6.50545	2.71e-09	1.95e-08	10.7224
ATP6V0D2	0.841499	4.56173	6.50461	2.72e-09	1.96e-08	10.7185
KLRB1	0.829553	5.85952	6.49463	2.85e-09	2.04e-08	10.6723
SCARNA5	-0.749619	6.76894	-6.48923	2.93e-09	2.09e-08	10.6473
SNORA28	-0.787516	8.07894	-6.47961	3.06e-09	2.18e-08	10.6028
ITM2A	-0.874265	7.45567	-6.46468	3.29e-09	2.33e-08	10.5338
PAWR	-0.633785	7.94837	-6.46258	3.32e-09	2.35e-08	10.5241
CCN3	-0.942224	9.69144	-6.4623	3.32e-09	2.35e-08	10.5228
TNFAIP2	0.89094	9.36596	6.46074	3.35e-09	2.36e-08	10.5156
GPC3	-0.662414	6.07394	-6.45609	3.42e-09	2.41e-08	10.4942
KLK1	0.740778	4.55519	6.4432	3.64e-09	2.55e-08	10.4347
LINC00844	-0.853085	4.94115	-6.44153	3.67e-09	2.57e-08	10.427
MOXD1	0.836679	5.35596	6.42929	3.88e-09	2.7e-08	10.3706
SLC17A9	0.800957	6.5074	6.42822	3.9e-09	2.72e-08	10.3656
C15orf48	1.56899	6.57125	6.42615	3.94e-09	2.74e-08	10.3561
PPP1R12B	-0.630193	6.53694	-6.42423	3.98e-09	2.76e-08	10.3472
CFP	0.823959	6.72981	6.40396	4.38e-09	3.02e-08	10.2539
CAND2	-0.662265	6.04433	-6.40065	4.45e-09	3.06e-08	10.2387
LOC644189	0.681292	5.29115	6.40048	4.45e-09	3.06e-08	10.2379
SCARNA11	-0.680654	5.47327	-6.39365	4.59e-09	3.15e-08	10.2065
RNF152	-0.620008	5.62808	-6.39112	4.65e-09	3.18e-08	10.1949
CALHM6	0.764758	6.40567	6.38665	4.75e-09	3.24e-08	10.1744
HEYL	-0.648928	7.25346	-6.37874	4.93e-09	3.36e-08	10.138
SPON1	-1.41222	6.18962	-6.35244	5.58e-09	3.76e-08	10.0173
RYR3	-0.762195	5.13288	-6.35078	5.62e-09	3.79e-08	10.0097
AMIGO2	-0.64687	7.37683	-6.34966	5.65e-09	3.81e-08	10.0046
CKMT2	-0.795565	6.11817	-6.34275	5.84e-09	3.93e-08	9.97293
MTUS2	-0.703824	4.34418	-6.34093	5.89e-09	3.95e-08	9.96459
DES	-2.15519	9.31212	-6.33833	5.96e-09	4e-08	9.95267
IGKV4-1	1.4633	6.34827	6.33428	6.07e-09	4.07e-08	9.93413
KMO	0.830923	5.105	6.32726	6.28e-09	4.19e-08	9.90201
NCEH1	0.82166	7.12971	6.32438	6.36e-09	4.24e-08	9.88883
ITGA5	-0.839014	7.72135	-6.31819	6.55e-09	4.36e-08	9.86048
IL18	0.906704	5.60413	6.31501	6.65e-09	4.42e-08	9.84594
GGTLC1	0.709366	5.70692	6.31441	6.66e-09	4.43e-08	9.84321
DBP	0.687222	5.60423	6.31269	6.72e-09	4.47e-08	9.83535
PGM5	-0.897849	6.43774	-6.31143	6.76e-09	4.49e-08	9.82961
SIGLEC9	0.691321	4.91981	6.30374	7.01e-09	4.65e-08	9.79446
NOXA1	0.620211	6.46606	6.29687	7.23e-09	4.79e-08	9.7631
HAND2	-1.14761	4.96317	-6.29638	7.25e-09	4.8e-08	9.76083
APOC1	2.31361	8.04385	6.2865	7.59e-09	5e-08	9.71575
PODN	-0.635089	4.9875	-6.2855	7.63e-09	5.01e-08	9.71117
ASGR2	0.586729	5.43356	6.28145	7.78e-09	5.1e-08	9.6927
TMIGD3	0.939516	5.4199	6.27945	7.85e-09	5.15e-08	9.68356
CSRP2	-0.879851	9.44654	-6.27924	7.86e-09	5.15e-08	9.6826
TGFBR3	-0.635528	5.63692	-6.2722	8.12e-09	5.31e-08	9.65052
MT2A	-0.644961	11.4298	-6.25519	8.79e-09	5.73e-08	9.57303
LOC100270746	-0.624484	5.83625	-6.24641	9.16e-09	5.96e-08	9.53307
FAM43A	0.739747	6.12337	6.24584	9.18e-09	5.97e-08	9.53046
TMOD1	-0.792621	5.87327	-6.24102	9.39e-09	6.09e-08	9.50857
LIMS2	-0.585087	8.24582	-6.23253	9.77e-09	6.32e-08	9.46994
FGF13	-0.642957	6.94942	-6.22542	1.01e-08	6.52e-08	9.43764
CD163	1.11053	9.37308	6.22387	1.02e-08	6.56e-08	9.43058
HS3ST2	1.53805	6.19558	6.21878	1.04e-08	6.69e-08	9.40749
RBPMS2	-1.25678	5.44817	-6.21718	1.05e-08	6.74e-08	9.40021
ABCC3	0.676418	6.40163	6.19026	1.19e-08	7.57e-08	9.27813
SLC39A11	0.591524	6.6876	6.18689	1.21e-08	7.67e-08	9.26284
GZMH	0.914501	6.50731	6.18238	1.23e-08	7.82e-08	9.24243
CRYBB1	0.61865	4.71731	6.17756	1.26e-08	7.98e-08	9.2206
MIR4697HG	-0.925516	6.36538	-6.17196	1.29e-08	8.18e-08	9.19524
P2RY8	0.598319	5.74096	6.1661	1.33e-08	8.38e-08	9.16873
MGAT4A	0.617329	6.65529	6.16096	1.36e-08	8.55e-08	9.14547
VNN2	0.894282	6.45875	6.15729	1.39e-08	8.69e-08	9.1289
TK1	0.837437	7.67875	6.15642	1.39e-08	8.72e-08	9.12494
NET1	-0.694346	8.14947	-6.15348	1.41e-08	8.83e-08	9.11167
GZMB	0.924344	6.68298	6.14831	1.44e-08	9.03e-08	9.08831
IGHM	1.42065	6.23769	6.14125	1.49e-08	9.31e-08	9.05643
JAKMIP2	0.798807	4.91769	6.12859	1.58e-08	9.81e-08	8.99933
ALDH1L1	-0.84207	5.19846	-6.12672	1.6e-08	9.89e-08	8.99086
PACSIN1	0.634671	5.16337	6.12566	1.6e-08	9.93e-08	8.98608
ID1	-0.742484	8.68596	-6.11225	1.71e-08	1.05e-07	8.92565
HBB	0.691364	7.73284	6.11008	1.72e-08	1.06e-07	8.91586
CYP27A1	0.909598	8.86577	6.10272	1.78e-08	1.1e-07	8.88273
MAOB	-0.703768	6.43308	-6.09856	1.82e-08	1.11e-07	8.86403
TNNT1	0.860306	5.13192	6.09399	1.86e-08	1.14e-07	8.84344
SPEG	-0.898886	6.74048	-6.08072	1.97e-08	1.2e-07	8.7838
MYO18B	-0.585694	4.44856	-6.06274	2.14e-08	1.3e-07	8.70307
STMN2	1.28573	5.29875	6.05908	2.18e-08	1.32e-07	8.68664
HIST2H2AA3	-0.682861	7.81952	-6.05294	2.24e-08	1.36e-07	8.65909
SELL	0.734754	5.68548	6.05262	2.25e-08	1.36e-07	8.65764
IGHV1-24	0.644787	4.52808	6.04833	2.29e-08	1.38e-07	8.63844
PRDM16-DT	-0.757374	6.36623	-6.04655	2.31e-08	1.39e-07	8.63046
DLX5	0.90877	5.20808	6.04453	2.33e-08	1.4e-07	8.62138
TIMP4	-0.841826	6.18548	-6.0437	2.34e-08	1.41e-07	8.61769
HPSE2	-0.813694	4.73529	-6.04231	2.36e-08	1.42e-07	8.61147
IGHV3-15	0.880232	4.81	6.04165	2.36e-08	1.42e-07	8.60851
CLEC5A	0.800791	4.92587	6.03834	2.4e-08	1.44e-07	8.59368
RNU105C	0.659292	4.45856	6.03646	2.42e-08	1.45e-07	8.58523
GPR84	0.703685	5.23115	6.03008	2.49e-08	1.49e-07	8.55668
CST6	-0.819027	6.74375	-6.02486	2.55e-08	1.52e-07	8.53333
PCLAF	0.718505	5.18356	6.02376	2.56e-08	1.53e-07	8.52839
HES4	-0.766828	9.3201	-6.02216	2.58e-08	1.54e-07	8.52123
IGLV6-57	0.967714	6.18433	6.02058	2.6e-08	1.55e-07	8.51418
SBSPON	-1.22656	6.83365	-6.01753	2.64e-08	1.57e-07	8.50053
TGFB3	-0.686224	6.56529	-6.0147	2.67e-08	1.59e-07	8.48789
MGST1	-0.932675	6.86663	-6.00338	2.82e-08	1.67e-07	8.43729
MRVI1	-0.703275	9.3674	-6.00002	2.86e-08	1.69e-07	8.42232
TMEM132A	0.627598	6.49067	5.98963	3e-08	1.77e-07	8.37591
CRTAC1	1.01263	7.19356	5.98073	3.12e-08	1.84e-07	8.33623
CNIH3	0.751768	5.00077	5.97466	3.21e-08	1.88e-07	8.30919
TIMD4	0.950288	5.06534	5.97362	3.23e-08	1.89e-07	8.30454
GFRA1	-0.708545	5.25534	-5.96091	3.42e-08	2e-07	8.24793
IGLV3-9	1.10102	5.08106	5.95664	3.49e-08	2.03e-07	8.22895
SLPI	-1.02417	6.2025	-5.95135	3.57e-08	2.07e-07	8.2054
HDC	0.837557	6.18712	5.95059	3.58e-08	2.08e-07	8.20202
PDE4D	-0.628093	5.19986	-5.9489	3.61e-08	2.1e-07	8.19451
MYH10	-0.921859	7.8001	-5.94515	3.67e-08	2.13e-07	8.17786
ALOX5AP	0.85607	6.65683	5.94409	3.69e-08	2.14e-07	8.17315
CTSL	0.648106	8.03428	5.9422	3.72e-08	2.16e-07	8.16472
ACOT4	0.706816	5.22923	5.93117	3.92e-08	2.26e-07	8.11574
ANGPTL5	-0.749168	4.72038	-5.91972	4.13e-08	2.36e-07	8.06491
ADAMTS8	-1.05677	6.95144	-5.91855	4.15e-08	2.38e-07	8.05972
VSTM1	0.766828	4.6799	5.91813	4.16e-08	2.38e-07	8.05785
ADAMDEC1	0.860894	4.68288	5.91458	4.22e-08	2.41e-07	8.04212
HTRA3	-0.676845	4.83365	-5.90947	4.32e-08	2.47e-07	8.01947
LMOD1	-0.90983	7.00808	-5.89133	4.7e-08	2.66e-07	7.93913
IGHV3-20	0.836687	4.73654	5.88514	4.83e-08	2.73e-07	7.91173
CAMK2N1	-0.625416	6.29135	-5.88287	4.88e-08	2.75e-07	7.90173
CCL13	1.011	5.86962	5.87944	4.96e-08	2.79e-07	7.88656
ASAH1	0.666853	9.18529	5.87847	4.98e-08	2.8e-07	7.88225
CILP	-1.30154	5.3599	-5.87514	5.05e-08	2.84e-07	7.86756
IFI6	0.650141	7.89106	5.87497	5.06e-08	2.84e-07	7.86681
PTP4A3	-0.68777	6.75755	-5.87047	5.16e-08	2.9e-07	7.84689
BCL2A1	0.882097	6.66495	5.86979	5.18e-08	2.91e-07	7.84391
SCIN	0.661288	4.7276	5.86164	5.37e-08	3.01e-07	7.8079
THEMIS2	0.77323	6.53587	5.86085	5.39e-08	3.02e-07	7.80443
SMIM25	0.698629	4.57894	5.84492	5.8e-08	3.23e-07	7.73417
TMEM61	-1.01592	5.56769	-5.83298	6.12e-08	3.4e-07	7.68155
COL3A1	0.631052	8.00125	5.82524	6.34e-08	3.51e-07	7.64749
HBD	1.59417	10.2357	5.81761	6.56e-08	3.62e-07	7.61391
ZNF385A	0.63419	7.1799	5.81705	6.57e-08	3.63e-07	7.61146
SIGLEC7	0.737826	4.92952	5.8082	6.84e-08	3.76e-07	7.57258
CASQ2	-1.29049	6.0601	-5.79931	7.12e-08	3.91e-07	7.53353
LINC00520	0.661404	4.27567	5.78632	7.55e-08	4.12e-07	7.47655
CYP27B1	0.663284	4.48663	5.78023	7.76e-08	4.23e-07	7.44984
POSTN	0.759503	8.84962	5.77743	7.86e-08	4.27e-07	7.43757
CNN1	-1.23305	10.6913	-5.7699	8.13e-08	4.41e-07	7.40456
DGKD	-0.607275	7.6351	-5.74958	8.91e-08	4.79e-07	7.31566
LINC01857	1.02357	4.92538	5.73587	9.48e-08	5.07e-07	7.25577
IGHV3-35	0.878315	4.71644	5.71221	1.05e-07	5.6e-07	7.1526
HRK	0.981644	5.19471	5.70308	1.1e-07	5.82e-07	7.11286
DIRAS1	0.765064	5.66702	5.70274	1.1e-07	5.83e-07	7.11138
CARTPT	-1.0184	4.59462	-5.70083	1.11e-07	5.87e-07	7.10306
BCL6B	0.781735	6.07837	5.70053	1.11e-07	5.88e-07	7.10174
TPSAB1	0.85554	6.1199	5.691	1.16e-07	6.12e-07	7.06031
BAMBI	-0.744443	7.67952	-5.68842	1.17e-07	6.19e-07	7.04909
MAFF	-0.761358	6.99115	-5.68226	1.2e-07	6.35e-07	7.02231
HPGDS	0.711242	5.9476	5.67908	1.22e-07	6.43e-07	7.00848
DMPK	-0.60682	7.97683	-5.67578	1.24e-07	6.51e-07	6.99417
MMP19	0.829505	7.1312	5.66965	1.27e-07	6.68e-07	6.96755
DIO3	-0.764919	4.50308	-5.66111	1.32e-07	6.91e-07	6.93053
ASB16	0.621072	5.38606	5.65325	1.37e-07	7.14e-07	6.89647
SBSN	0.713718	4.5101	5.64631	1.41e-07	7.35e-07	6.86641
ADORA3	0.835921	5.24317	5.64071	1.45e-07	7.52e-07	6.84218
ASPN	-0.667826	7.65692	-5.63635	1.48e-07	7.66e-07	6.82332
ADAMTS4	-0.976385	6.24663	-5.6363	1.48e-07	7.66e-07	6.82307
GPNMB	0.721048	6.95067	5.6342	1.49e-07	7.72e-07	6.81401
UNC13C	-0.668576	4.73471	-5.60236	1.72e-07	8.82e-07	6.6765
GALNT16	-0.70648	6.13413	-5.60152	1.73e-07	8.85e-07	6.67289
GPR171	0.663565	5.56625	5.59439	1.78e-07	9.11e-07	6.64214
IL10	0.627246	4.89615	5.58888	1.83e-07	9.31e-07	6.61841
CA12	0.621888	5.39288	5.58218	1.88e-07	9.56e-07	6.58957
XK	-0.677366	5.12231	-5.56738	2.01e-07	1.02e-06	6.52591
SLC16A6	0.71405	5.11317	5.55952	2.08e-07	1.05e-06	6.49218
C5AR1	0.897441	6.98885	5.53881	2.28e-07	1.14e-06	6.40331
NPNT	-0.841623	7.66962	-5.52889	2.38e-07	1.19e-06	6.36081
ACTBL2	-0.802178	8.6875	-5.52186	2.45e-07	1.23e-06	6.33073
RNA5-8SN5	-0.971449	11.0255	-5.51638	2.51e-07	1.25e-06	6.30731
IGHV4-59	0.834041	5.34721	5.51531	2.53e-07	1.26e-06	6.30273
ENSG00000226197	-0.77817	4.94	-5.4991	2.71e-07	1.34e-06	6.2335
HTRA4	1.23171	5.44519	5.49572	2.75e-07	1.36e-06	6.21904
IGLV3-12	0.934791	4.94077	5.4941	2.77e-07	1.37e-06	6.21213
ADH1B	-0.63265	5.9574	-5.48196	2.93e-07	1.44e-06	6.16039
GCHFR	0.819503	6.61942	5.45583	3.28e-07	1.6e-06	6.04919
KRT18	0.755054	7.07466	5.45521	3.29e-07	1.61e-06	6.04654
RELT	0.658807	7.22481	5.4549	3.29e-07	1.61e-06	6.04524
SLC11A1	0.647484	5.22929	5.45169	3.34e-07	1.63e-06	6.03158
CXCR6	0.614563	4.8426	5.44835	3.39e-07	1.65e-06	6.0174
GPR68	0.776468	6.68144	5.44543	3.43e-07	1.67e-06	6.005
MCOLN2	0.587317	5.08452	5.4414	3.5e-07	1.7e-06	5.98791
GRP	0.609598	4.43673	5.44106	3.5e-07	1.7e-06	5.98645
IFI27	0.740265	8.50942	5.43407	3.61e-07	1.75e-06	5.95679
FHL5	-1.30357	6.49913	-5.43072	3.66e-07	1.77e-06	5.94258
IGLV3-27	1.00213	5.24202	5.42916	3.69e-07	1.78e-06	5.936
C1QTNF7	-0.669714	5.43538	-5.42691	3.72e-07	1.8e-06	5.92646
HMGA1	0.637114	6.26356	5.42565	3.74e-07	1.81e-06	5.9211
ID4	-0.600174	8.23981	-5.41602	3.91e-07	1.88e-06	5.88034
ATP1B1	0.608128	7.78433	5.40931	4.02e-07	1.93e-06	5.85195
SMPDL3A	0.86294	5.99538	5.40857	4.03e-07	1.94e-06	5.84882
CLEC10A	0.607801	6.22154	5.40161	4.16e-07	1.99e-06	5.81936
CLC	0.828099	4.44827	5.3998	4.19e-07	2.01e-06	5.81173
SEMA3B	-0.654957	7.38346	-5.39759	4.23e-07	2.02e-06	5.8024
OGN	-0.917108	8.52611	-5.38963	4.38e-07	2.09e-06	5.76876
SNORA54	-0.631627	8.97865	-5.38779	4.42e-07	2.1e-06	5.76102
RTN4R	0.725482	5.21962	5.38729	4.43e-07	2.11e-06	5.75889
NGFR	-0.82629	5.29779	-5.37688	4.63e-07	2.2e-06	5.71501
MARCO	1.64005	7.88125	5.36252	4.93e-07	2.33e-06	5.65452
FOXS1	-0.670667	8.10904	-5.34947	5.22e-07	2.45e-06	5.59959
COLEC12	0.601652	7.11317	5.34418	5.34e-07	2.51e-06	5.57739
GJA4	-0.699996	6.99587	-5.33849	5.47e-07	2.57e-06	5.5535
CPE	-0.649093	9.53192	-5.32904	5.7e-07	2.67e-06	5.51384
HSD11B1	-0.830406	6.25106	-5.32009	5.92e-07	2.77e-06	5.47631
HRCT1	-0.769714	6.33904	-5.31818	5.97e-07	2.79e-06	5.46828
IGHV3-49	0.79277	4.63712	5.31647	6.02e-07	2.8e-06	5.46115
MLC1	0.613006	4.80413	5.31292	6.11e-07	2.84e-06	5.44625
HSPB6	-0.652166	6.08788	-5.31075	6.17e-07	2.87e-06	5.43718
ADM	-0.808108	8.42442	-5.3087	6.22e-07	2.89e-06	5.42859
FLNA	-0.584997	7.35045	-5.3006	6.45e-07	2.99e-06	5.39471
CTSLP8	0.840754	7.70981	5.29126	6.71e-07	3.1e-06	5.35568
TMEM266	0.608621	4.37865	5.2891	6.77e-07	3.12e-06	5.34666
CPNE5	0.607582	5.99625	5.28546	6.88e-07	3.17e-06	5.33146
ITGB2	0.98977	7.23082	5.25292	7.91e-07	3.61e-06	5.19587
OMD	-0.701557	6.25712	-5.2495	8.03e-07	3.66e-06	5.18162
F13A1	0.648598	7.14861	5.24741	8.1e-07	3.69e-06	5.17296
IGFBP1	0.786683	4.50308	5.24191	8.3e-07	3.78e-06	5.1501
MT1F	0.609453	6.71663	5.22709	8.84e-07	4.01e-06	5.08857
GAS1	-0.662277	6.58346	-5.20256	9.82e-07	4.43e-06	4.98696
IGLV3-25	1.08775	5.94625	5.19833	1e-06	4.51e-06	4.96946
RCAN2	-0.760646	9.16077	-5.18353	1.07e-06	4.78e-06	4.90833
GNAI1	-0.632087	5.55663	-5.18192	1.07e-06	4.81e-06	4.90166
IGHV5-51	0.686675	4.79615	5.17734	1.09e-06	4.9e-06	4.88277
NPY1R	-0.839727	5.56173	-5.16944	1.13e-06	5.05e-06	4.8502
NTRK3	-0.659048	6.58596	-5.16773	1.14e-06	5.09e-06	4.84315
CPA3	0.715516	5.90529	5.16109	1.17e-06	5.22e-06	4.8158
TNFSF13	0.59311	6.38808	5.15631	1.2e-06	5.32e-06	4.79616
PALM	-0.813714	7.54385	-5.13667	1.3e-06	5.75e-06	4.7154
NTN1	-0.835901	7.53827	-5.12318	1.38e-06	6.06e-06	4.66009
HIST1H1D	-0.641975	7.20779	-5.11695	1.41e-06	6.21e-06	4.63453
GSTM5	-0.791043	6.35317	-5.11429	1.43e-06	6.28e-06	4.62363
GADD45G	-0.697263	6.93125	-5.11148	1.45e-06	6.35e-06	4.61213
DNAJC5B	0.587304	4.42365	5.10744	1.47e-06	6.45e-06	4.5956
SAA1	-1.37836	6.29894	-5.10433	1.49e-06	6.53e-06	4.58291
LRRC55	-0.591019	4.4776	-5.09345	1.56e-06	6.82e-06	4.53842
HEY2	-0.721967	6.19529	-5.09307	1.56e-06	6.82e-06	4.53689
IGKV2D-30	0.664513	4.65231	5.08616	1.61e-06	7.01e-06	4.50867
RERG	-0.714778	6.83606	-5.07043	1.72e-06	7.47e-06	4.44453
MCAM	-0.850571	9.54625	-5.05697	1.82e-06	7.87e-06	4.38974
AGRP	0.594348	4.65433	5.05479	1.84e-06	7.94e-06	4.38085
HPSE	0.62266	4.89668	5.0423	1.94e-06	8.33e-06	4.33011
PRICKLE1	-0.593859	5.77971	-5.04075	1.95e-06	8.38e-06	4.32381
PDE1C	-0.605155	4.69612	-5.02533	2.08e-06	8.9e-06	4.26127
CCL7	0.739631	4.76529	5.0234	2.1e-06	8.96e-06	4.25347
IGF1	-0.821617	6.61832	-4.98202	2.49e-06	1.05e-05	4.08626
PTPRO	0.593938	5.45577	4.97508	2.57e-06	1.08e-05	4.05831
SNAP25	-0.585524	5.84038	-4.96081	2.73e-06	1.14e-05	4.00087
EGFL6	0.659954	4.56471	4.95858	2.75e-06	1.15e-05	3.99193
GALNT15	-0.832004	6.36971	-4.95234	2.82e-06	1.18e-05	3.96686
ACTG2	-1.04204	8.28779	-4.94406	2.92e-06	1.22e-05	3.93362
IGLV4-69	0.667184	4.63837	4.93816	2.99e-06	1.25e-05	3.90997
SGCA	-0.643379	8.75	-4.93688	3.01e-06	1.25e-05	3.90481
RASD1	-1.05942	7.13683	-4.93426	3.04e-06	1.27e-05	3.89432
CXCL9	0.825607	6.24462	4.92929	3.11e-06	1.29e-05	3.8744
IGLV3-1	1.01668	5.82538	4.92715	3.13e-06	1.3e-05	3.86587
MYH11	-0.896197	11.1928	-4.92668	3.14e-06	1.3e-05	3.86397
CSRNP1	-0.70752	5.78173	-4.90805	3.39e-06	1.4e-05	3.78948
PNPLA3	0.611126	4.81317	4.90507	3.44e-06	1.41e-05	3.77759
PDZRN4	-0.976143	5.88851	-4.90315	3.46e-06	1.42e-05	3.76993
BCHE	-0.60819	4.62135	-4.88983	3.66e-06	1.5e-05	3.71683
PTGFR	-0.725851	5.37971	-4.88234	3.77e-06	1.54e-05	3.68699
MGP	-0.596429	11.5657	-4.87857	3.83e-06	1.56e-05	3.67199
PKD2L1	0.974919	5.28625	4.85246	4.27e-06	1.73e-05	3.5683
KRT31	0.593702	4.91933	4.85232	4.27e-06	1.73e-05	3.56774
GDF10	-0.895598	6.22952	-4.84599	4.38e-06	1.77e-05	3.54263
CSF3	-0.96188	4.45212	-4.84065	4.48e-06	1.81e-05	3.52148
WFDC1	-0.789627	7.03183	-4.83593	4.57e-06	1.84e-05	3.50282
HBQ1	0.864936	5.96442	4.82702	4.74e-06	1.9e-05	3.46758
IGHV3-16	0.593723	4.42077	4.82633	4.75e-06	1.91e-05	3.46484
KRT16	-0.651996	5.26971	-4.82473	4.78e-06	1.92e-05	3.45853
CHIT1	0.717805	4.76481	4.82318	4.81e-06	1.93e-05	3.45242
RARRES1	-0.854306	7.26606	-4.7549	6.36e-06	2.5e-05	3.18395
MAOA	-0.61381	7.5999	-4.74083	6.74e-06	2.63e-05	3.1289
SRPX	-0.625888	7.11846	-4.71712	7.42e-06	2.88e-05	3.03645
JUNB	-0.62747	7.00827	-4.71495	7.48e-06	2.91e-05	3.02797
IGKV2D-24	0.68181	4.67721	4.70118	7.91e-06	3.06e-05	2.97443
CLDN11	-0.615292	5.18663	-4.68299	8.51e-06	3.27e-05	2.90385
APOC2	0.976513	5.03731	4.67785	8.69e-06	3.34e-05	2.88392
DNASE2B	0.632054	4.40106	4.67262	8.88e-06	3.4e-05	2.86369
ACTA1	-1.17776	5.31317	-4.66619	9.11e-06	3.48e-05	2.83882
ABRA	-0.777582	4.78096	-4.65135	9.67e-06	3.68e-05	2.78148
DDIT4	-0.660795	8.26673	-4.6317	1.05e-05	3.96e-05	2.70577
NFE2	0.700828	5.27212	4.60472	1.17e-05	4.37e-05	2.60213
SHANK3	0.672936	6.95904	4.59295	1.22e-05	4.57e-05	2.55709
PPP1R3C	-0.635822	8.44644	-4.57361	1.32e-05	4.91e-05	2.48317
COL4A4	-0.597267	6.39231	-4.57233	1.33e-05	4.93e-05	2.47827
KRT18P55	0.630679	6.61529	4.57116	1.33e-05	4.95e-05	2.47381
SNORD66	-0.597913	6.37731	-4.56962	1.34e-05	4.97e-05	2.46795
CXCL5	0.792969	5.66096	4.55992	1.39e-05	5.15e-05	2.43099
SPOCD1	0.812406	6.735	4.5533	1.43e-05	5.28e-05	2.40576
ITGA8	-0.738141	8.73856	-4.5506	1.45e-05	5.33e-05	2.3955
CARMN	-0.662823	7.48744	-4.54892	1.46e-05	5.36e-05	2.38911
SCD	0.79472	6.21298	4.54384	1.49e-05	5.46e-05	2.36981
ITGA7	-0.672282	9.67654	-4.53456	1.54e-05	5.64e-05	2.33457
ZBTB16	-0.7513	7.48183	-4.5262	1.59e-05	5.81e-05	2.30287
MCEMP1	0.815909	5.26904	4.51087	1.69e-05	6.15e-05	2.24484
C4B	0.780741	7.99913	4.50678	1.72e-05	6.23e-05	2.22941
CXCL1	0.797143	5.92673	4.45659	2.09e-05	7.49e-05	2.04046
GPR20	-0.774228	6.55462	-4.45452	2.11e-05	7.54e-05	2.03269
HLF	-0.681267	6.14058	-4.42403	2.38e-05	8.43e-05	1.91864
SDS	1.11415	6.24577	4.41237	2.49e-05	8.79e-05	1.87518
SHISA3	0.773238	6.54644	4.39315	2.68e-05	9.43e-05	1.8037
HAMP	0.981325	6.2525	4.36727	2.97e-05	0.000103491	1.70779
C12orf75	-0.594882	8.24846	-4.34812	3.19e-05	0.000110718	1.63707
DEPP1	-0.674965	8.94962	-4.3304	3.42e-05	0.000118001	1.57183
SNORD38A	-0.679064	7.06404	-4.30377	3.79e-05	0.000129768	1.47411
IGLV3-10	0.761921	4.76808	4.22784	5.06e-05	0.000169576	1.19782
PF4	0.845582	5.44615	4.20534	5.51e-05	0.000183429	1.11665
DNASE1L3	0.665068	6.22096	4.19842	5.65e-05	0.000187818	1.09174
MUSTN1	-1.07469	7.97327	-4.17002	6.29e-05	0.000207327	0.989797
C1QTNF4	0.611197	5.24808	4.11949	7.6e-05	0.000246361	0.809661
TPPP3	0.627487	6.62288	4.11698	7.68e-05	0.00024852	0.800722
IGLV8-61	0.696083	4.69154	4.10731	7.96e-05	0.000256981	0.766464
MYRIP	-0.631665	5.57606	-4.09502	8.33e-05	0.000268038	0.722985
TENT5B	-0.58841	6.06933	-4.0853	8.64e-05	0.00027697	0.688663
GPIHBP1	0.708087	6.77779	4.08417	8.67e-05	0.000278026	0.684666
SAA2	-0.634487	4.70947	-4.07968	8.82e-05	0.000282438	0.668821
CKB	-0.809023	6.91067	-4.05283	9.74e-05	0.000309681	0.574432
HSPB3	-0.730455	5.61394	-4.03594	0.000103663	0.000328086	0.515243
FPR1	0.588534	7.81933	4.01876	0.000110425	0.0003473	0.455266
ABCG1	0.607391	6.08298	4.01757	0.000110907	0.00034859	0.45113
ITLN1	-1.45284	7.88038	-3.95431	0.000139754	0.000432225	0.231896
CCN5	-0.699685	10.2175	-3.94167	0.000146319	0.000450739	0.188406
PITX1	-0.642362	5.14582	-3.93833	0.000148105	0.000455716	0.176915
PPBP	0.802729	5.11087	3.92618	0.000154769	0.000474828	0.135236
PTX3	-0.795329	6.42462	-3.87646	0.000185146	0.000559563	-0.0343552
SRL	-0.797358	5.28327	-3.8464	0.000206186	0.000617433	-0.136108
CXCL8	0.638832	4.81327	3.83174	0.000217253	0.000647842	-0.185508
PLIN4	-0.866617	5.56846	-3.80502	0.000238903	0.000706815	-0.275209
AVPR1A	-0.939188	5.31288	-3.78588	0.000255654	0.000752682	-0.339159
KCNJ8	-0.621205	6.03471	-3.75635	0.000283701	0.000829089	-0.437329
OLR1	0.620497	5.09596	3.74729	0.000292883	0.000853752	-0.467351
C7	-0.897383	6.95519	-3.73577	0.000304956	0.000884674	-0.505416
BGLAP	0.586671	6.03952	3.72514	0.000316514	0.000915562	-0.540458
GREM2	-0.695043	5.02087	-3.70019	0.000345316	0.000991865	-0.622457
IGKV2D-29	0.626654	5.9049	3.67242	0.000380275	0.0010837	-0.713184
HBG1	0.882267	5.92178	3.62484	0.000448111	0.00125838	-0.867439
HLA-DRB6	0.620729	4.33212	3.44078	0.000834215	0.00222931	-1.44932
SOST	-0.916385	7.13144	-3.42562	0.000877173	0.00233301	-1.49618
NR4A3	-0.61548	5.96351	-3.3703	0.00105222	0.00276267	-1.66576
FOSB	1.01475	8.09067	3.33924	0.00116437	0.0030288	-1.76001
HBM	0.71641	5.3376	3.31265	0.00126916	0.00328193	-1.84011
RBP4	-0.592427	5.84952	-3.20144	0.00181076	0.00455321	-2.16956
G0S2	-0.625781	7.38596	-2.92904	0.0041729	0.00979886	-2.93704
RPA4	-0.772087	7.18375	-2.91751	0.00431801	0.0100915	-2.96824
REP15	-0.640393	6.15798	-2.86627	0.005021	0.0115676	-3.10571
ENSG00000250993	-0.683482	5.58625	-2.83552	0.00549198	0.0125461	-3.18723
S100A8	0.613358	8.63865	2.8202	0.00574125	0.0130698	-3.22754
FOS	0.599917	9.83231	2.81104	0.00589531	0.0133839	-3.25157
ALAS2	0.630749	5.88019	2.72329	0.00757355	0.0167898	-3.47825
GPR182	-0.765089	6.20125	-2.7062	0.00794728	0.0175201	-3.5217
KRT79	-0.729296	5.76471	-2.67794	0.00860186	0.0188274	-3.59299
CCDC66	-0.622075	5.94413	-2.67573	0.00865507	0.0189259	-3.59853
GPR179	-0.779404	6.57404	-2.66081	0.00902202	0.0196508	-3.63588
PPP6R1	-0.757793	7.27952	-2.54513	0.0123806	0.0261361	-3.91922
LINC02148	-0.663222	5.69769	-2.53525	0.0127142	0.0267492	-3.94291
ENSG00000232234	-0.745884	7.71913	-2.50499	0.0137862	0.0287523	-4.01496
ENSG00000249996	-0.657698	5.8225	-2.40924	0.017731	0.0359052	-4.23784
VPS18	-0.594124	9.61125	-2.36364	0.0199405	0.0399413	-4.34125
XLOC_008559	-0.696186	8.65125	-2.36038	0.0201076	0.0402252	-4.34858
CD86	-0.690634	9.01808	-2.31119	0.0227803	0.0449608	-4.45799
LINC01911	-0.686629	8.98702	-2.29087	0.0239732	0.0470156	-4.50259
