# Supplementary material for: Searching for Hub Genes of Quince–Basil Co-Administration Against Atherosclerosis Using Bioinformatics Analysis and Experimental Validation
Source: Pharmaceuticals (Basel). 2024 Oct 25;17(11):1433. doi: 10.3390/ph17111433 (PMC11597616; doi:10.3390/ph17111433)
Supplement: Supplementary file 1 [file pharmaceuticals-17-01433-s001.zip › pharmaceuticals-3261423-supplementary/Supplementary table/Network.xlsx]

## Sheet: Sheet1
ID	Target
Isoquercitrin	TOP2A
Isoquercitrin	PTPN1
Isoquercitrin	F10
Isoquercitrin	AKR1B1
Isoquercitrin	CA2
Isoquercitrin	CA7
Isoquercitrin	CA12
Isoquercitrin	CA4
Isoquercitrin	NOX4
Isoquercitrin	ADRA2C
Isoquercitrin	ACHE
Isoquercitrin	NQO2
Isoquercitrin	RPS6KA3
Isoquercitrin	NMUR2
Isoquercitrin	ADRA2A
Isoquercitrin	PTGS2
Isoquercitrin	CD38
Isoquercitrin	PDE5A
Isoquercitrin	TNF
Isoquercitrin	IL2
Isoquercitrin	XDH
Isoquercitrin	ADORA1
Isoquercitrin	ALOX5
Isoquercitrin	SLC29A1
Isoquercitrin	ADORA3
Isoquercitrin	KCNA3
Isoquercitrin	PLG
Isoquercitrin	ABCG2
Isoquercitrin	CYP1B1
Isoquercitrin	APP
Isoquercitrin	TERT
Quercetin 3-galactoside	TOP2A
Quercetin 3-galactoside	PTPN1
Quercetin 3-galactoside	PRSS1
Quercetin 3-galactoside	NOS2
Quercetin 3-galactoside	PTGS1
Quercetin 3-galactoside	PTGS2
Quercetin 3-galactoside	HSP90
Quercetin 3-galactoside	PIK3CG
Quercetin 3-galactoside	NCOA2
Quercetin 3-galactoside	AKR1B1
Quercetin 3-galactoside	CA2
Quercetin 3-galactoside	CA7
Quercetin 3-galactoside	CA12
Quercetin 3-galactoside	CA4
Quercetin 3-galactoside	NOX4
Quercetin 3-galactoside	ADRA2C
Quercetin 3-galactoside	ACHE
Quercetin 3-galactoside	NQO2
Quercetin 3-galactoside	RPS6KA3
Quercetin 3-galactoside	NMUR2
Quercetin 3-galactoside	ADRA2A
Quercetin 3-galactoside	CD38
Quercetin 3-galactoside	PDE5A
Quercetin 3-galactoside	TNF
Quercetin 3-galactoside	IL2
Quercetin 3-galactoside	XDH
Quercetin 3-galactoside	ADORA1
Quercetin 3-galactoside	ALOX5
Quercetin 3-galactoside	SLC29A1
Quercetin 3-galactoside	TERT
Sitosterol	PGR
Sitosterol	NCOA2
Sitosterol	NR3C2
Sitosterol	HMGCR
Sitosterol	CYP51A1
Sitosterol	AR
Sitosterol	NPC1L1
Sitosterol	NR1H3
Sitosterol	CYP17A1
Sitosterol	RORC
Sitosterol	CYP19A1
Sitosterol	ESR2
Sitosterol	ESR1
Sitosterol	SHBG
Sitosterol	SREBF2
Sitosterol	CYP2C19
Sitosterol	SLC6A2
Sitosterol	BCHE
Sitosterol	RORA
Sitosterol	PTPN1
Sitosterol	SERPINA6
Sitosterol	SLC6A4
Sitosterol	G6PD
Sitosterol	NR1I3
Sitosterol	CHRM2
Sitosterol	ACHE
Sitosterol	VDR
Sitosterol	CES2
Sitosterol	NR1H2
Sitosterol	CDC25A
Sitosterol	PTGER1
Sitosterol	PTGER2
Sitosterol	HSD11B1
Sitosterol	DHCR7
Sitosterol	GLRA1
Sitosterol	PPARD
Sitosterol	SQLE
Sitosterol	PTPN6
Sitosterol	FDFT1
Sitosterol	NOS2
Sitosterol	NR3C1
Sitosterol	CDC25B
Sitosterol	SHH
Sitosterol	UGT2B7
Sitosterol	HSD11B2
Sitosterol	DRD2
Sitosterol	POLB
Sitosterol	SOAT1
Sitosterol	NR1H4
Sitosterol	ACVR1
Sitosterol	ACSS2
Sitosterol	ADCY1
Sitosterol	ABL2
Sitosterol	COX7A1
Sitosterol	SLC25A5
Sitosterol	ACSS1
Sitosterol	CES1
Sitosterol	ABCA1
Sitosterol	ITGAL
Sitosterol	COX8A
Sitosterol	SLC25A4
Sitosterol	SNAI2
Sitosterol	FGF23
Sitosterol	BAX
Sitosterol	S100G
Sitosterol	TRIM24
Sitosterol	ANPEP
Sitosterol	ASNA1
Sitosterol	COX5B
Sitosterol	NT5C2
Sitosterol	ADH1B
Sitosterol	FECH
Sitosterol	ABL1
Sitosterol	CDK15
Sitosterol	SLC25A6
Sitosterol	APAF1
Sitosterol	ABCB11
Sitosterol	NFKB1
Sitosterol	MED1
Sitosterol	GFI1
Sitosterol	KL
Sitosterol	CYP27A1
Sitosterol	CYP27B1
Sitosterol	ABCC2
Sitosterol	ADRBK2
Sitosterol	COX7C
Sitosterol	AMHR2
Sitosterol	ADRBK1
Sitosterol	COX4I1
Sitosterol	PRKAA1
Sitosterol	COX6B1
Sitosterol	ASS1
Sitosterol	COX7B
Sitosterol	ABCC8
Sitosterol	ABCB1
Sitosterol	AKR1C3
Sitosterol	SNAI1
Sitosterol	LANCL2
Sitosterol	CYP2R1
Sitosterol	KANK2
Sitosterol	GC
Sitosterol	AKT1
Sitosterol	ESRRG
Sitosterol	COX1
Sitosterol	TNK2
Sitosterol	COX5A
Sitosterol	PLA2G1B
Sitosterol	ABCC9
Sitosterol	FABP6
Sitosterol	ACVR1B
Sitosterol	COX2
Sitosterol	HDAC2
Sitosterol	ABCG1
Sitosterol	CYP24A1
Sitosterol	CYP3A4
Sitosterol	WNT4
Sitosterol	PML
Sitosterol	IRX5
Sitosterol	SNW1
Sitosterol	ADH1A
Sitosterol	COX6C
Sitosterol	ACVRL1
Sitosterol	ASNS
Sitosterol	COX3
Sitosterol	COX6A2
Sitosterol	ADH1C
Sitosterol	AFG3L2
Sitosterol	ACSL1
Sitosterol	NAE1
Sitosterol	ALK
Sitosterol	ARAF
Sitosterol	GPBAR1
Sitosterol	CALB1
Sitosterol	TCF3
Sitosterol	B4GALT1
Sitosterol	RXRA
Amygdalin	PTGS1
Amygdalin	PTGS2
Amygdalin	HSP90
Amygdalin	PIK3CG
Amygdalin	PRKACA
Amygdalin	NCOA2
Amygdalin	VEGFA
Amygdalin	FGF1
Amygdalin	HPSE
Amygdalin	SLC6A2
Amygdalin	FUCA1
Amygdalin	FGF2
Amygdalin	SSTR5
Amygdalin	SSTR2
Amygdalin	SSTR4
Amygdalin	SSTR1
Amygdalin	SSTR3
Amygdalin	CA2
Amygdalin	ADORA2A
Amygdalin	CA1
Amygdalin	CA12
Amygdalin	CA9
Amygdalin	LGALS3
Amygdalin	LGALS9
Amygdalin	MGAM
Amygdalin	SI
Amygdalin	CA14
Amygdalin	FOLH1
Amygdalin	AMY2A
Amygdalin	TREH
Amygdalin	SLC5A2
Amygdalin	HK2
Amygdalin	HK1
Amygdalin	ADA
Amygdalin	MMP13
Amygdalin	MMP1
Amygdalin	MMP7
Amygdalin	MMP12
Amygdalin	MMP8
Amygdalin	NAALAD2
Amygdalin	CDA
Amygdalin	HRAS
Amygdalin	ADORA3
Amygdalin	NEU4
Amygdalin	HPRT1
Amygdalin	GAA
Amygdalin	SLC29A1
Amygdalin	MGMT
Beta-carotene	RDH11
Beta-carotene	RDH5
Beta-carotene	ALDH1A1
Beta-carotene	ALDH1A2
Beta-carotene	GRIA2
Beta-carotene	GRIN2D
Beta-carotene	KCNA3
Beta-carotene	KCNC3
Beta-carotene	KCNB1
Beta-carotene	ADH1C
Beta-carotene	ALDH2
Beta-carotene	GUCY1B3
Beta-carotene	RXRB
Beta-carotene	RARB
Beta-carotene	VDR
Beta-carotene	SCN5A
Beta-carotene	CACNA1B
Beta-carotene	KCNH2
Beta-carotene	ADH7
Beta-carotene	AQP8
Beta-carotene	ASPA
Beta-carotene	APOE
Beta-carotene	MC4R
Beta-carotene	SPARC
Beta-carotene	CRLF1
Beta-carotene	LEP
Beta-carotene	KCNE5
Beta-carotene	ZPR1
Beta-carotene	PAX7
Beta-carotene	ADH4
Beta-carotene	ACY1
Beta-carotene	RBP3
Beta-carotene	ALDH1A3
Beta-carotene	RLBP1
Beta-carotene	CHRNA4
Beta-carotene	GRIN2C
Beta-carotene	CHRFAM7A
Beta-carotene	PRKAB1
Beta-carotene	KCNA1
Beta-carotene	ADH1B
Beta-carotene	KCNB2
Beta-carotene	KCNA4
Beta-carotene	GATM
Beta-carotene	RARRES1
Beta-carotene	RXRG
Beta-carotene	CACNB1
Beta-carotene	KCNJ11
Beta-carotene	CACNA1C
Beta-carotene	CACNA1G
Beta-carotene	NFIB
Beta-carotene	ARX
Beta-carotene	NRXN1
Beta-carotene	SOX15
Beta-carotene	IL1B
Beta-carotene	SORCS3
Beta-carotene	FADD
Beta-carotene	NLGN1
Beta-carotene	PPARD
Beta-carotene	ALDH3B1
Beta-carotene	ALDH3B2
Beta-carotene	GJA5
Beta-carotene	RETSAT
Beta-carotene	RDH12
Beta-carotene	RDH14
Beta-carotene	GRIN3B
Beta-carotene	GRIN2B
Beta-carotene	GRIK2
Beta-carotene	ADH1A
Beta-carotene	KCNA2
Beta-carotene	DLG4
Beta-carotene	KCNA5
Beta-carotene	KCNA7
Beta-carotene	KCNK4
Beta-carotene	NR0B1
Beta-carotene	RARA
Beta-carotene	CACNA1F
Beta-carotene	CACNA1S
Beta-carotene	CACNA1D
Beta-carotene	CACNB2
Beta-carotene	CYGB
Beta-carotene	IGF1
Beta-carotene	EDN1
Beta-carotene	CNTNAP4
Beta-carotene	SLC17A7
Beta-carotene	RNASE8
Beta-carotene	SNTG2
Beta-carotene	RAPGEF2
Beta-carotene	NKX2-1
Beta-carotene	NPPA
Beta-carotene	RNASE2
Beta-carotene	FAS
Beta-carotene	RDH13
Beta-carotene	DHRS4
Beta-carotene	RDH8
Beta-carotene	CHRNA7
Beta-carotene	GRIN3A
Beta-carotene	GRIN1
Beta-carotene	KCNA10
Beta-carotene	TPO
Beta-carotene	KCNC2
Beta-carotene	RNASE1
Beta-carotene	KCNA6
Beta-carotene	IYD
Beta-carotene	RARG
Beta-carotene	GPRC5A
Beta-carotene	CACNA1A
Beta-carotene	CACNB4
Beta-carotene	SLC6A4
Beta-carotene	FBP1
Beta-carotene	NRXN3
Beta-carotene	SHANK3
Beta-carotene	OXT
Beta-carotene	RNASE4
Beta-carotene	CYP11A1
Beta-carotene	KCNIP2
Beta-carotene	SCGB1A1
Beta-carotene	DARS
Beta-carotene	MIP
Beta-carotene	STX1A
Beta-carotene	NRXN2
Beta-carotene	DAB2IP
Beta-carotene	DHRS3
Beta-carotene	RBP1
Beta-carotene	LRAT
Beta-carotene	GRIN2A
Beta-carotene	GABRA1
Beta-carotene	KCND1
Beta-carotene	GAMT
Beta-carotene	CAT
Beta-carotene	KCNC1
Beta-carotene	KCND2
Beta-carotene	KCND3
Beta-carotene	KCNQ1
Beta-carotene	PGR
Beta-carotene	RXRA
Beta-carotene	CACNA1I
Beta-carotene	ALDH1B1
Beta-carotene	CACNB3
Beta-carotene	DGKI
Beta-carotene	LRRC4B
Beta-carotene	ACY3
Beta-carotene	MAGI2
Beta-carotene	RAB3A
Beta-carotene	SCN10A
Beta-carotene	GPX7
Beta-carotene	OXTR
Beta-carotene	ANK3
Beta-carotene	RYR3
Beta-carotene	PAXBP1
Beta-carotene	ADORA1
Beta-carotene	CYP2E1
Beta-carotene	AKT1
Beta-carotene	VEGFA
Beta-carotene	BCL2
Beta-carotene	CASP9
Beta-carotene	MMP2
Beta-carotene	CASP3
Beta-carotene	PTGS2
Beta-carotene	CASP8
Beta-carotene	MMP1
Beta-carotene	HMOX1
Beta-carotene	CYP3A4
Beta-carotene	CYP1A2
Beta-carotene	CAV1
Beta-carotene	CTNNB1
Beta-carotene	MYC
Beta-carotene	CASP7
Beta-carotene	F3
Beta-carotene	GJA1
Beta-carotene	MMP10
Chlorogenic acid	AKR1B1
Chlorogenic acid	AKR1B10
Chlorogenic acid	MMP13
Chlorogenic acid	MMP2
Chlorogenic acid	APP
Chlorogenic acid	MMP12
Quercetin	PTGS1
Quercetin	AR
Quercetin	PPARG
Quercetin	PTGS2
Quercetin	HSP90
Quercetin	PIK3CG
Quercetin	NCOA2
Quercetin	DPP4
Quercetin	AKR1B1
Quercetin	PRSS1
Quercetin	TOP2A
Quercetin	F2R
Quercetin	KCNH2
Quercetin	SCN5A
Quercetin	F10
Quercetin	ADRB2
Quercetin	MMP3
Quercetin	PRKACA
Quercetin	F7
Quercetin	NOS3
Quercetin	RXRA
Quercetin	ACHE
Quercetin	GABRA1
Quercetin	MAOB
Quercetin	RELA
Quercetin	EGFR
Quercetin	AKT1
Quercetin	VEGFA
Quercetin	CCND1
Quercetin	BCL2
Quercetin	BCL2L1
Quercetin	FOS
Quercetin	CDKN1A
Quercetin	EIF6
Quercetin	BAX
Quercetin	CASP9
Quercetin	PLAU
Quercetin	MMP2
Quercetin	MMP9
Quercetin	MAPK1
Quercetin	IL10
Quercetin	EGF
Quercetin	RB1
Quercetin	TNF
Quercetin	napA
Quercetin	IL6
Quercetin	CDKN2A
Quercetin	AHSA1
Quercetin	CASP3
Quercetin	TP53
Quercetin	ELK1
Quercetin	NFKBIA
Quercetin	POR
Quercetin	ODC1
Quercetin	XDH
Quercetin	CASP8
Quercetin	TOP1
Quercetin	RAF1
Quercetin	SOD1
Quercetin	PRKCA
Quercetin	MMP1
Quercetin	HIF1A
Quercetin	STAT1
Quercetin	RUNX1T1
Quercetin	HERC5
Quercetin	CDK1
Quercetin	HSPA5
Quercetin	ERBB2
Quercetin	ACACA
Quercetin	HMOX1
Quercetin	CYP3A4
Quercetin	CYP1A2
Quercetin	CAV1
Quercetin	MYC
Quercetin	F3
Quercetin	GJA1
Quercetin	CYP1A1
Quercetin	ICAM1
Quercetin	IL1B
Quercetin	CCL2
Quercetin	SELE
Quercetin	VCAM1
Quercetin	PTGER3
Quercetin	CXCL8
Quercetin	PRKCB
Quercetin	BIRC5
Quercetin	DUOX2
Quercetin	HSPB1
Quercetin	TGFB1
Quercetin	SULT1E1
Quercetin	MGAM
Quercetin	IL2
Quercetin	NR1I2
Quercetin	CYP1B1
Quercetin	CCNB1
Quercetin	PLAT
Quercetin	THBD
Quercetin	SERPINE1
Quercetin	COL1A1
Quercetin	IFNG
Quercetin	ALOX5
Quercetin	PTEN
Quercetin	IL1A
Quercetin	MPO
Quercetin	NCF1
Quercetin	HAS2
Quercetin	GSTP1
Quercetin	NFE2L2
Quercetin	NQO1
Quercetin	PARP1
Quercetin	AHR
Quercetin	PSMD3
Quercetin	SLC2A4
Quercetin	COL3A1
Quercetin	CXCL11
Quercetin	CXCL2
Quercetin	DCAF5
Quercetin	NR1I3
Quercetin	CHEK2
Quercetin	INSR
Quercetin	CLDN4
Quercetin	PPARA
Quercetin	PPARD
Quercetin	HSF1
Quercetin	CRP
Quercetin	CXCL10
Quercetin	CHUK
Quercetin	SPP1
Quercetin	RUNX2
Quercetin	RASSF1
Quercetin	E2F1
Quercetin	E2F2
Quercetin	ACP3
Quercetin	CTSD
Quercetin	IGFBP3
Quercetin	IGF2
Quercetin	CD40LG
Quercetin	IRF1
Quercetin	ERBB3
Quercetin	PON1
Quercetin	DIO1
Quercetin	PCOLCE
Quercetin	NPEPPS
Quercetin	HK2
Quercetin	NKX3-1
Quercetin	RASA1
Quercetin	GSTM1
Quercetin	GSTM2
Quercetin	NOX4
Quercetin	AVPR2
Quercetin	MAOA
Quercetin	IGF1R
Quercetin	FLT3
Quercetin	CYP19A1
Quercetin	F2
Quercetin	CA2
Quercetin	PIM1
Quercetin	AURKB
Quercetin	DRD4
Quercetin	ADORA1
Quercetin	CA7
Quercetin	GLO1
Quercetin	PIK3R1
Quercetin	ADORA2A
Quercetin	DAPK1
Quercetin	PYGL
Quercetin	CA1
Quercetin	GSK3B
Quercetin	SRC
Quercetin	PTK2
Quercetin	HSD17B2
Quercetin	KDR
Quercetin	MMP13
Quercetin	CA3
Quercetin	ALOX15
Quercetin	ABCC1
Quercetin	PLK1
Quercetin	CA6
Quercetin	CA12
Quercetin	PKN1
Quercetin	CA14
Quercetin	CA9
Quercetin	CSNK2A1
Quercetin	ALOX12
Quercetin	MET
Quercetin	CA4
Quercetin	NEK2
Quercetin	CXCR1
Quercetin	CAMK2B
Quercetin	ALK
Quercetin	ABCB1
Quercetin	NEK6
Quercetin	PLA2G1B
Quercetin	CA5A
Quercetin	BACE1
Quercetin	AXL
Quercetin	ABCG2
Quercetin	NUAK1
Quercetin	AKR1C2
Quercetin	AKR1C1
Quercetin	AKR1C3
Quercetin	AKR1C4
Quercetin	CA13
Quercetin	AKR1A1
Quercetin	GPR35
Quercetin	MAPT
Quercetin	KDM4E
Quercetin	MYLK
Quercetin	SYK
Quercetin	APEX1
Quercetin	PTPRS
Quercetin	ESR2
Quercetin	MPG
Quercetin	SLC22A12
Quercetin	CDK5R1
Quercetin	CCNB3
Quercetin	ARG1
Quercetin	CDK6
Quercetin	CDK2
Quercetin	TYR
Quercetin	HSD17B1
Quercetin	ESRRA
Quercetin	APP
Quercetin	TTR
Quercetin	MMP12
Quercetin	CD38
Quercetin	AKR1B10
Quercetin	TNKS2
Quercetin	TNKS
Quercetin	TERT
Quercetin	ATP5B
Quercetin	UGT3A1
Quercetin	HTR2B
Quercetin	DRD2
Quercetin	DRD3
Quercetin	GRIA4
Quercetin	GABRD
Quercetin	NQO2
Quercetin	CHRNA7
Quercetin	SLC29A1
Quercetin	GABRP
Quercetin	VKORC1
Quercetin	CHRNB2
Quercetin	CHRNA2
Quercetin	HTR3B
Quercetin	GABRA6
Quercetin	CHRFAM7A
Quercetin	GLRA1
Quercetin	STK17B
Quercetin	ADRA2A
Quercetin	DRD5
Quercetin	GABRA2
Quercetin	CHRNA4
Quercetin	GLRA2
Quercetin	KCNJ6
Quercetin	CACNA1S
Quercetin	CHRNA10
Quercetin	PROC
Quercetin	CACNA1D
Quercetin	CHRNA6
Quercetin	GRIA3
Quercetin	HTR3A
Quercetin	CHRNA5
Quercetin	VKORC1L1
Quercetin	ATP5C1
Quercetin	ATP5A1
Quercetin	HTR1B
Quercetin	HTR1A
Quercetin	DRD1
Quercetin	PROS1
Quercetin	CHRNB3
Quercetin	KCNJ3
Quercetin	GABRE
Quercetin	GABRG1
Quercetin	GRIA2
Quercetin	CHRNA3
Quercetin	HTR3D
Quercetin	GABRB3
Quercetin	GABRA5
Quercetin	CHRNB4
Quercetin	HIBCH
Quercetin	HCK
Quercetin	HTR2C
Quercetin	ADRA2C
Quercetin	ADRA2B
Quercetin	PROZ
Quercetin	GABRB1
Quercetin	GABRG3
Quercetin	GABRA3
Quercetin	F9
Quercetin	GABRA4
Quercetin	GABRB2
Quercetin	GABRQ
Quercetin	KCNJ5
Quercetin	SLC29A2
Quercetin	KCNJ9
Quercetin	CACNG1
Quercetin	HTR2A
Quercetin	HTR1D
Quercetin	CALY
Quercetin	CACNB1
Quercetin	CACNG2
Quercetin	GRIA1
Quercetin	GGCX
Quercetin	CACNA1C
Quercetin	BGLAP
Quercetin	GRIN3A
Quercetin	HTR3E
Quercetin	CHRNA9
Quercetin	HTR3C
Kaempferol	NOS2
Kaempferol	PTGS1
Kaempferol	AR
Kaempferol	PPARG
Kaempferol	PTGS2
Kaempferol	HSP90
Kaempferol	PIK3CG
Kaempferol	PRKACA
Kaempferol	NCOA2
Kaempferol	DPP4
Kaempferol	PRSS1
Kaempferol	PGR
Kaempferol	F2R
Kaempferol	CHRM1
Kaempferol	NOS3
Kaempferol	GABRA2
Kaempferol	ACHE
Kaempferol	SLC6A2
Kaempferol	CHRM2
Kaempferol	ADRA1B
Kaempferol	GABRA1
Kaempferol	TOP2A
Kaempferol	F7
Kaempferol	RELA
Kaempferol	IKBKB
Kaempferol	AKT1
Kaempferol	BCL2
Kaempferol	BAX
Kaempferol	TNF
Kaempferol	napA
Kaempferol	AHSA1
Kaempferol	CASP3
Kaempferol	MAPK8
Kaempferol	XDH
Kaempferol	MMP1
Kaempferol	CDK1
Kaempferol	STAT1
Kaempferol	HMOX1
Kaempferol	CYP3A4
Kaempferol	CYP1A2
Kaempferol	CYP1A1
Kaempferol	ICAM1
Kaempferol	SELE
Kaempferol	VCAM1
Kaempferol	NR1I2
Kaempferol	CYP1B1
Kaempferol	ALOX5
Kaempferol	HAS2
Kaempferol	GSTP1
Kaempferol	AHR
Kaempferol	PSMD3
Kaempferol	SLC2A4
Kaempferol	NR1I3
Kaempferol	INSR
Kaempferol	DIO1
Kaempferol	PPP3CA
Kaempferol	GSTM1
Kaempferol	GSTM2
Kaempferol	AKR1C3
Kaempferol	SLPI
Kaempferol	NOX4
Kaempferol	AKR1B1
Kaempferol	TYR
Kaempferol	FLT3
Kaempferol	CA2
Kaempferol	CA7
Kaempferol	HSD17B2
Kaempferol	ABCC1
Kaempferol	HSD17B1
Kaempferol	CA12
Kaempferol	ESRRA
Kaempferol	ABCB1
Kaempferol	ABCG2
Kaempferol	ADORA1
Kaempferol	CA4
Kaempferol	MAOA
Kaempferol	GLO1
Kaempferol	SYK
Kaempferol	GSK3B
Kaempferol	MMP9
Kaempferol	MMP2
Kaempferol	ALOX15
Kaempferol	ALOX12
Kaempferol	PTPRS
Kaempferol	ADORA2A
Kaempferol	CDK5R1
Kaempferol	CCNB3
Kaempferol	ARG1
Kaempferol	GPR35
Kaempferol	ESR2
Kaempferol	DAPK1
Kaempferol	MPG
Kaempferol	SLC22A12
Kaempferol	TTR
Kaempferol	AKR1B10
Kaempferol	TNKS2
Kaempferol	TNKS
Kaempferol	CDK6
Kaempferol	CDK2
Kaempferol	CYP19A1
Kaempferol	CSNK2A1
Kaempferol	EGFR
Kaempferol	AVPR2
Kaempferol	IGF1R
Kaempferol	F2
Kaempferol	PIM1
Kaempferol	AURKB
Kaempferol	DRD4
Kaempferol	MPO
Kaempferol	PIK3R1
Kaempferol	PYGL
Kaempferol	CA1
Kaempferol	SRC
Kaempferol	PTK2
Kaempferol	KDR
Kaempferol	MMP13
Kaempferol	MMP3
Kaempferol	CA3
Kaempferol	PLK1
Kaempferol	CA6
Kaempferol	PKN1
Kaempferol	CA14
Kaempferol	CA9
Kaempferol	MET
Kaempferol	NEK2
Kaempferol	CXCR1
Kaempferol	CAMK2B
Kaempferol	ALK
Kaempferol	NEK6
Kaempferol	PLA2G1B
Kaempferol	CA5A
Kaempferol	BACE1
Kaempferol	AXL
Kaempferol	NUAK1
Kaempferol	AKR1C2
Kaempferol	AKR1C1
Kaempferol	AKR1C4
Kaempferol	CA13
Kaempferol	AKR1A1
Kaempferol	APP
Kaempferol	PARP1
Kaempferol	MMP12
Kaempferol	CD38
Kaempferol	TOP1
Kaempferol	ESR1
Kaempferol	CFTR
Kaempferol	PFKFB3
Kaempferol	AMY1A
Kaempferol	GRK6
Kaempferol	TERT
Kaempferol	MAPT
Kaempferol	UGT3A1
Kaempferol	CRYZ
Kaempferol	VKORC1
Kaempferol	NQO1
Catechin	PTGS1
Catechin	ESR1
Catechin	PTGS2
Catechin	HSP90
Catechin	DPEP1
Catechin	PRKACA
Catechin	NCOA2
Catechin	RXRA
Catechin	CAT
Catechin	HAS2
Catechin	SEC14L3
Catechin	PRKCA
Catechin	SEC14L2
Catechin	SOAT1
Catechin	NR1I2
Catechin	DGKA
Catechin	MTTP
Catechin	CNR1
Catechin	PRKCB
Catechin	CNR2
Catechin	ALOX5
Catechin	SOAT2
Catechin	PPP2CA
Catechin	PPP2CB
Catechin	SEC14L4
Quercetin-3-O-β-D-glucoside	AKR1B1
Quercetin-3-O-β-D-glucoside	CA2
Quercetin-3-O-β-D-glucoside	CA7
Quercetin-3-O-β-D-glucoside	CA12
Quercetin-3-O-β-D-glucoside	CA4
Quercetin-3-O-β-D-glucoside	NOX4
Quercetin-3-O-β-D-glucoside	ADRA2C
Quercetin-3-O-β-D-glucoside	ACHE
Quercetin-3-O-β-D-glucoside	NQO2
Quercetin-3-O-β-D-glucoside	RPS6KA3
Quercetin-3-O-β-D-glucoside	NMUR2
Quercetin-3-O-β-D-glucoside	ADRA2A
Quercetin-3-O-β-D-glucoside	PTGS2
Quercetin-3-O-β-D-glucoside	CD38
Quercetin-3-O-β-D-glucoside	PDE5A
Quercetin-3-O-β-D-glucoside	TNF
Quercetin-3-O-β-D-glucoside	IL2
Quercetin-3-O-β-D-glucoside	XDH
Quercetin-3-O-β-D-glucoside	ADORA1
Quercetin-3-O-β-D-glucoside	ALOX5
Quercetin-3-O-β-D-glucoside	SLC29A1
Quercetin-3-O-β-D-glucoside	TERT
Kaempferol-3-O-β-D-glucoside	AKR1B1
Kaempferol-3-O-β-D-glucoside	CA2
Kaempferol-3-O-β-D-glucoside	CA7
Kaempferol-3-O-β-D-glucoside	CA12
Kaempferol-3-O-β-D-glucoside	CA4
Kaempferol-3-O-β-D-glucoside	ACHE
Kaempferol-3-O-β-D-glucoside	NOX4
Kaempferol-3-O-β-D-glucoside	ADRA2C
Kaempferol-3-O-β-D-glucoside	NQO2
Kaempferol-3-O-β-D-glucoside	RPS6KA3
Kaempferol-3-O-β-D-glucoside	NMUR2
Kaempferol-3-O-β-D-glucoside	ADRA2A
Kaempferol-3-O-β-D-glucoside	CD38
Kaempferol-3-O-β-D-glucoside	PDE5A
Kaempferol-3-O-β-D-glucoside	PTGS2
Kaempferol-3-O-β-D-glucoside	ADORA1
Kaempferol-3-O-β-D-glucoside	TNF
Kaempferol-3-O-β-D-glucoside	IL2
Kaempferol-3-O-β-D-glucoside	XDH
Kaempferol-3-O-β-D-glucoside	ALOX5
Kaempferol-3-O-β-D-glucoside	SLC29A1
Rutin	TOP2A
Rutin	RELA
Rutin	TNF
Rutin	IL6
Rutin	CASP3
Rutin	POR
Rutin	CAT
Rutin	IL1B
Rutin	SOD1
Rutin	CXCL8
Rutin	PRKCB
Rutin	ALOX5
Rutin	HMGCR
Rutin	HAS2
Rutin	GSTP1
Rutin	DIO1
Rutin	C5AR
Rutin	INS
Rutin	FCER2
Rutin	ITGB2
Rutin	TBXA2R
Rutin	NMUR2
Rutin	ADRA2A
Rutin	ADRA2C
Rutin	ACHE
Rutin	AKR1B1
Rutin	CA7
Rutin	CA12
Rutin	CA4
Rutin	NOX4
Rutin	CA2
Rutin	NQO2
Rutin	RPS6KA3
Rutin	XDH
Rutin	CD38
Rutin	PTGS2
Rutin	PDE5A
Rutin	IL2
Rutin	ADORA1
Rutin	TERT
Rutin	NR3C1
Rutin	ANXA1
Nevadensin	NOS2
Nevadensin	PTGS1
Nevadensin	AR
Nevadensin	SCN5A
Nevadensin	F10
Nevadensin	PTGS2
Nevadensin	F7
Nevadensin	ACHE
Nevadensin	ESR2
Nevadensin	DPP4
Nevadensin	GSK3B
Nevadensin	HSP90
Nevadensin	CDK2
Nevadensin	CHEK1
Nevadensin	PRSS1
Nevadensin	NCOA2
Nevadensin	NCOA1
Nevadensin	AKR1B1
Nevadensin	OPRD1
Nevadensin	KIT
Nevadensin	ABCG2
Nevadensin	MCL1
Nevadensin	OPRM1
Nevadensin	PFKFB3
Nevadensin	ADORA3
Nevadensin	CYP1B1
Nevadensin	ABCB1
Quercetin-3-O-β-D-galactopyranoside	AKR1B1
Quercetin-3-O-β-D-galactopyranoside	CA2
Quercetin-3-O-β-D-galactopyranoside	CA7
Quercetin-3-O-β-D-galactopyranoside	CA12
Quercetin-3-O-β-D-galactopyranoside	CA4
Quercetin-3-O-β-D-galactopyranoside	NOX4
Quercetin-3-O-β-D-galactopyranoside	ADRA2C
Quercetin-3-O-β-D-galactopyranoside	ACHE
Quercetin-3-O-β-D-galactopyranoside	NQO2
Quercetin-3-O-β-D-galactopyranoside	RPS6KA3
Quercetin-3-O-β-D-galactopyranoside	NMUR2
Quercetin-3-O-β-D-galactopyranoside	ADRA2A
Quercetin-3-O-β-D-galactopyranoside	PTGS2
Quercetin-3-O-β-D-galactopyranoside	CD38
Quercetin-3-O-β-D-galactopyranoside	PDE5A
Quercetin-3-O-β-D-galactopyranoside	TNF
Quercetin-3-O-β-D-galactopyranoside	IL2
Quercetin-3-O-β-D-galactopyranoside	XDH
Quercetin-3-O-β-D-galactopyranoside	ADORA1
Quercetin-3-O-β-D-galactopyranoside	ALOX5
Quercetin-3-O-β-D-galactopyranoside	SLC29A1
Quercetin-3-O-β-D-galactopyranoside	TERT
Quercetin-3-O-α-L-rhamnoglucoside	CA2
Quercetin-3-O-α-L-rhamnoglucoside	CA7
Quercetin-3-O-α-L-rhamnoglucoside	CA12
Quercetin-3-O-α-L-rhamnoglucoside	CA4
Quercetin-3-O-α-L-rhamnoglucoside	AKR1B1
Quercetin-3-O-α-L-rhamnoglucoside	ACHE
Quercetin-3-O-α-L-rhamnoglucoside	NQO2
Quercetin-3-O-α-L-rhamnoglucoside	NOX4
Quercetin-3-O-α-L-rhamnoglucoside	ADRA2C
Quercetin-3-O-α-L-rhamnoglucoside	RPS6KA3
Quercetin-3-O-α-L-rhamnoglucoside	NMUR2
Quercetin-3-O-α-L-rhamnoglucoside	ADRA2A
Quercetin-3-O-α-L-rhamnoglucoside	CD38
Quercetin-3-O-α-L-rhamnoglucoside	PTGS2
Quercetin-3-O-α-L-rhamnoglucoside	XDH
Quercetin-3-O-α-L-rhamnoglucoside	TNF
Quercetin-3-O-α-L-rhamnoglucoside	IL2
Quercetin-3-O-α-L-rhamnoglucoside	ADORA1
Quercetin-3-O-α-L-rhamnoglucoside	PDE5A
Quercetin-3-O-α-L-rhamnoglucoside	SLC29A1
Quercetin-3-O-α-L-rhamnoglucoside	ALOX5
Myricitrin	TOP2A
Myricitrin	MPO
Myricitrin	AKR1B1
Myricitrin	CA2
Myricitrin	CA7
Myricitrin	CA12
Myricitrin	CA4
Myricitrin	NOX4
Myricitrin	ADRA2C
Myricitrin	ACHE
Myricitrin	NQO2
Myricitrin	RPS6KA3
Myricitrin	NMUR2
Myricitrin	ADRA2A
Myricitrin	PTGS2
Myricitrin	CD38
Myricitrin	XDH
Myricitrin	TNF
Myricitrin	IL2
Myricitrin	PDE5A
Myricitrin	ADORA1
Myricitrin	ALOX5
Myricitrin	SLC29A1
Myricitrin	TERT
Syringin	PTGS2
Syringin	NOS3
Syringin	PTGS1
Syringin	CHRM3
Syringin	CHRM1
Syringin	ADRB1
Syringin	ADRA2A
Syringin	SLC6A2
Syringin	ADRA1A
Syringin	CHRM2
Syringin	ADRA2B
Syringin	ADRA1B
Syringin	SLC6A3
Syringin	ADRB2
Syringin	GABRA1
Syringin	LTA4H
Syringin	MAOB
Syringin	PKIA
Syringin	ADORA2A
Syringin	ADORA3
Syringin	AKR1B1
Syringin	ADK
Syringin	TYR
Syringin	ADORA1
Syringin	GBA
Syringin	CA14
Syringin	OGA
Syringin	ADORA2B
Syringin	SLC29A1
Syringin	HRAS
Syringin	PNP
Syringin	GSK3B
Syringin	EGFR
Syringin	ADA
Syringin	MMP1
Syringin	MMP7
Syringin	MMP8
Syringin	CA6
Syringin	CA5A
Syringin	HK2
Syringin	HK1
Syringin	MMP3
Syringin	ADAM17
Syringin	TYMP
Syringin	SLC5A2
Syringin	F2
Syringin	HSPA8
Apigenin	PTGS1
Apigenin	AR
Apigenin	PTGS2
Apigenin	PRSS1
Apigenin	NCOA2
Apigenin	PIK3CG
Apigenin	PRKACA
Apigenin	SCN5A
Apigenin	F10
Apigenin	F7
Apigenin	TOP2A
Apigenin	DPP4
Apigenin	RELA
Apigenin	AKT1
Apigenin	VEGFA
Apigenin	CCND1
Apigenin	BCL2
Apigenin	BCL2L1
Apigenin	FOS
Apigenin	CDKN1A
Apigenin	EIF6
Apigenin	BAX
Apigenin	CASP9
Apigenin	PLAU
Apigenin	MMP9
Apigenin	RB1
Apigenin	CDK4
Apigenin	TNF
Apigenin	CDK6
Apigenin	CDKN2A
Apigenin	EEF1E1
Apigenin	AHSA1
Apigenin	CASP3
Apigenin	TP53
Apigenin	NFKBIA
Apigenin	ODC1
Apigenin	MDM2
Apigenin	BAD
Apigenin	MMP1
Apigenin	HIF1A
Apigenin	IGF1R
Apigenin	RUNX1T1
Apigenin	CDK1
Apigenin	ACACA
Apigenin	HMOX1
Apigenin	ICAM1
Apigenin	MCL1
Apigenin	CCND2
Apigenin	IL2
Apigenin	CCNB1
Apigenin	SERPINE1
Apigenin	IFNG
Apigenin	IL4
Apigenin	IKBKG
Apigenin	CYP19A1
Apigenin	XIAP
Apigenin	PSMD3
Apigenin	SLC2A4
Apigenin	INSR
Apigenin	CD40LG
Apigenin	CYCS
Apigenin	CFLAR
Apigenin	AAGAB
Apigenin	INS
Apigenin	FCER2
Apigenin	IL13
Apigenin	MS4A2
Apigenin	ALPI
Apigenin	PSME3
Apigenin	G6PC1
Apigenin	APC
Apigenin	TRPM2
Apigenin	AKR1C3
Apigenin	SLC5A5
Apigenin	FXYD2
Apigenin	ALG5
Apigenin	NOX4
Apigenin	AKR1B1
Apigenin	CDK5R1
Apigenin	XDH
Apigenin	MAOA
Apigenin	FLT3
Apigenin	ESR1
Apigenin	CCNB3
Apigenin	ACHE
Apigenin	ADORA1
Apigenin	ESR2
Apigenin	ADORA2A
Apigenin	SYK
Apigenin	GSK3B
Apigenin	ABCC1
Apigenin	HSD17B1
Apigenin	TTR
Apigenin	CSNK2A1
Apigenin	CFTR
Apigenin	CYP1B1
Apigenin	ABCG2
Apigenin	AKR1B10
Apigenin	TNKS2
Apigenin	TNKS
Apigenin	ALOX5
Apigenin	PARP1
Apigenin	CA2
Apigenin	CA7
Apigenin	CA12
Apigenin	ABCB1
Apigenin	CA4
Apigenin	ALOX12
Apigenin	PTPRS
Apigenin	GLO1
Apigenin	APP
Apigenin	MMP2
Apigenin	MMP12
Apigenin	CD38
Apigenin	TOP1
Apigenin	ARG1
Apigenin	ESRRA
Apigenin	PFKFB3
Apigenin	ALOX15
Apigenin	AMY1A
Apigenin	GRK6
Apigenin	TYR
Apigenin	HSD17B2
Apigenin	AHR
Apigenin	CA1
Apigenin	CA9
Apigenin	CBR1
Apigenin	TERT
Apigenin	PIM1
Apigenin	EGFR
Apigenin	KDM4E
Apigenin	LCK
Apigenin	AURKB
Apigenin	NAE1
Apigenin	TBXAS1
Apigenin	KDR
Apigenin	PLK1
Apigenin	MET
Apigenin	ALK
Apigenin	AXL
Apigenin	BCHE
Apigenin	ADORA3
Apigenin	CDK2
Apigenin	HTR2C
Apigenin	GPR35
Apigenin	DAPK1
Apigenin	MPG
Apigenin	SLC22A12
Apigenin	ST6GAL1
Apigenin	F2
Apigenin	PLG
Apigenin	AVPR2
Apigenin	DRD4
Apigenin	MPO
Apigenin	PIK3R1
Apigenin	PYGL
Apigenin	SRC
Apigenin	PTK2
Apigenin	MMP13
Apigenin	MMP3
Apigenin	CA3
Apigenin	CA6
Apigenin	PKN1
Apigenin	CA14
Apigenin	NEK2
Apigenin	CXCR1
Apigenin	CAMK2B
Apigenin	NEK6
Apigenin	CRYZ
Apigenin	VKORC1
Apigenin	NQO1
Naringenin	NOS2
Naringenin	SCN5A
Naringenin	PTGS2
Naringenin	ACHE
Naringenin	ADRA1B
Naringenin	DPP4
Naringenin	IGHG1
Naringenin	PRSS1
Naringenin	NCOA2
Naringenin	NCOA1
Naringenin	PTGS1
Naringenin	CYP19A1
Naringenin	CA7
Naringenin	ABCC1
Naringenin	HSD17B1
Naringenin	CA12
Naringenin	SHBG
Naringenin	CA4
Naringenin	CYP1B1
Naringenin	CBR1
Naringenin	ESR1
Naringenin	ESR2
Naringenin	MAOB
Naringenin	ADORA1
Naringenin	ADORA3
Naringenin	ABCG2
Naringenin	TAS2R31
Naringenin	AKR1C3
Naringenin	PLA2G1B
Naringenin	GRM5
Naringenin	CES1
Naringenin	PPARG
Naringenin	CES2
Naringenin	SLC5A2
Naringenin	MMP12
Naringenin	POLB
Naringenin	MMP13
Naringenin	PLA2G2A
Naringenin	PLA2G5
Naringenin	PLA2G10
Naringenin	BACE1
Naringenin	CHRNA7
Naringenin	KLK1
Naringenin	KLK2
Naringenin	RXRA
Naringenin	SERPINE1
Naringenin	SRC
Naringenin	CA2
Naringenin	CA1
Naringenin	HSD17B14
Naringenin	KIT
Naringenin	KDR
Naringenin	FGFR1
Naringenin	MET
Naringenin	CA3
Naringenin	CA6
Naringenin	CA13
Naringenin	CA5B
Naringenin	CA5A
Naringenin	NQO2
Naringenin	CTSB
Naringenin	NOX4
Naringenin	AKR1B1
Naringenin	CLK1
Naringenin	DYRK1B
Naringenin	BCHE
Naringenin	CA9
Naringenin	ESRRA
Naringenin	ESRRB
Naringenin	CDK5R1
Naringenin	IGF1R
Naringenin	INSR
Naringenin	DYRK1A
Naringenin	HSD17B2
Naringenin	IGFBP3
Naringenin	MMP2
Naringenin	YWHAG
Naringenin	SIRT2
Naringenin	F3
Naringenin	PTGER1
Naringenin	PTGER2
Naringenin	PTGER3
Naringenin	BCL2L1
Naringenin	PIK3CB
Naringenin	CYP2C9
Naringenin	CYP3A4
Naringenin	PIK3CA
Naringenin	VCP
Naringenin	PGF
Naringenin	VEGFA
Naringenin	EDNRA
Naringenin	ERN1
Naringenin	MMP3
Naringenin	APP
Naringenin	GSK3B
Naringenin	BCL2
Naringenin	MMP9
Naringenin	WEE1
Naringenin	LCK
Naringenin	SYK
Naringenin	CCNE1
Naringenin	CDK4
Naringenin	AURKA
Naringenin	SNCA
Naringenin	ALOX12
Naringenin	HNF4A
Naringenin	SOAT1
Naringenin	MTTP
Naringenin	SOAT2
Naringenin	CNR2
Naringenin	CNR1
Naringenin	DRD2
Naringenin	PAWR
Naringenin	AKT1
Naringenin	CD36
Naringenin	CCR7
Naringenin	ABHD6
Naringenin	MGLL
Naringenin	FCER1G
Naringenin	SUMO1
Naringenin	APOH
Naringenin	GPR55
Naringenin	CHRNB2
Naringenin	CETP
Naringenin	FCER1A
Naringenin	CAV3
Naringenin	RNF207
Naringenin	C3
Naringenin	DAGLA
Naringenin	PLIN5
Naringenin	ZP3
Genkwanin	NOS2
Genkwanin	PTGS1
Genkwanin	AR
Genkwanin	PTGS2
Genkwanin	RXRA
Genkwanin	ESR2
Genkwanin	DPP4
Genkwanin	PRKACA
Genkwanin	PRSS1
Genkwanin	NCOA2
Genkwanin	NCOA1
Genkwanin	CHEK1
Genkwanin	ADORA1
Genkwanin	ADORA2A
Genkwanin	PIM1
Genkwanin	ESR1
Genkwanin	ABCB1
Genkwanin	AKR1B1
Genkwanin	HSD17B1
Genkwanin	CYP1B1
Genkwanin	FLT3
Genkwanin	ABCG2
Genkwanin	CDK5R1
Genkwanin	XDH
Genkwanin	CYP19A1
Genkwanin	CCNB3
Genkwanin	CDK6
Genkwanin	NOX4
Genkwanin	ABCC1
Genkwanin	PLG
Genkwanin	PTPRS
Genkwanin	AMY1A
Genkwanin	GRK6
Genkwanin	TNKS2
Genkwanin	TNKS
Genkwanin	MAOA
Genkwanin	ACHE
Genkwanin	SYK
Genkwanin	GSK3B
Genkwanin	TTR
Genkwanin	CSNK2A1
Genkwanin	CFTR
Genkwanin	AKR1B10
Genkwanin	CA2
Genkwanin	CA1
Genkwanin	CA12
Genkwanin	CA9
Genkwanin	CA7
Genkwanin	CA4
Genkwanin	CBR1
Genkwanin	TERT
Genkwanin	SLC22A12
Genkwanin	APP
Genkwanin	HSD17B2
Genkwanin	ADORA3
Genkwanin	KIT
Genkwanin	OPRD1
Genkwanin	EGFR
Genkwanin	KDM4E
Genkwanin	ALOX15
Genkwanin	CDK1
Genkwanin	ALOX12
Genkwanin	ALOX5
Genkwanin	MCL1
Genkwanin	NAE1
Genkwanin	PARP1
Genkwanin	LCK
Luteolin	PTGS1
Luteolin	AR
Luteolin	PTGS2
Luteolin	PRSS1
Luteolin	NCOA2
Luteolin	PRKACA
Luteolin	DPP4
Luteolin	PIK3CG
Luteolin	RELA
Luteolin	EGFR
Luteolin	AKT1
Luteolin	CCND1
Luteolin	BCL2L1
Luteolin	CDKN1A
Luteolin	CASP9
Luteolin	MMP2
Luteolin	MMP9
Luteolin	MAPK1
Luteolin	IL10
Luteolin	RB1
Luteolin	CDK4
Luteolin	TNF
Luteolin	IL6
Luteolin	CASP3
Luteolin	TP53
Luteolin	NFKBIA
Luteolin	XDH
Luteolin	TOP1
Luteolin	MDM2
Luteolin	APP
Luteolin	MMP1
Luteolin	PCNA
Luteolin	ERBB2
Luteolin	PPARG
Luteolin	HMOX1
Luteolin	CASP7
Luteolin	ICAM1
Luteolin	MCL1
Luteolin	BIRC5
Luteolin	IL2
Luteolin	CCNB1
Luteolin	TYR
Luteolin	IFNG
Luteolin	IL4
Luteolin	TOP2A
Luteolin	GSTP1
Luteolin	XIAP
Luteolin	SLC2A4
Luteolin	INSR
Luteolin	CD40LG
Luteolin	PTGES
Luteolin	NUF2
Luteolin	ADCY2
Luteolin	MET
Luteolin	NOX4
Luteolin	AKR1B1
Luteolin	CDK5R1
Luteolin	MAOA
Luteolin	FLT3
Luteolin	CA2
Luteolin	CCNB3
Luteolin	ALOX5
Luteolin	ADORA1
Luteolin	CA7
Luteolin	GLO1
Luteolin	SYK
Luteolin	GSK3B
Luteolin	PARP1
Luteolin	TTR
Luteolin	CA12
Luteolin	CA4
Luteolin	MMP12
Luteolin	CD38
Luteolin	CYP1B1
Luteolin	ABCG2
Luteolin	AKR1B10
Luteolin	TNKS2
Luteolin	TNKS
Luteolin	ARG1
Luteolin	PTPRS
Luteolin	ABCC1
Luteolin	HSD17B1
Luteolin	ACHE
Luteolin	CDK6
Luteolin	ABCB1
Luteolin	HSD17B2
Luteolin	CYP19A1
Luteolin	ESR2
Luteolin	ADORA2A
Luteolin	CSNK2A1
Luteolin	ALOX15
Luteolin	ALOX12
Luteolin	ESR1
Luteolin	CFTR
Luteolin	AMY1A
Luteolin	GRK6
Luteolin	CA1
Luteolin	CA9
Luteolin	CDK2
Luteolin	TERT
Luteolin	CDK1
Luteolin	AHR
Luteolin	ESRRA
Luteolin	GPR35
Luteolin	AVPR2
Luteolin	IGF1R
Luteolin	F2
Luteolin	PIM1
Luteolin	AURKB
Luteolin	DRD4
Luteolin	MPO
Luteolin	PIK3R1
Luteolin	DAPK1
Luteolin	PYGL
Luteolin	SRC
Luteolin	PTK2
Luteolin	KDR
Luteolin	MMP13
Luteolin	MMP3
Luteolin	CA3
Luteolin	PLK1
Luteolin	CA6
Luteolin	PKN1
Luteolin	CA14
Luteolin	NEK2
Luteolin	CXCR1
Luteolin	CAMK2B
Luteolin	ALK
Luteolin	NEK6
Luteolin	PLA2G1B
Luteolin	CA5A
Luteolin	BACE1
Luteolin	AXL
Luteolin	NUAK1
Luteolin	AKR1C2
Luteolin	AKR1C1
Luteolin	AKR1C3
Luteolin	AKR1C4
Luteolin	CA13
Luteolin	AKR1A1
Luteolin	PFKFB3
Luteolin	PLG
Luteolin	KDM4E
Eriodictyol	PTGS1
Eriodictyol	PTGS2
Eriodictyol	PRKACA
Eriodictyol	NCOA2
Eriodictyol	PIK3CG
Eriodictyol	HMOX1
Eriodictyol	NFE2L2
Eriodictyol	NQO1
Eriodictyol	CA7
Eriodictyol	CA12
Eriodictyol	CA4
Eriodictyol	CYP1B1
Eriodictyol	CYP19A1
Eriodictyol	ABCC1
Eriodictyol	HSD17B1
Eriodictyol	SHBG
Eriodictyol	CBR1
Eriodictyol	ESR2
Eriodictyol	ESR1
Eriodictyol	MAOB
Eriodictyol	TAS2R31
Eriodictyol	ADORA1
Eriodictyol	ADORA3
Eriodictyol	ABCG2
Eriodictyol	MMP13
Eriodictyol	SOAT1
Eriodictyol	MTTP
Eriodictyol	SOAT2
Eriodictyol	CNR2
Eriodictyol	CNR1
Eriodictyol	DRD2
Eriodictyol	PAWR
Epicatechin	PTGS1
Epicatechin	ESR1
Epicatechin	PTGS2
Epicatechin	DPEP1
Epicatechin	PRKACA
Epicatechin	SEC14L3
Epicatechin	SOAT1
Epicatechin	MTTP
Epicatechin	CNR2
Epicatechin	PPP2CA
Epicatechin	PRKCA
Epicatechin	NR1I2
Epicatechin	CNR1
Epicatechin	ALOX5
Epicatechin	PPP2CB
Epicatechin	SEC14L2
Epicatechin	DGKA
Epicatechin	PRKCB
Epicatechin	SOAT2
Epicatechin	SEC14L4
Velutin	AKR1B1
Velutin	OPRD1
Velutin	CYP1B1
Velutin	ESR2
Velutin	ABCC1
Velutin	APP
Velutin	NOX4
Velutin	KIT
Velutin	ADORA1
Velutin	ADORA2A
Velutin	PLG
Velutin	PLA2G2A
Velutin	ABCG2
Velutin	PIM1
Velutin	TERT
Velutin	ABCB1
Velutin	XDH
Velutin	CA2
Velutin	CA7
Velutin	CA12
Velutin	CA4
Velutin	ESR1
Velutin	FLT3
Velutin	HSD17B1
Velutin	EGFR
Velutin	BACE1
Velutin	ALOX5
Velutin	CDK5R1
Velutin	CCNB3
Velutin	ARG1
Velutin	MAOA
Velutin	GLO1
Velutin	SYK
Velutin	GSK3B
Velutin	PARP1
Velutin	TTR
Velutin	MMP9
Velutin	MMP2
Velutin	MMP12
Velutin	CD38
Velutin	AKR1B10
Velutin	TNKS2
Velutin	TNKS
Velutin	TOP1
Velutin	PTPRS
Velutin	HSD17B2
Velutin	PIK3CG
Velutin	NOS2
Velutin	ST6GAL1
Velutin	ALK
Velutin	IGF1R
Velutin	AKT1
Velutin	PTGS2
Velutin	OPRM1
Velutin	ACHE
Velutin	CDK6
Velutin	CYP19A1
Velutin	CSNK2A1
Velutin	CFTR
Velutin	MET
Velutin	LCK
Velutin	ADORA3
Velutin	MCL1
Velutin	F2
Velutin	AMY1A
Velutin	GRK6
Velutin	SIRT1
Velutin	NAE1
Velutin	CDK1
Velutin	ALOX15
Velutin	ALOX12
Velutin	GPR35
Velutin	DAPK1
Velutin	CA6
Velutin	BCL2L1
Velutin	BCL2
Velutin	ODC1
Velutin	CA1
Velutin	CA9
Velutin	AVPR2
Velutin	CXCR1
Velutin	SIGMAR1
Velutin	CBR1
Velutin	AURKB
Velutin	DRD4
Velutin	MPO
Velutin	PIK3R1
Velutin	PYGL
Velutin	SRC
Velutin	PTK2
Velutin	KDR
Velutin	MMP13
Velutin	MMP3
Velutin	CA3
Velutin	PLK1
Velutin	PKN1
Velutin	CA14
Velutin	NEK2
Velutin	CAMK2B
Velutin	NEK6
Salvigenin	NOS2
Salvigenin	PTGS1
Salvigenin	TR
Salvigenin	SCN5A
Salvigenin	F10
Salvigenin	PTGS2
Salvigenin	NOS3
Salvigenin	RXRA
Salvigenin	ACHE
Salvigenin	ADRA1B
Salvigenin	ADRB2
Salvigenin	DPP4
Salvigenin	IGHG1
Salvigenin	PRSS1
Salvigenin	NCOA2
Salvigenin	F7
Salvigenin	AKR1B1
Salvigenin	OPRD1
Salvigenin	ADORA1
Salvigenin	ADORA2A
Salvigenin	ADORA3
Salvigenin	KIT
Salvigenin	ABCG2
Salvigenin	PIM1
Salvigenin	PTPRS
Salvigenin	CDK1
Salvigenin	ALOX5
Salvigenin	FLT3
Salvigenin	MAOA
Salvigenin	AMY1A
Salvigenin	GRK6
Salvigenin	ALOX15
Salvigenin	OPRM1
Salvigenin	ABCB1
Salvigenin	SYK
Salvigenin	MMP9
Salvigenin	MMP2
Salvigenin	ABCC1
Salvigenin	HSD17B1
Salvigenin	KDM4E
Salvigenin	AKR1B10
Salvigenin	ESR1
Salvigenin	ESR2
Salvigenin	APP
Salvigenin	CYP1B1
Salvigenin	GSK3B
Salvigenin	NOX4
Salvigenin	LCK
Salvigenin	MMP12
Salvigenin	PLG
Salvigenin	CBR1
Salvigenin	GLO1
Salvigenin	ARG1
Salvigenin	CCNB3
Salvigenin	MAOB
Salvigenin	CA2
Salvigenin	CA1
Salvigenin	CA9
Salvigenin	XDH
Salvigenin	CDK2
Salvigenin	PARP1
Salvigenin	CDK5R1
Salvigenin	CA12
Salvigenin	HSD17B2
Salvigenin	CA7
Salvigenin	MCL1
Salvigenin	TERT
Salvigenin	AHR
Salvigenin	ESRRA
Salvigenin	NAE1
Salvigenin	MMP13
Salvigenin	MMP3
Salvigenin	AURKB
Salvigenin	CSNK2A1
Salvigenin	MET
Salvigenin	AR
Salvigenin	TNKS
Salvigenin	CYP19A1
Salvigenin	SRC
Salvigenin	PFKFB3
Salvigenin	BACE1
Salvigenin	CA4
Salvigenin	KDR
Salvigenin	TTR
Salvigenin	GPR35
Salvigenin	MPO
Salvigenin	CA3
Salvigenin	PKN1
Salvigenin	NEK6
Salvigenin	APEX1
Salvigenin	AKR1C2
Salvigenin	AKR1C1
Salvigenin	AKR1C4
Salvigenin	AKR1A1
Salvigenin	BCHE
Salvigenin	TNKS2
Salvigenin	MPG
Salvigenin	SLC22A12
Salvigenin	ALOX12
Salvigenin	CALM1
Salvigenin	EGFR
Salvigenin	ST6GAL1
Salvigenin	CDK6
Salvigenin	CFTR
Salvigenin	PIK3CG
Salvigenin	SIGMAR1
Salvigenin	ODC1
Salvigenin	PTPN1
Salvigenin	IKBKB
Salvigenin	PLK1
Salvigenin	CA13
Salvigenin	CA6
Salvigenin	CA14
Cirsiliol	NOS2
Cirsiliol	SCN5A
Cirsiliol	PTGS2
Cirsiliol	F7
Cirsiliol	DPP4
Cirsiliol	PYGM
Cirsiliol	PRSS1
Cirsiliol	NCOA2
Cirsiliol	AKR1B1
Cirsiliol	ALOX5
Cirsiliol	ADORA1
Cirsiliol	ADORA2A
Cirsiliol	ADORA3
Cirsiliol	OPRD1
Cirsiliol	PLG
Cirsiliol	ABCG2
Cirsiliol	MAOA
Cirsiliol	MMP12
Cirsiliol	NOX4
Cirsiliol	ABCC1
Cirsiliol	TERT
Cirsiliol	KIT
Cirsiliol	PTPRS
Cirsiliol	FLT3
Cirsiliol	CYP1B1
Cirsiliol	XDH
Cirsiliol	GLO1
Cirsiliol	CD38
Cirsiliol	ARG1
Cirsiliol	GSK3B
Cirsiliol	OPRM1
Cirsiliol	PIM1
Cirsiliol	MMP9
Cirsiliol	SYK
Cirsiliol	PARP1
Cirsiliol	APP
Cirsiliol	CDK1
Cirsiliol	AMY1A
Cirsiliol	GRK6
Cirsiliol	ESR2
Cirsiliol	MMP2
Cirsiliol	MMP13
Cirsiliol	CA2
Cirsiliol	CA7
Cirsiliol	CA12
Cirsiliol	CA4
Cirsiliol	KDM4E
Cirsiliol	CDK6
Cirsiliol	CFTR
Cirsiliol	AKR1B10
Cirsiliol	BACE1
Cirsiliol	EGFR
Cirsiliol	MAPT
Cirsiliol	GPR35
Cirsiliol	TOP2A
Cirsiliol	MPO
Cirsiliol	PIK3R1
Cirsiliol	PYGL
Cirsiliol	CA3
Cirsiliol	CXCR1
Cirsiliol	CAMK2B
Cirsiliol	NEK6
Cirsiliol	PLA2G1B
Cirsiliol	APEX1
Cirsiliol	NUAK1
Cirsiliol	AKR1C1
Cirsiliol	AKR1A1
Cirsiliol	KDR
Cirsiliol	MAOB
Cirsiliol	TNKS2
Cirsiliol	TNKS
Cirsiliol	ESR1
Cirsiliol	ST6GAL1
Cirsiliol	CBR1
Cirsiliol	HSD17B1
Cirsiliol	CDK5R1
Cirsiliol	ALOX15
Cirsiliol	CCNB3
Cirsiliol	TOP1
Cirsiliol	HSD17B2
Cirsiliol	SRC
Cirsiliol	BCL2L1
Cirsiliol	BCL2
Cirsiliol	PLA2G2A
Cirsiliol	TTR
[truncated: 655 more rows]
