# Supplementary material for: Searching for Hub Genes of Quince–Basil Co-Administration Against Atherosclerosis Using Bioinformatics Analysis and Experimental Validation
Source: Pharmaceuticals (Basel). 2024 Oct 25;17(11):1433. doi: 10.3390/ph17111433 (PMC11597616; doi:10.3390/ph17111433)
Supplement: Supplementary file 1 [file pharmaceuticals-17-01433-s001.zip › pharmaceuticals-3261423-supplementary/Supplementary table/NOX4-MD_results.xlsx]

## Sheet: Sheet1
Time[ns]	TotalEnergy	Coulomb	VdW	SurfVdW	SASA	SoluteHBonds	SltSlvHBonds	SelHBonds	RecHBonds	SlvHBonds	TotHBonds	Helix	Sheet	Turn	Coil	Helix310	RadGyration	RMSDCa	RMSDBb	RMSDAll	RMSDLigConf			Residue RMSF						Atomic RMSF
0	-2.94901e+06	-3.59049e+06	508360	53633.9	30186.4	531	825	0	5	1	6	41.869	16.436	9.689	29.239	2.768	34.208	0.329	0.364	0.433	0.287			MET	1	3.332			1	N	MET	1	A	3
0.1	-2.39052e+06	-2.88052e+06	338055	55275.1	31324.6	446	919	2	5	2	9	40.83	15.052	11.073	30.623	2.422	34.35	2.132	2.144	2.334	1.136			ALA	2	2.214			2	H	MET	1	A	3.36
0.2	-2.39272e+06	-2.88198e+06	337256	55319.1	31213.9	448	954	2	4	2	8	40.83	16.09	10.381	29.758	2.941	34.37	2.196	2.22	2.454	1.346			VAL	3	2.406			3	H	MET	1	A	3.34
0.3	-2.39213e+06	-2.87957e+06	334960	55171.1	30970	456	898	2	4	0	6	40.484	16.609	12.284	26.817	3.806	34.276	2.604	2.617	2.844	1.285			SER	4	2.42			4	H	MET	1	A	3.35
0.4	-2.3896e+06	-2.87521e+06	333680	55579.1	31019.3	447	935	2	3	1	6	40.657	16.09	9.516	31.488	2.249	34.262	2.398	2.412	2.685	1.149			TRP	5	3.322			5	CA	MET	1	A	2.35
0.5	-2.39165e+06	-2.88016e+06	336626	55370	30845.8	422	963	2	2	4	8	40.657	16.782	10.554	29.585	2.422	34.175	2.087	2.104	2.439	1.146			ARG	6	3.979			6	HA	MET	1	A	2.45
0.6	-2.39057e+06	-2.87599e+06	333329	55221.6	30695.6	440	942	2	1	2	5	41.696	15.917	11.073	29.585	1.73	34.489	2.349	2.372	2.713	0.985			SER	7	2.329			7	C	MET	1	A	2.11
0.7	-2.39307e+06	-2.88239e+06	337563	55374.9	30954.9	449	982	2	1	2	5	41.003	15.917	11.765	28.374	2.941	34.332	3.033	3.034	3.35	1.066			TRP	8	2.684			8	O	MET	1	A	2.34
0.8	-2.39108e+06	-2.88072e+06	337643	55469	30546	451	967	2	2	2	6	42.042	15.917	12.284	28.028	1.73	34.031	3.108	3.102	3.427	1.306			LEU	9	3.393			9	CB	MET	1	A	2.7
0.9	-2.39069e+06	-2.87998e+06	337383	55616.5	30794.5	445	943	2	1	2	5	43.08	16.436	7.439	31.315	1.73	34.142	2.94	2.94	3.305	1.163			ALA	10	2.554			10	HB	MET	1	A	3.11
1	-2.39367e+06	-2.87949e+06	333496	55457.9	30756	431	942	2	1	4	7	40.484	16.609	10.554	30.277	2.076	34.054	2.34	2.349	2.766	1.224			ASN	11	2.025			11	HB	MET	1	A	3.06
1.1	-2.39091e+06	-2.88279e+06	339956	55367.7	30554.7	438	948	2	1	2	5	41.696	16.609	13.495	25.779	2.422	34.188	2.738	2.746	3.14	1.311			GLU	12	2.767			12	CG	MET	1	A	3.08
1.2	-2.39083e+06	-2.88067e+06	337930	55488.8	31035.4	427	964	2	1	3	6	41.522	16.263	8.824	31.661	1.73	34.076	2.707	2.71	3.097	1.263			GLY	13	3.126			13	HG	MET	1	A	3.47
1.3	-2.39168e+06	-2.8811e+06	337503	55596	30660.6	445	967	2	2	1	5	42.042	16.782	12.284	26.298	2.595	34.23	2.656	2.66	3.06	1.12			VAL	14	3.599			14	HG	MET	1	A	3.39
1.4	-2.39387e+06	-2.88043e+06	334708	55454.2	30827.5	426	964	2	2	2	6	43.253	16.436	7.958	30.45	1.903	34.401	2.636	2.65	3.089	1.356			LYS	15	3.504			15	SD	MET	1	A	3.73
1.5	-2.39169e+06	-2.87924e+06	335881	55655	30690.6	449	951	2	1	3	6	43.253	16.782	10.9	26.644	2.422	34.462	2.941	2.94	3.312	1.378			HIS	16	3.96			16	CE	MET	1	A	4.39
1.6	-2.3912e+06	-2.88084e+06	337231	55307.1	30653	456	942	2	1	5	8	42.734	16.436	13.495	26.471	0.865	34.144	3.345	3.342	3.712	1.33			LEU	17	4.667			17	HE	MET	1	A	4.69
1.7	-2.38999e+06	-2.88207e+06	340208	55386.6	30518.9	449	974	2	2	2	6	40.138	16.782	10.554	29.585	2.941	34.3	3.199	3.202	3.563	1.152			CYS	18	3.922			18	HE	MET	1	A	4.7
1.8	-2.39028e+06	-2.87682e+06	334241	55527.8	30741.2	454	952	2	1	2	5	42.215	16.436	9.343	29.931	2.076	34.6	2.743	2.744	3.2	1.443			LEU	19	3.941			19	HE	MET	1	A	4.71
1.9	-2.39175e+06	-2.883e+06	339067	55344.6	30447.1	465	931	2	1	2	5	41.696	16.09	11.073	29.585	1.557	34.454	2.611	2.625	3.096	1.319			PHE	20	3.381			20	N	ALA	2	A	2.01
2	-2.39249e+06	-2.88012e+06	335847	55263.5	30642.4	434	947	2	1	2	5	41.869	16.609	11.765	27.163	2.595	34.455	2.81	2.815	3.256	1.406			ILE	21	3.299			21	H	ALA	2	A	2.21
2.1	-2.38908e+06	-2.87817e+06	337491	55165.3	30686.7	453	952	2	1	2	5	43.08	16.436	11.419	28.201	0.865	34.498	2.583	2.59	3.044	1.028			TRP	22	2.086			22	CA	ALA	2	A	2.02
2.2	-2.39095e+06	-2.87902e+06	336326	55305	31336.9	450	948	2	2	3	7	41.696	16.09	11.073	28.374	2.768	34.461	2.725	2.738	3.161	1.1			LEU	23	2.651			23	HA	ALA	2	A	2.15
2.3	-2.39295e+06	-2.88118e+06	335765	55736.3	31259.8	419	966	2	0	3	5	40.484	16.09	10.554	30.277	2.595	34.416	2.984	2.978	3.381	1.231			SER	24	2.217			24	C	ALA	2	A	1.93
2.4	-2.39184e+06	-2.87795e+06	334148	55888.2	31301.8	439	925	2	0	2	4	39.792	15.398	10.727	31.142	2.941	34.51	3.426	3.416	3.804	1.522			MET	25	2.16			25	O	ALA	2	A	1.87
2.5	-2.39308e+06	-2.88079e+06	335974	55473.2	31294.5	438	943	2	2	4	8	40.657	16.263	10.727	30.104	2.249	34.585	3.459	3.448	3.853	1.395			ASN	26	1.36			26	CB	ALA	2	A	2.26
2.6	-2.39053e+06	-2.88077e+06	338022	55501.9	31276.3	454	934	2	2	2	6	40.83	15.744	11.938	28.547	2.941	34.604	3.651	3.649	4.039	1.254			VAL	27	1.888			27	HB	ALA	2	A	2.55
2.7	-2.39205e+06	-2.88203e+06	337950	55495.6	31545.9	431	970	2	1	2	5	39.446	16.436	15.571	25.779	2.768	34.44	3.477	3.474	3.824	1.089			LEU	28	2.198			28	HB	ALA	2	A	2.54
2.8	-2.39135e+06	-2.87604e+06	332667	55573.6	31620.2	443	979	2	2	3	7	41.003	16.436	11.938	28.893	1.73	34.553	3.409	3.398	3.772	1.032			LEU	29	1.568			29	HB	ALA	2	A	2.56
2.9	-2.39041e+06	-2.88166e+06	338944	55533.2	31374.2	450	987	2	1	4	7	43.08	16.263	11.592	27.336	1.73	34.403	3.864	3.846	4.234	1.298			PHE	30	1.392			30	N	VAL	3	A	2.04
3	-2.39367e+06	-2.88163e+06	336044	55402.7	31173.9	454	985	2	2	5	9	37.716	15.917	13.841	30.623	1.903	34.348	4	3.978	4.336	1.173			TRP	31	2.007			31	H	VAL	3	A	2.18
3.1	-2.39054e+06	-2.88077e+06	338555	55435.4	30707.1	461	989	2	2	3	7	41.696	15.917	12.457	28.201	1.73	33.96	3.97	3.953	4.33	1.215			LYS	32	2.405			32	CA	VAL	3	A	2.08
3.2	-2.39423e+06	-2.88262e+06	336398	55265.1	30777.2	436	958	2	1	4	7	39.619	15.225	14.014	30.277	0.865	34.163	3.806	3.796	4.152	1.159			THR	33	1.516			33	HA	VAL	3	A	1.97
3.3	-2.39067e+06	-2.87864e+06	335772	55635.1	31311.5	447	954	2	0	3	5	42.042	15.398	12.63	28.028	1.903	34.378	3.489	3.477	3.84	1.193			PHE	34	1.582			34	C	VAL	3	A	2.23
3.4	-2.39445e+06	-2.8785e+06	332009	55526.9	30990	433	950	2	1	3	6	41.696	16.263	14.533	27.509	0	34.481	3.585	3.578	3.903	1.151			LEU	35	2.163			35	O	VAL	3	A	2.41
3.5	-2.38937e+06	-2.88172e+06	340057	55099.9	30791.3	435	967	2	1	5	8	41.696	16.609	12.284	28.547	0.865	34.346	3.273	3.263	3.62	1.148			LEU	36	2.134			36	CB	VAL	3	A	2.23
3.6	-2.39284e+06	-2.88161e+06	336464	55179.7	30640.7	441	949	2	2	5	9	39.273	16.263	12.457	29.758	2.249	34.278	3.505	3.491	3.87	1.39			TYR	37	1.756			37	HB	VAL	3	A	2.39
3.7	-2.39243e+06	-2.88018e+06	335749	55310.1	30732.1	440	926	2	0	5	7	41.349	16.782	11.592	28.72	1.557	34.169	4.217	4.198	4.535	1.088			ASN	38	1.771			38	CG1	VAL	3	A	2.52
3.8	-2.39419e+06	-2.88246e+06	336159	55147.7	30782.6	442	934	2	0	4	6	40.138	15.744	11.073	30.969	2.076	34.335	4.075	4.061	4.402	1.237			GLN	39	2.386			39	HG1	VAL	3	A	2.87
3.9	-2.39103e+06	-2.88059e+06	337307	55332.8	30869.1	457	919	2	1	2	5	39.792	15.571	11.938	30.796	1.903	34.376	3.809	3.797	4.152	1.184			GLY	40	1.974			40	HG1	VAL	3	A	2.82
4	-2.39148e+06	-2.88217e+06	338239	55591.2	30828.9	443	963	2	1	5	8	40.484	16.782	14.187	25.952	2.595	34.257	3.898	3.881	4.218	1.185			PRO	41	2.251			41	HG1	VAL	3	A	2.75
4.1	-2.39294e+06	-2.88e+06	334959	54824.9	30167.7	445	963	2	0	3	5	40.311	15.917	15.225	25.433	3.114	34.282	3.743	3.735	4.119	1.314			GLU	42	2.135			42	CG2	VAL	3	A	2.28
4.2	-2.39209e+06	-2.88153e+06	337381	55613.8	30947.2	457	955	2	0	2	4	39.1	15.917	12.284	30.45	2.249	34.15	4.127	4.112	4.475	1.184			TYR	43	2.05			43	HG2	VAL	3	A	2.54
4.3	-2.39343e+06	-2.88408e+06	338647	54946.2	30547.6	442	968	2	1	4	7	39.965	16.09	11.073	29.758	3.114	33.871	3.754	3.741	4.15	1.276			HIS	44	2.185			44	HG2	VAL	3	A	2.54
4.4	-2.3907e+06	-2.88186e+06	339431	55446.9	30582.2	452	988	2	0	5	7	42.388	16.609	13.495	26.298	1.211	33.94	3.807	3.796	4.202	1.219			TYR	45	2.414			45	HG2	VAL	3	A	2.58
4.5	-2.39434e+06	-2.88319e+06	337037	55400.6	30805.5	445	953	2	0	3	5	38.408	16.263	15.917	27.855	1.557	34.223	3.938	3.931	4.29	1.381			LEU	46	2.096			46	N	SER	4	A	2.23
4.6	-2.39388e+06	-2.8835e+06	337490	55545.2	30744.4	446	940	2	1	5	8	41.176	16.09	12.803	29.239	0.692	34.183	3.914	3.904	4.279	1.145			HIS	47	1.943			47	H	SER	4	A	2.13
4.7	-2.39306e+06	-2.88007e+06	335198	55372.9	30470.9	453	949	2	1	2	5	41.176	15.744	11.765	29.066	2.249	33.994	4.08	4.067	4.437	1.126			GLN	48	2.699			48	CA	SER	4	A	2.41
4.8	-2.39154e+06	-2.88156e+06	337932	55561.1	30586.2	453	931	2	2	3	7	42.561	16.263	11.419	28.201	1.557	34.234	3.675	3.658	4.038	1.176			MET	49	2.323			49	HA	SER	4	A	2.55
4.9	-2.3923e+06	-2.88203e+06	337877	55210.8	30488.3	440	962	2	1	4	7	41.696	16.263	12.803	27.509	1.73	34.068	3.707	3.696	4.103	1.093			LEU	50	2.057			50	C	SER	4	A	2.51
5	-2.39173e+06	-2.87948e+06	335519	55420.6	30612.6	457	930	2	1	2	5	39.273	17.301	12.976	29.758	0.692	33.889	4.342	4.325	4.683	1.128			GLY	51	1.854			51	O	SER	4	A	2.45
5.1	-2.39367e+06	-2.88035e+06	334984	54947.1	30558.4	451	944	2	2	4	8	42.561	16.436	12.976	28.028	0	34.081	4.06	4.045	4.431	1.087			LEU	52	2.035			52	CB	SER	4	A	2.36
5.2	-2.39227e+06	-2.88077e+06	336663	55341.6	30733	463	949	2	2	3	7	41.696	16.609	10.727	29.066	1.903	34.329	4.139	4.129	4.516	1.053			GLY	53	1.752			53	HB	SER	4	A	2.38
5.3	-2.39234e+06	-2.87669e+06	332642	55193.1	30770.2	447	935	2	1	3	6	38.235	16.263	16.609	27.336	1.557	34.361	4.209	4.191	4.555	1.272			LEU	54	1.887			54	HB	SER	4	A	2.23
5.4	-2.39368e+06	-2.8824e+06	337045	55371.8	30647.2	450	944	2	1	3	6	40.138	16.609	12.63	28.201	2.422	34.49	3.917	3.907	4.282	1.41			CYS	55	1.578			55	OG	SER	4	A	2.59
5.5	-2.39063e+06	-2.87794e+06	336171	55228	30216.6	459	931	2	1	7	10	40.138	16.263	11.073	29.758	2.768	34.115	4.154	4.14	4.524	1.31			LEU	56	2.027			56	HG	SER	4	A	2.74
5.6	-2.39266e+06	-2.8792e+06	334531	55200	30323.2	471	933	2	1	7	10	43.253	16.782	12.284	26.125	1.557	34.062	4.145	4.127	4.516	1.25			SER	57	1.663			57	N	TRP	5	A	2.71
5.7	-2.39225e+06	-2.87919e+06	335743	55407.3	30730.8	429	975	2	1	5	8	43.426	16.609	11.073	28.028	0.865	34.291	4.295	4.283	4.639	1.374			ARG	58	2.253			58	H	TRP	5	A	2.78
5.8	-2.3938e+06	-2.87943e+06	333913	55366.1	31023.9	448	952	2	1	3	6	41.176	16.436	12.111	29.412	0.865	34.247	4.563	4.541	4.898	1.246			ALA	59	1.385			59	CA	TRP	5	A	2.85
5.9	-2.39064e+06	-2.877e+06	334285	55221.5	31024.8	436	952	2	1	2	5	43.772	16.09	9.689	29.585	0.865	34.34	4.481	4.471	4.822	1.231			SER	60	1.403			60	HA	TRP	5	A	2.81
6	-2.39138e+06	-2.88239e+06	339079	55483.3	31029.7	438	945	2	0	6	8	42.215	16.263	10.208	28.201	3.114	34.374	4.264	4.25	4.62	1.225			ALA	61	1.521			61	C	TRP	5	A	2.85
6.1	-2.39313e+06	-2.8803e+06	335979	55664.4	30874.1	450	930	2	1	5	8	45.848	16.436	7.266	28.201	2.249	34.072	4.78	4.756	5.109	1.342			SER	62	1.503			62	O	TRP	5	A	2.85
6.2	-2.39236e+06	-2.88278e+06	338484	55396.2	30774.1	449	959	2	1	6	9	44.118	15.744	12.111	27.163	0.865	34.21	4.183	4.17	4.521	1.264			VAL	63	1.53			63	CB	TRP	5	A	3.07
6.3	-2.39155e+06	-2.88072e+06	337270	55259	30943.1	451	951	2	1	4	7	43.426	16.955	8.478	29.066	2.076	33.953	4.225	4.202	4.546	1.148			LEU	64	1.829			64	HB	TRP	5	A	3.09
6.4	-2.39498e+06	-2.88525e+06	338577	55187.8	30719.2	447	948	2	0	6	8	42.734	16.436	9.516	29.758	1.557	34.154	4.051	4.04	4.413	1.192			ASN	65	1.417			65	HB	TRP	5	A	3.13
6.5	-2.39249e+06	-2.88445e+06	340521	55318	30682.5	441	937	2	0	5	7	41.869	16.436	12.803	27.336	1.557	34.144	3.781	3.773	4.167	1.316			LEU	66	1.57			66	CG	TRP	5	A	3.26
6.6	-2.39139e+06	-2.88022e+06	337482	55484.3	30663	453	989	2	0	4	6	41.003	16.609	12.457	28.374	1.557	34.14	4.179	4.163	4.511	1.549			ASN	67	1.261			67	CD1	TRP	5	A	3.45
6.7	-2.39243e+06	-2.8799e+06	335621	55085.8	30235.6	462	962	2	2	6	10	42.388	16.782	10.727	27.855	2.249	34.253	4.006	3.987	4.346	1.384			CYS	68	1.312			68	HD1	TRP	5	A	3.5
6.8	-2.39348e+06	-2.88599e+06	340153	55146.8	30040.8	454	952	2	0	5	7	41.176	16.09	10.554	29.931	2.249	34.408	3.917	3.904	4.269	1.353			SER	69	1.562			69	CD2	TRP	5	A	3.35
6.9	-2.3911e+06	-2.88025e+06	337303	54972.1	29798	460	926	2	1	5	8	40.657	15.398	12.976	29.412	1.557	34.546	3.5	3.502	3.867	1.327			LEU	70	2.042			70	NE1	TRP	5	A	3.63
7	-2.39103e+06	-2.87919e+06	336287	55133.3	30346.5	458	927	2	0	5	7	42.734	15.571	11.765	26.817	3.114	34.568	3.881	3.882	4.249	1.448			ILE	71	1.641			71	HE1	TRP	5	A	3.82
7.1	-2.3915e+06	-2.88247e+06	339026	55087.7	30095.5	461	934	2	1	4	7	41.003	16.09	10.9	29.585	2.422	34.478	4.128	4.125	4.442	1.208			LEU	72	1.941			72	CE2	TRP	5	A	3.58
7.2	-2.39181e+06	-2.88158e+06	338197	55470.5	30416.8	439	964	2	0	6	8	42.734	15.571	11.765	28.374	1.557	34.45	3.999	3.991	4.325	2.034			LEU	73	2.04			73	CE3	TRP	5	A	3.32
7.3	-2.39202e+06	-2.88142e+06	337096	55142.2	30375	441	948	2	0	5	7	41.176	15.744	11.765	29.931	1.384	34.516	3.795	3.787	4.14	2.057			PRO	74	1.622			74	HE3	TRP	5	A	3.2
7.4	-2.3917e+06	-2.88344e+06	340087	55115.9	30033.4	444	949	2	0	6	8	41.522	15.398	10.035	31.315	1.73	34.54	3.887	3.874	4.205	1.973			MET	75	1.99			75	CZ2	TRP	5	A	3.76
7.5	-2.39168e+06	-2.88122e+06	337506	55523.5	30556.4	453	938	2	0	5	7	40.484	16.609	11.592	28.893	2.422	34.683	3.391	3.397	3.734	1.909			CYS	76	1.753			76	HZ2	TRP	5	A	3.96
7.6	-2.39018e+06	-2.88137e+06	339231	55662.5	30495.5	443	983	2	1	5	8	41.003	16.263	9.343	31.142	2.249	34.659	3.493	3.486	3.89	1.916			ARG	77	1.613			77	CZ3	TRP	5	A	3.5
7.7	-2.39059e+06	-2.87994e+06	337271	55270.5	30223.6	434	1000	2	0	7	9	42.907	16.436	12.284	26.99	1.384	34.521	3.688	3.687	4.04	2.074			THR	78	1.751			78	HZ3	TRP	5	A	3.53
7.8	-2.39324e+06	-2.8811e+06	335979	55078.5	30035.4	434	969	2	0	5	7	40.83	15.917	12.457	29.239	1.557	34.347	3.836	3.829	4.182	2.032			LEU	79	2.819			79	CH2	TRP	5	A	3.71
7.9	-2.39221e+06	-2.87877e+06	334598	55320.9	30367.1	453	986	2	0	5	7	42.215	16.09	8.478	31.488	1.73	34.353	3.727	3.724	4.107	1.988			LEU	80	2.633			80	HH2	TRP	5	A	3.88
8	-2.39039e+06	-2.88023e+06	338588	55080.8	29994.2	451	941	2	1	5	8	42.561	16.436	9.17	30.277	1.557	34.153	3.694	3.689	4.094	2.054			ALA	81	1.737			81	N	ARG	6	A	2.88
8.1	-2.39097e+06	-2.87769e+06	335159	55289	30061.7	451	965	2	1	4	7	42.561	16.09	9.343	29.585	2.422	34.551	4.088	4.082	4.457	2.056			TYR	82	2.347			82	H	ARG	6	A	2.91
8.2	-2.39106e+06	-2.87929e+06	336635	55094.4	29611.6	448	965	2	1	3	6	42.215	16.09	7.958	30.45	3.287	34.421	3.727	3.717	4.158	2.007			LEU	83	2.11			83	CA	ARG	6	A	2.9
8.3	-2.39104e+06	-2.88123e+06	337936	55489.7	29879.1	445	969	2	0	6	8	42.388	15.917	9.516	31.488	0.692	34.59	3.54	3.54	3.97	1.979			ARG	84	1.812			84	HA	ARG	6	A	3.05
8.4	-2.39266e+06	-2.88016e+06	335474	55437.4	29983.7	444	966	2	2	5	9	42.907	15.917	12.457	27.163	1.557	34.527	3.402	3.404	3.837	1.894			GLY	85	1.978			85	C	ARG	6	A	2.67
8.5	-2.39382e+06	-2.88258e+06	336397	55394.9	30208.1	458	960	2	0	4	6	42.215	15.917	9.17	31.834	0.865	34.709	3.565	3.565	3.985	1.926			SER	86	2.405			86	O	ARG	6	A	2.71
8.6	-2.3913e+06	-2.87893e+06	335542	55388.9	29889.6	468	930	2	1	4	7	41.349	16.436	12.111	29.066	1.038	34.219	3.04	3.043	3.45	1.924			GLN	87	3.846			87	CB	ARG	6	A	3.01
8.7	-2.39073e+06	-2.87984e+06	337025	55476.3	30136	445	962	2	1	7	10	41.869	14.879	12.284	29.931	1.038	34.043	3.121	3.128	3.589	1.991			LYS	88	3.928			88	HB	ARG	6	A	3.11
8.8	-2.39016e+06	-2.88345e+06	341165	55434.6	30181	443	939	2	0	4	6	42.907	15.744	9.862	29.758	1.73	33.927	3.367	3.37	3.809	1.946			VAL	89	3.112			89	HB	ARG	6	A	3.15
8.9	-2.39128e+06	-2.88101e+06	337586	55459.4	30023.8	437	975	2	0	5	7	39.619	16.609	13.841	27.682	2.249	34.009	3.075	3.078	3.528	1.891			PRO	90	3.2			90	CG	ARG	6	A	3.48
9	-2.39086e+06	-2.88259e+06	339966	55526.4	30124.3	438	958	2	0	4	6	39.446	16.955	12.457	28.72	2.422	34.222	3.19	3.189	3.579	2.068			SER	91	3.463			91	HG	ARG	6	A	3.84
9.1	-2.39228e+06	-2.88151e+06	337027	55396	30308.5	460	928	2	1	2	5	38.235	15.917	11.938	31.661	2.249	34.367	3.389	3.382	3.784	1.929			ARG	92	2.852			92	HG	ARG	6	A	3.78
9.2	-2.39327e+06	-2.87816e+06	333466	55371.4	30264.3	436	974	2	0	3	5	39.965	16.263	10.727	30.969	2.076	34.328	3.357	3.348	3.778	1.904			ARG	93	3.926			93	CD	ARG	6	A	3.68
9.3	-2.39342e+06	-2.88197e+06	336345	55286.9	30522	451	937	2	1	4	7	42.042	15.571	10.554	30.104	1.73	34.461	3.403	3.4	3.801	1.979			THR	94	3.223			94	HD	ARG	6	A	3.72
9.4	-2.39388e+06	-2.88478e+06	339120	55200.3	30173.3	458	958	2	0	3	5	41.349	16.782	8.304	29.931	3.633	34.203	3.299	3.295	3.68	1.952			ARG	95	2.696			95	HD	ARG	6	A	3.76
9.5	-2.39166e+06	-2.87818e+06	334210	55434.6	30161.2	452	970	2	1	4	7	43.426	16.436	10.554	27.855	1.73	34.26	3.793	3.794	4.136	2.035			ARG	96	2.405			96	NE	ARG	6	A	4.36
9.6	-2.39031e+06	-2.87918e+06	336855	55344.1	30271.8	447	964	2	0	2	4	42.042	15.917	12.803	28.547	0.692	34.063	3.516	3.511	3.946	1.964			LEU	97	2.912			97	HE	ARG	6	A	4.74
9.7	-2.39174e+06	-2.88005e+06	336659	55530.6	30311.3	458	1006	2	1	4	7	42.388	15.744	13.495	27.336	1.038	34.549	3.848	3.845	4.25	1.987			LEU	98	2.095			98	CZ	ARG	6	A	4.86
9.8	-2.39208e+06	-2.88234e+06	338672	55392.5	30785.6	451	935	2	1	2	5	40.138	15.917	12.803	29.585	1.557	34.643	3.735	3.74	4.093	1.944			ASP	99	1.598			99	NH1	ARG	6	A	4.88
9.9	-2.39064e+06	-2.87976e+06	337355	55218.5	30613.3	437	982	2	0	4	6	39.619	15.052	11.419	32.18	1.73	34.226	3.975	3.975	4.321	2.018			LYS	100	2.139			100	HH1	ARG	6	A	4.54
10	-2.39414e+06	-2.8806e+06	334763	55601	30591.4	445	971	2	1	3	6	41.869	16.09	9.17	31.315	1.557	34.519	3.863	3.863	4.188	2.026			SER	101	1.847			101	HH1	ARG	6	A	5.47
10.1	-2.39222e+06	-2.87841e+06	334549	55523.3	30991.2	452	945	2	2	4	8	39.446	15.571	14.533	28.72	1.73	34.69	3.713	3.72	4.037	1.935			ARG	102	2.061			102	NH2	ARG	6	A	5.7
10.2	-2.39462e+06	-2.88412e+06	338123	55695.7	30958.1	442	970	2	0	2	4	42.215	15.917	9.343	30.796	1.73	34.745	3.502	3.509	3.865	1.937			THR	103	1.779			103	HH2	ARG	6	A	6.01
10.3	-2.39408e+06	-2.88127e+06	335291	55251.2	30406	450	961	2	0	3	5	43.253	16.436	10.727	28.893	0.692	34.382	3.155	3.152	3.551	1.8			PHE	104	2.352			104	HH2	ARG	6	A	6.18
10.4	-2.3916e+06	-2.88193e+06	338450	55686.5	30722.3	441	952	2	0	5	7	41.003	16.09	14.533	28.374	0	34.807	3.52	3.518	3.854	1.95			HIS	105	1.553			105	N	SER	7	A	2.47
10.5	-2.38843e+06	-2.88056e+06	340461	54911.6	30448.2	458	946	2	0	5	7	41.522	16.436	10.9	29.585	1.557	34.514	3.492	3.493	3.886	2.045			ILE	106	2.002			106	H	SER	7	A	2.49
10.6	-2.39226e+06	-2.88251e+06	338283	55457.3	30414.4	455	952	2	2	3	7	39.619	15.917	12.976	29.931	1.557	34.344	3.61	3.612	3.979	2.028			THR	107	1.454			107	CA	SER	7	A	2.28
10.7	-2.39392e+06	-2.88361e+06	338137	55333.6	30512.5	437	952	2	1	2	5	43.253	15.571	9.343	31.142	0.692	34.783	3.582	3.589	3.935	1.95			CYS	108	1.423			108	HA	SER	7	A	2.28
10.8	-2.39154e+06	-2.8787e+06	335470	55357.2	30581.5	469	934	2	1	3	6	41.176	15.917	11.938	29.585	1.384	34.351	3.388	3.39	3.768	1.863			GLY	109	1.389			109	C	SER	7	A	2.27
10.9	-2.39211e+06	-2.88617e+06	342701	55351.7	30642.9	452	1005	2	0	4	6	40.138	15.398	10.554	32.353	1.557	34.533	3.485	3.484	3.896	1.946			VAL	110	1.654			110	O	SER	7	A	2.24
11	-2.3901e+06	-2.87649e+06	334665	55178.3	30148.6	441	957	2	0	4	6	38.754	16.782	10.381	28.72	5.363	34.541	3.676	3.676	4.03	1.917			THR	111	1.383			111	CB	SER	7	A	2.13
11.1	-2.39021e+06	-2.87935e+06	337394	55665.5	30637.4	451	971	2	0	4	6	41.696	16.263	14.187	27.855	0	34.337	3.64	3.647	3.983	1.902			ILE	112	1.47			112	HB	SER	7	A	2.43
11.2	-2.39182e+06	-2.88055e+06	336732	55459.8	31001.3	446	959	2	0	5	7	41.522	15.225	9.689	31.834	1.73	34.334	3.614	3.623	3.984	1.858			CYS	113	1.584			113	HB	SER	7	A	2.17
11.3	-2.39363e+06	-2.8813e+06	335890	55331.4	30432.1	439	946	2	0	4	6	41.003	16.609	10.727	27.855	3.806	34.271	3.924	3.925	4.264	1.887			ILE	114	1.702			114	OG	SER	7	A	2.3
11.4	-2.39296e+06	-2.88054e+06	336212	55365.4	30452	439	962	2	0	4	6	41.349	15.398	12.457	28.374	2.422	34.19	4.162	4.158	4.483	2.035			PHE	115	1.53			115	HG	SER	7	A	2.5
11.5	-2.39123e+06	-2.88405e+06	340882	55387.2	30885.3	442	965	2	0	5	7	43.426	16.436	6.401	30.623	3.114	34.391	4.08	4.08	4.403	2.08			SER	116	1.752			116	N	TRP	8	A	2.34
11.6	-2.39113e+06	-2.88015e+06	337049	55244.4	31025.8	452	983	2	0	5	7	41.869	16.436	9.516	29.066	3.114	34.276	4.191	4.19	4.514	1.993			GLY	117	1.736			117	H	TRP	8	A	2.38
11.7	-2.39389e+06	-2.88242e+06	336852	55306.1	30642.2	454	968	2	0	5	7	43.253	16.436	11.592	27.336	1.384	34.366	4.301	4.297	4.611	1.916			VAL	118	1.87			118	CA	TRP	8	A	2.38
11.8	-2.39127e+06	-2.87973e+06	336280	55493.7	31201.2	428	997	2	0	5	7	42.215	16.609	12.111	28.201	0.865	34.48	4.467	4.47	4.781	2.192			HIS	119	1.586			119	HA	TRP	8	A	2.28
11.9	-2.39136e+06	-2.87993e+06	336570	55371.4	31443.3	445	964	2	0	5	7	42.734	16.263	12.284	28.028	0.692	34.809	4.434	4.441	4.76	1.862			VAL	120	2.029			120	C	TRP	8	A	2.53
12	-2.39127e+06	-2.88018e+06	336929	55476.8	30789	434	977	2	0	7	9	40.83	15.571	13.149	28.72	1.73	34.605	4.437	4.441	4.78	2.009			ALA	121	1.99			121	O	TRP	8	A	2.54
12.1	-2.39101e+06	-2.88021e+06	337323	55370.3	30556.8	448	959	2	0	4	6	42.907	15.571	14.533	26.99	0	34.609	4.598	4.604	4.945	2.147			ALA	122	1.886			122	CB	TRP	8	A	2.47
12.2	-2.39081e+06	-2.87946e+06	337073	55253.1	30413	459	1001	2	0	7	9	42.561	16.263	13.149	28.028	0	34.781	4.536	4.54	4.865	1.934			HIS	123	2.007			123	HB	TRP	8	A	2.41
12.3	-2.39097e+06	-2.87961e+06	337055	55423.5	30742.9	429	982	2	0	6	8	39.965	16.436	13.841	27.682	2.076	34.643	4.241	4.236	4.649	2.063			LEU	124	2.276			124	HB	TRP	8	A	2.58
12.4	-2.39394e+06	-2.87977e+06	334230	55185.6	30552.2	447	963	2	0	7	9	41.003	16.09	10.381	30.277	2.249	34.447	4.091	4.086	4.486	2.035			VAL	125	2.327			125	CG	TRP	8	A	2.54
12.5	-2.39309e+06	-2.88036e+06	335693	55199.8	30465.1	435	988	2	0	6	8	42.388	16.09	11.073	28.028	2.422	34.089	4.364	4.343	4.749	2.078			ASN	126	1.935			126	CD1	TRP	8	A	2.5
12.6	-2.39274e+06	-2.88022e+06	334931	55328.6	30769.9	450	954	2	0	4	6	42.042	15.744	13.495	27.163	1.557	34.362	4.396	4.384	4.754	2.07			ALA	127	2.176			127	HD1	TRP	8	A	2.42
12.7	-2.39152e+06	-2.88227e+06	338422	55319.9	30815.7	433	967	2	1	7	10	42.388	15.744	12.457	27.163	2.249	34.563	4.276	4.271	4.663	1.991			LEU	128	2.644			128	CD2	TRP	8	A	2.71
12.8	-2.39354e+06	-2.8805e+06	335160	55114	30354.2	459	973	2	0	6	8	43.08	16.436	11.246	29.239	0	33.987	4.356	4.338	4.711	2.048			ASN	129	2.251			129	NE1	TRP	8	A	2.62
12.9	-2.39169e+06	-2.87999e+06	336233	55206.9	30582.2	465	944	2	0	6	8	42.907	16.09	10.208	29.412	1.384	34.2	4.214	4.201	4.584	1.977			PHE	130	2.17			130	HE1	TRP	8	A	2.64
13	-2.39182e+06	-2.88524e+06	341466	55320.4	30365.3	438	974	2	0	6	8	41.349	15.571	11.765	27.509	3.806	34.06	3.986	3.978	4.387	2.06			SER	131	2.461			131	CE2	TRP	8	A	2.74
13.1	-2.39384e+06	-2.88188e+06	336050	55462.2	30344.7	451	942	2	0	4	6	40.657	16.436	9.516	30.104	3.287	34.056	4.075	4.062	4.483	1.947			VAL	132	2.747			132	CE3	TRP	8	A	2.87
13.2	-2.392e+06	-2.8835e+06	339083	55753.6	30729.2	446	978	2	0	6	8	40.311	15.744	11.419	30.45	2.076	33.906	4.173	4.157	4.621	1.894			ASN	133	2.541			133	HE3	TRP	8	A	2.89
13.3	-2.39033e+06	-2.88076e+06	338101	55162.8	30475.4	451	966	2	0	7	9	41.349	16.263	11.592	29.412	1.384	33.892	4.055	4.041	4.511	2.103			TYR	134	2.441			134	CZ2	TRP	8	A	2.92
13.4	-2.39162e+06	-2.88203e+06	338707	55222.9	30484.1	452	956	2	0	6	8	41.349	16.09	10.208	30.623	1.73	34.028	3.845	3.835	4.287	2.027			SER	135	2.662			135	HZ2	TRP	8	A	2.97
13.5	-2.39077e+06	-2.88254e+06	340049	55157.2	30667.8	447	962	2	0	8	10	42.215	16.436	8.997	30.623	1.73	34.49	4.37	4.371	4.693	2.082			GLU	136	3.005			136	CZ3	TRP	8	A	3.05
13.6	-2.39387e+06	-2.87924e+06	333355	55319.9	30433.6	468	955	2	0	8	10	42.388	16.436	9.689	28.547	2.941	34.193	3.728	3.726	4.144	1.992			ASP	137	3.108			137	HZ3	TRP	8	A	3.21
13.7	-2.39255e+06	-2.88272e+06	337890	55509.9	31092.4	463	964	2	1	6	9	42.042	16.09	13.495	26.99	1.384	34.588	4.058	4.055	4.404	2.104			PHE	138	3.399			138	CH2	TRP	8	A	3.07
13.8	-2.39268e+06	-2.88117e+06	337000	55277.1	30603.8	456	932	2	1	4	7	42.042	15.917	9.689	29.239	3.114	34.476	4.114	4.114	4.451	2.108			VAL	139	2.73			139	HH2	TRP	8	A	3.23
13.9	-2.39365e+06	-2.88221e+06	336674	55263	30372.5	467	962	2	0	4	6	41.349	16.263	12.457	28.374	1.557	34.123	3.867	3.868	4.16	1.938			GLU	140	2.678			140	N	LEU	9	A	2.68
14	-2.39159e+06	-2.88051e+06	336942	55226.6	30540.5	441	1008	2	0	4	6	41.869	15.917	8.997	30.969	2.249	34.291	3.763	3.761	4.065	2.062			LEU	141	2.315			141	H	LEU	9	A	2.7
14.1	-2.3927e+06	-2.88281e+06	338217	55421.4	30224.1	455	965	2	2	4	8	43.08	16.09	10.9	29.239	0.692	34.103	3.591	3.592	3.958	1.999			ASN	142	2.293			142	CA	LEU	9	A	2.85
14.2	-2.38969e+06	-2.88136e+06	340054	55576.7	30409.3	432	960	2	1	3	6	40.657	14.36	11.592	31.142	2.249	34.19	3.679	3.668	4.067	1.977			ALA	143	2.294			143	HA	LEU	9	A	2.95
14.3	-2.39103e+06	-2.88053e+06	337335	55344.3	30472.4	444	965	2	0	5	7	40.311	15.917	12.63	29.239	1.903	34.214	3.948	3.935	4.313	1.924			ALA	144	2.233			144	C	LEU	9	A	2.77
14.4	-2.39469e+06	-2.88142e+06	335251	55309.4	30590.7	443	975	2	0	6	8	42.907	15.744	7.785	31.142	2.422	34.31	4.053	4.047	4.423	1.977			ARG	145	3.147			145	O	LEU	9	A	2.88
14.5	-2.39325e+06	-2.8829e+06	337612	55346.7	30510.2	436	946	2	0	5	7	40.83	16.09	14.533	27.163	1.384	34.127	3.838	3.828	4.239	2.02			TYR	146	3.577			146	CB	LEU	9	A	3.03
14.6	-2.39126e+06	-2.87987e+06	336717	55211.7	30275.2	442	945	0	1	7	8	39.792	15.571	14.533	29.412	0.692	34.234	3.762	3.757	4.169	2.014			ARG	147	3.563			147	HB	LEU	9	A	3.13
14.7	-2.39137e+06	-2.88183e+06	339033	55403.1	30751.4	420	982	2	0	6	8	41.176	15.571	9.516	31.142	2.595	34.652	3.667	3.672	4.067	2.046			ASP	148	2.75			148	HB	LEU	9	A	3.16
14.8	-2.39319e+06	-2.88333e+06	338555	55181.1	30334.2	441	979	0	2	6	8	41.349	16.263	11.592	29.931	0.865	34.288	3.911	3.901	4.297	1.99			GLU	149	2.572			149	CG	LEU	9	A	3.36
14.9	-2.39275e+06	-2.8823e+06	337592	55748.4	31063.1	438	997	0	1	9	10	40.138	15.917	14.014	28.893	1.038	34.639	4.014	4.009	4.384	2.084			ASP	150	2.498			150	HG	LEU	9	A	3.69
15	-2.39274e+06	-2.88196e+06	337285	55516.8	30722.1	431	970	2	0	5	7	41.522	15.917	12.284	29.412	0.865	34.582	4.636	4.624	4.965	2.073			PRO	151	2.382			151	CD1	LEU	9	A	3.73
15.1	-2.39276e+06	-2.87746e+06	332835	55645.9	30462.4	453	984	2	1	5	8	43.253	16.436	9.516	30.104	0.692	34.268	4.317	4.306	4.702	2.05			ARG	152	2.647			152	HD1	LEU	9	A	3.98
15.2	-2.39186e+06	-2.88035e+06	336636	55312.6	30434.8	447	971	2	0	3	5	39.619	16.436	12.803	29.585	1.557	34.468	4.53	4.521	4.886	2.003			LYS	153	3.074			153	HD1	LEU	9	A	4.02
15.3	-2.39338e+06	-2.88369e+06	338415	55330.7	30619.3	455	936	2	1	5	8	43.08	16.263	12.111	26.817	1.73	34.483	4.055	4.05	4.431	2.031			LEU	154	3.106			154	HD1	LEU	9	A	4.04
15.4	-2.39341e+06	-2.88014e+06	334505	55537.3	30686.8	444	968	2	0	3	5	39.965	15.744	15.571	27.855	0.865	34.676	4.277	4.27	4.653	2.031			LEU	155	2.819			155	CD2	LEU	9	A	3.65
15.5	-2.39204e+06	-2.87955e+06	335691	55561.4	30134	438	972	2	0	4	6	41.349	14.187	11.419	32.353	0.692	34.891	4.089	4.093	4.466	2.104			PHE	156	3.579			156	HD2	LEU	9	A	3.89
15.6	-2.39269e+06	-2.87882e+06	333662	55198.4	30254.7	440	986	0	0	5	5	40.83	16.436	12.976	28.201	1.557	34.869	4.213	4.217	4.546	2.043			THR	157	3.147			157	HD2	LEU	9	A	3.95
15.7	-2.39068e+06	-2.8814e+06	338895	55658.8	30684.3	448	960	2	1	5	8	41.176	16.436	11.419	28.374	2.595	34.927	4.302	4.304	4.641	2.053			THR	158	2.682			158	HD2	LEU	9	A	3.89
15.8	-2.3925e+06	-2.88292e+06	338538	55710.2	30459.1	448	971	0	0	5	5	40.311	16.09	12.803	29.412	1.384	34.899	4.048	4.051	4.393	1.936			VAL	159	2.308			159	N	ALA	10	A	2.6
15.9	-2.39133e+06	-2.88113e+06	337857	55519	30593.2	461	995	2	0	6	8	39.965	15.744	13.149	29.412	1.73	34.934	4.387	4.39	4.712	1.997			PRO	160	2.16			160	H	ALA	10	A	2.57
16	-2.39078e+06	-2.8779e+06	334963	55228.2	30309.8	457	964	0	1	5	6	40.311	15.571	16.263	26.99	0.865	34.765	3.801	3.802	4.195	2.029			GLY	161	2.244			161	CA	ALA	10	A	2.51
16.1	-2.39162e+06	-2.88034e+06	337073	55663.2	30624.6	428	1007	0	1	4	5	41.003	16.263	9.689	30.277	2.768	34.678	3.797	3.796	4.222	1.964			LEU	162	2.566			162	HA	ALA	10	A	2.63
16.2	-2.39148e+06	-2.88136e+06	337867	55607.4	30587.2	436	986	0	1	4	5	42.907	15.917	8.304	30.277	2.595	34.877	4.062	4.069	4.483	1.999			THR	163	1.863			163	C	ALA	10	A	2.36
16.3	-2.39181e+06	-2.87927e+06	335862	55880.8	30840.9	439	1002	0	1	4	5	41.869	15.571	9.516	29.931	3.114	34.823	4.002	3.994	4.403	2.054			GLY	164	1.744			164	O	ALA	10	A	2.4
16.4	-2.39105e+06	-2.88082e+06	337919	55271.3	30542.5	434	972	2	1	4	7	41.522	15.917	11.592	30.969	0	34.607	4.059	4.054	4.411	2.007			VAL	165	2.334			165	CB	ALA	10	A	2.45
16.5	-2.39311e+06	-2.88137e+06	336502	55318.5	30549.2	446	956	2	1	3	6	41.869	15.744	11.592	29.066	1.73	34.585	3.821	3.819	4.247	2.041			CYS	166	2.138			166	HB	ALA	10	A	2.65
16.6	-2.39053e+06	-2.87546e+06	333296	55663.4	30787.9	448	971	2	0	5	7	39.619	16.09	10.9	31.142	2.249	34.62	4.131	4.119	4.523	2.028			MET	167	1.733			167	HB	ALA	10	A	2.67
16.7	-2.39345e+06	-2.88273e+06	337257	55168.2	30583.5	437	985	2	1	4	7	39.1	16.09	16.09	27.855	0.865	34.587	4.292	4.285	4.683	1.992			VAL	168	2.035			168	HB	ALA	10	A	2.63
16.8	-2.39241e+06	-2.88289e+06	338595	55886.3	31037.2	442	973	2	0	4	6	39.792	16.263	14.187	28.893	0.865	34.676	4.01	4.005	4.438	1.984			VAL	169	2.227			169	N	ASN	11	A	2.24
16.9	-2.39189e+06	-2.88416e+06	340232	55465.5	30717.8	437	982	2	0	6	8	39.965	15.917	11.765	30.796	1.557	34.535	4.107	4.091	4.54	2.04			VAL	170	2.045			170	H	ASN	11	A	2.26
17	-2.39157e+06	-2.87911e+06	335731	55448.6	30500.3	451	999	2	0	3	5	43.772	16.436	8.304	29.066	2.422	34.478	4.285	4.279	4.692	2.088			LEU	171	1.845			171	CA	ASN	11	A	2.11
17.1	-2.38949e+06	-2.87966e+06	338552	55201.1	30533.6	461	981	2	1	5	8	41.696	16.263	12.111	28.374	1.557	34.557	4.073	4.068	4.51	1.948			PHE	172	2.459			172	HA	ASN	11	A	2.04
17.2	-2.3926e+06	-2.88319e+06	338745	55280.9	30461	445	971	2	0	6	8	42.388	16.436	11.592	28.893	0.692	34.706	3.799	3.797	4.235	2.046			LEU	173	2.573			173	C	ASN	11	A	2.26
17.3	-2.38984e+06	-2.87823e+06	336592	55377.7	30359.9	449	972	2	1	3	6	42.388	16.436	13.495	26.298	1.384	34.764	3.548	3.538	3.989	2.042			MET	174	2.156			174	O	ASN	11	A	2.27
17.4	-2.39019e+06	-2.88263e+06	340500	55375	30669.4	444	982	2	0	4	6	41.869	15.398	12.63	28.374	1.73	35.015	4.112	4.108	4.441	1.996			ILE	175	1.868			175	CB	ASN	11	A	1.97
17.5	-2.39016e+06	-2.87938e+06	337646	55910.8	30779.2	459	984	2	1	6	9	41.003	16.609	8.131	30.277	3.979	34.562	4.277	4.265	4.687	2.038			THR	176	2.172			176	HB	ASN	11	A	2.07
17.6	-2.39154e+06	-2.87801e+06	334746	55721.2	30903.3	446	974	2	0	5	7	42.215	16.263	12.976	27.855	0.692	34.4	4.484	4.464	4.904	2.012			ALA	177	2.441			177	HB	ASN	11	A	1.91
17.7	-2.39205e+06	-2.87979e+06	335975	55572.3	30409.7	438	954	2	1	3	6	41.349	16.09	8.824	32.18	1.557	34.426	4.375	4.359	4.81	2.017			SER	178	2.345			178	CG	ASN	11	A	1.84
17.8	-2.39497e+06	-2.88446e+06	337801	55367.2	30382.1	458	962	2	0	4	6	42.042	16.436	10.381	28.72	2.422	34.497	4.266	4.255	4.675	2.043			THR	179	2.336			179	OD1	ASN	11	A	1.8
17.9	-2.39109e+06	-2.88427e+06	341338	55310.3	30388.7	455	978	2	0	2	4	41.349	16.436	10.208	32.007	0	34.958	5.018	5.007	5.363	1.999			TYR	180	2.677			180	ND2	ASN	11	A	1.83
18	-2.39306e+06	-2.88147e+06	336589	55203.5	30491.2	454	962	2	1	3	6	41.522	16.436	13.495	27.682	0.865	34.454	4.928	4.917	5.331	2.002			ALA	181	2.565			181	HD2	ASN	11	A	1.79
18.1	-2.39104e+06	-2.88044e+06	337570	55251.4	30614.8	452	974	2	0	5	7	41.003	16.436	11.938	28.893	1.73	34.585	5.077	5.074	5.469	2.013			ILE	182	2.694			182	HD2	ASN	11	A	1.89
18.2	-2.39355e+06	-2.88274e+06	337331	55775.6	30873	461	968	2	0	5	7	42.215	15.917	14.879	26.99	0	34.866	4.308	4.309	4.728	1.973			ARG	183	2.737			183	N	GLU	12	A	2.43
18.3	-2.39272e+06	-2.88234e+06	338189	55439.5	30673.5	452	965	2	1	6	9	41.003	16.609	12.803	27.682	1.903	34.872	4.149	4.151	4.547	1.898			VAL	184	3.278			184	H	GLU	12	A	2.46
18.4	-2.39086e+06	-2.87989e+06	337489	55507.4	30975.1	447	940	2	0	3	5	41.349	16.436	13.149	27.509	1.557	34.976	4.841	4.844	5.217	1.901			SER	185	3.928			185	CA	GLU	12	A	2.6
18.5	-2.3912e+06	-2.88079e+06	337182	55432.4	30664.9	436	986	2	0	3	5	41.869	15.744	12.803	28.028	1.557	34.938	4.632	4.637	5.021	2.009			ASN	186	4.167			186	HA	GLU	12	A	2.61
18.6	-2.39246e+06	-2.88134e+06	336764	55375.3	30654.6	443	953	2	1	3	6	42.215	15.398	11.246	29.585	1.557	34.707	4.719	4.72	5.066	2.027			TYR	187	4.253			187	C	GLU	12	A	2.82
18.7	-2.39161e+06	-2.88136e+06	337750	55458.7	30638.9	449	977	2	0	6	8	41.176	15.398	10.208	31.661	1.557	34.721	4.604	4.601	4.989	2.026			ASP	188	3.869			188	O	GLU	12	A	2.94
18.8	-2.39186e+06	-2.88085e+06	336802	55346.9	30753.5	453	993	2	0	6	8	41.869	16.263	12.803	28.374	0.692	35.012	4.471	4.47	4.85	1.973			ILE	189	3.338			189	CB	GLU	12	A	2.58
18.9	-2.39094e+06	-2.87987e+06	336987	55349.6	30552.7	452	949	2	0	6	8	39.273	15.398	11.592	31.834	1.903	34.533	3.872	3.869	4.307	1.995			PHE	190	2.764			190	HB	GLU	12	A	2.96
19	-2.38933e+06	-2.8796e+06	338201	55484.1	30811.2	436	970	2	0	3	5	40.311	15.571	14.187	28.374	1.557	34.804	4.046	4.044	4.49	1.919			TRP	191	3.511			191	HB	GLU	12	A	2.37
19.1	-2.3941e+06	-2.88212e+06	335727	55318	30305.7	454	978	2	0	3	5	39.965	15.225	14.533	29.585	0.692	34.568	3.989	3.984	4.436	1.918			TYR	192	3.494			192	CG	GLU	12	A	2.75
19.2	-2.39097e+06	-2.8825e+06	339591	55492.4	30798.9	448	996	2	0	7	9	41.349	15.398	9.343	32.18	1.73	34.574	3.781	3.782	4.236	2.084			THR	193	2.317			193	HG	GLU	12	A	3.23
19.3	-2.39301e+06	-2.87938e+06	334742	55512.2	30682.9	434	981	2	0	5	7	40.138	15.225	11.419	32.353	0.865	34.317	4.614	4.605	5.058	2.184			HIS	194	3.101			194	HG	GLU	12	A	2.81
19.4	-2.394e+06	-2.88283e+06	337035	55699.7	31342.8	426	990	2	0	5	7	38.408	15.225	12.111	32.699	1.557	34.466	4.496	4.485	4.914	1.977			ASN	195	3.179			195	CD	GLU	12	A	2.78
19.5	-2.39265e+06	-2.88135e+06	336762	55179	31092.9	447	989	2	0	7	9	43.599	15.744	10.554	29.066	1.038	34.341	4.37	4.366	4.788	2.057			LEU	196	2.213			196	OE1	GLU	12	A	2.94
19.6	-2.39143e+06	-2.88059e+06	337516	55526.6	30752.2	440	957	2	1	4	7	41.869	15.571	11.592	30.104	0.865	34.764	4.256	4.246	4.676	2.072			PHE	197	2.427			197	OE2	GLU	12	A	3.15
19.7	-2.39053e+06	-2.87896e+06	336327	55514.1	30885.3	437	948	2	0	6	8	43.599	15.744	9.689	30.104	0.865	34.231	5.077	5.065	5.408	2.099			PHE	198	2.621			198	N	GLY	13	A	2.9
19.8	-2.39048e+06	-2.88067e+06	338353	55646.9	31089.7	437	945	2	0	5	7	42.042	15.744	8.824	31.661	1.73	34.393	4.966	4.952	5.323	2.038			VAL	199	1.928			199	H	GLY	13	A	2.84
19.9	-2.39283e+06	-2.88359e+06	339043	55661.3	31155.5	442	980	2	0	5	7	41.176	16.09	10.381	31.488	0.865	34.437	4.69	4.682	5.077	2.119			PHE	200	1.473			200	CA	GLY	13	A	3.11
20	-2.39178e+06	-2.88111e+06	337071	55829.7	30951.1	450	995	2	1	5	8	43.426	15.917	9.343	28.72	2.595	34.313	4.639	4.634	5.043	2.124			TYR	201	1.62			201	HA	GLY	13	A	3.21
20.1	-2.395e+06	-2.88538e+06	338473	55737.9	30603.4	429	1000	2	0	6	8	40.83	15.398	9.516	31.488	2.768	34.489	4.178	4.176	4.556	2.02			MET	202	2.005			202	HA	GLY	13	A	3.15
20.2	-2.3937e+06	-2.87903e+06	333400	55987.9	31076.6	434	986	2	1	5	8	41.869	15.052	8.651	32.007	2.422	34.737	4.248	4.252	4.649	2.081			LEU	203	1.706			203	C	GLY	13	A	3.22
20.3	-2.39357e+06	-2.88212e+06	336605	55463.1	31067.2	432	968	2	0	7	9	41.696	15.744	8.304	31.661	2.595	34.716	4.358	4.366	4.761	2.135			LEU	204	1.433			204	O	GLY	13	A	3.41
20.4	-2.39063e+06	-2.88088e+06	338584	55758.7	30753	459	977	2	1	4	7	40.484	15.917	10.9	29.585	3.114	34.79	4.848	4.854	5.248	2.073			THR	205	1.537			205	N	VAL	14	A	3.15
20.5	-2.39203e+06	-2.88236e+06	338338	55458.5	30845.4	444	971	2	0	5	7	40.311	16.09	12.284	28.72	2.595	34.745	4.284	4.285	4.665	2.06			LEU	206	1.787			206	H	VAL	14	A	3.02
20.6	-2.39223e+06	-2.88286e+06	338587	55417.5	30582.5	439	996	2	0	5	7	41.349	15.052	11.938	30.969	0.692	35.054	4.548	4.542	4.933	2.071			HIS	207	1.603			207	CA	VAL	14	A	3.27
20.7	-2.39069e+06	-2.88283e+06	340107	55330.7	30710.3	437	991	2	0	5	7	40.657	15.571	11.592	30.623	1.557	34.938	4.808	4.802	5.182	2.073			VAL	208	1.977			208	HA	VAL	14	A	3.36
20.8	-2.39042e+06	-2.88268e+06	340246	55336.2	30770.1	423	974	2	0	5	7	41.869	15.917	10.9	30.623	0.692	34.979	4.352	4.352	4.793	2.039			SER	209	1.942			209	C	VAL	14	A	3.31
20.9	-2.39038e+06	-2.87795e+06	335888	55384.3	30604.5	437	959	2	0	5	7	39.446	15.744	10.9	30.45	3.46	35.035	4.393	4.388	4.808	2.09			GLY	210	2.198			210	O	VAL	14	A	3.45
21	-2.39186e+06	-2.88026e+06	336731	55426.1	30807.1	432	970	2	0	5	7	39.965	15.225	11.765	31.488	1.557	34.824	4.619	4.612	5.042	2.004			GLY	211	2.992			211	CB	VAL	14	A	3.27
21.1	-2.39138e+06	-2.88234e+06	339313	55340.4	30597.6	430	970	2	0	5	7	38.927	15.744	10.208	32.007	3.114	34.786	5.084	5.08	5.439	2.045			LEU	212	3.236			212	HB	VAL	14	A	3.09
21.2	-2.39294e+06	-2.8832e+06	337748	55374.4	30384.3	440	997	2	0	5	7	40.657	14.36	11.592	31.661	1.73	35.085	5.184	5.179	5.545	1.996			LEU	213	2.219			213	CG1	VAL	14	A	3.59
21.3	-2.39392e+06	-2.88131e+06	335443	55528.5	31004.2	425	988	2	0	4	6	41.003	14.533	13.495	29.758	1.211	35.082	5.186	5.179	5.549	1.958			LYS	214	2.427			214	HG1	VAL	14	A	3.84
21.4	-2.39242e+06	-2.88016e+06	335394	55165.1	30656.8	441	986	2	0	4	6	40.484	15.571	11.592	30.277	2.076	35.068	4.672	4.676	5.089	2.07			TYR	215	2.128			215	HG1	VAL	14	A	3.93
21.5	-2.39286e+06	-2.88286e+06	337634	55198	30637.4	447	972	2	0	6	8	41.522	16.09	11.938	29.758	0.692	35.082	5.131	5.127	5.528	2.059			GLN	216	2.329			216	HG1	VAL	14	A	3.85
21.6	-2.39144e+06	-2.87991e+06	336127	55637.3	30821.6	429	960	2	0	4	6	39.446	15.917	12.457	30.796	1.384	35.196	5.393	5.385	5.803	2.131			THR	217	2.5			217	CG2	VAL	14	A	3.86
21.7	-2.39424e+06	-2.88063e+06	333871	55234.9	30573.7	446	941	2	0	5	7	39.273	15.917	13.495	28.028	3.287	34.968	5.388	5.373	5.787	2.059			ASN	218	2.607			218	HG2	VAL	14	A	4.21
21.8	-2.39138e+06	-2.88137e+06	337826	55177.4	30281.8	444	970	0	0	3	3	41.522	15.571	12.976	29.239	0.692	34.789	4.874	4.867	5.292	2.059			LEU	219	2.674			219	HG2	VAL	14	A	4.12
21.9	-2.39189e+06	-2.88105e+06	337322	55383.6	30382.1	467	953	2	0	6	8	40.83	15.744	12.284	29.066	2.076	35.069	4.725	4.722	5.137	2.05			ASP	220	3.104			220	HG2	VAL	14	A	4.18
22	-2.39396e+06	-2.8802e+06	334460	55678.9	30417.8	447	982	2	0	6	8	41.003	15.917	12.803	27.336	2.941	35.405	4.824	4.825	5.228	2.067			THR	221	3.141			221	N	LYS	15	A	3.24
22.1	-2.39078e+06	-2.88189e+06	339038	55600.3	30737.5	452	989	2	0	4	6	39.273	15.571	12.284	32.18	0.692	35.05	4.697	4.692	5.121	2.069			HIS	222	2.955			222	H	LYS	15	A	3.17
22.2	-2.39452e+06	-2.87925e+06	333008	55516.5	30335.5	443	986	2	0	5	7	40.83	15.225	11.419	30.796	1.73	34.97	4.718	4.709	5.118	2.014			PRO	223	2.852			223	CA	LYS	15	A	3.28
22.3	-2.39263e+06	-2.88218e+06	337279	55351.1	30411.3	448	956	2	0	7	9	39.1	15.398	11.765	31.488	2.249	34.88	4.733	4.722	5.175	2.113			PRO	224	2.565			224	HA	LYS	15	A	3.31
22.4	-2.39257e+06	-2.88214e+06	336895	55406.6	30493.8	448	968	2	0	6	8	42.388	15.917	8.824	30.45	2.422	34.961	4.814	4.807	5.209	2.083			GLY	225	2.718			225	C	LYS	15	A	3.45
22.5	-2.3902e+06	-2.88732e+06	344800	55517.3	30509.4	453	971	2	0	2	4	41.869	15.052	10.727	30.104	2.249	34.874	4.906	4.896	5.329	2.144			CYS	226	2.466			226	O	LYS	15	A	3.61
22.6	-2.39251e+06	-2.88207e+06	337566	55674.1	30260.4	444	977	2	0	4	6	39.273	15.398	10.208	32.007	3.114	34.967	5.011	5.003	5.427	2.063			ILE	227	2.867			227	CB	LYS	15	A	3.2
22.7	-2.39164e+06	-2.88012e+06	336642	55760.8	30740.7	438	972	2	0	4	6	37.024	15.571	11.246	32.526	3.633	34.729	5.433	5.417	5.818	2.006			SER	228	2.845			228	HB	LYS	15	A	3.35
22.8	-2.39303e+06	-2.88069e+06	335147	55355.8	30420.2	435	976	2	0	3	5	41.003	15.225	12.803	30.277	0.692	34.736	5.058	5.046	5.506	2.063			LEU	229	3.909			229	HB	LYS	15	A	3.34
22.9	-2.38981e+06	-2.88134e+06	339641	55459.4	30639.9	457	990	2	0	3	5	40.311	15.571	12.284	29.585	2.249	34.701	5.154	5.148	5.565	2.072			ASN	230	3.334			230	CG	LYS	15	A	3.24
23	-2392159	-2.88372e+06	339358	55595.8	30759	418	975	2	1	6	9	40.311	15.225	9.516	32.699	2.249	34.675	4.601	4.593	5.062	2.076			ARG	231	4.075			231	HG	LYS	15	A	3.49
23.1	-2.39402e+06	-2.88315e+06	337145	55492.3	30801.3	432	991	0	0	7	7	42.734	16.09	10.208	28.547	2.422	34.705	4.562	4.562	5.01	2.035			THR	232	4.114			232	HG	LYS	15	A	3.46
23.2	-2.39474e+06	-2.88215e+06	336186	55728.1	31227.2	442	977	2	0	6	8	40.657	15.744	14.014	29.585	0	34.836	4.898	4.889	5.354	2.096			SER	233	5.203			233	CD	LYS	15	A	3.19
23.3	-2.39054e+06	-2.87969e+06	337434	55241	30883.2	452	962	2	0	6	8	40.311	16.263	12.284	30.45	0.692	34.896	4.759	4.748	5.206	1.999			SER	234	6.486			234	HD	LYS	15	A	3.04
23.4	-2.39439e+06	-2.87977e+06	333282	55856.8	30735.3	425	975	0	0	6	6	39.619	15.917	10.9	31.142	2.422	34.887	4.88	4.872	5.309	2.091			GLN	235	6.964			235	HD	LYS	15	A	3.36
23.5	-2.39295e+06	-2.88294e+06	338134	55537.7	30964.9	453	1004	2	0	4	6	41.522	15.744	12.803	29.239	0.692	34.902	4.727	4.727	5.165	1.964			ASN	236	10.088			236	CE	LYS	15	A	3.7
23.6	-2.39327e+06	-2.88352e+06	338504	55186	30870.5	436	998	2	0	6	8	39.792	15.917	10.381	31.661	2.249	34.882	4.905	4.899	5.327	1.962			ILE	237	8.983			237	HE	LYS	15	A	4.24
23.7	-2.3927e+06	-2.88119e+06	336556	55493.1	30841.4	453	994	2	0	6	8	39.1	15.917	12.111	30.277	2.595	34.607	4.759	4.76	5.206	2.084			SER	238	6.018			238	HE	LYS	15	A	3.96
23.8	-2.39158e+06	-2.88199e+06	338441	55551.1	30596.6	415	984	2	0	5	7	40.311	15.398	11.938	29.931	2.422	34.693	4.852	4.857	5.301	1.948			LEU	239	5.424			239	NZ	LYS	15	A	3.71
23.9	-2.39074e+06	-2.88241e+06	339712	55541.8	30713.7	447	960	2	0	4	6	39.619	15.571	14.36	29.066	1.384	34.674	4.222	4.221	4.701	2.067			PRO	240	5.729			240	HZ	LYS	15	A	3.86
24	-2.39058e+06	-2.8805e+06	338046	55307.3	30780.2	462	965	2	1	6	9	41.869	15.571	11.246	29.066	2.249	34.749	4.367	4.363	4.823	1.998			GLU	241	8.861			241	HZ	LYS	15	A	3.89
24.1	-2.39221e+06	-2.88199e+06	337860	55910.8	30869.3	421	989	0	0	5	5	40.484	15.398	11.419	30.45	2.249	34.679	4.359	4.355	4.817	2.083			TYR	242	7.166			242	HZ	LYS	15	A	3.86
24.2	-2.39161e+06	-2.88028e+06	337019	55389.7	30776.2	454	972	2	0	5	7	40.83	15.052	13.149	27.682	3.287	34.846	4.744	4.741	5.164	2.088			PHE	243	5.316			243	N	HIS	16	A	3.46
24.3	-2.39128e+06	-2.88212e+06	339125	55276.7	30730.9	443	985	2	0	6	8	41.522	15.571	12.63	28.028	2.249	34.931	4.851	4.847	5.262	2.115			SER	244	7.648			244	H	HIS	16	A	3.36
24.4	-2.39206e+06	-2.88245e+06	338268	55513.9	30831.9	447	982	2	0	6	8	38.754	15.571	13.495	29.239	2.941	34.927	4.68	4.675	5.097	2.049			GLU	245	9.498			245	CA	HIS	16	A	3.71
24.5	-2.3913e+06	-2.88199e+06	338831	55338.6	30810.9	429	981	2	0	5	7	39.619	15.398	13.495	29.066	2.422	34.741	4.65	4.653	5.066	2.093			HIS	246	7.841			246	HA	HIS	16	A	3.8
24.6	-2.39477e+06	-2.88184e+06	335380	55449.5	30675.1	433	998	2	0	5	7	39.792	15.571	13.495	29.758	1.384	34.89	4.397	4.395	4.829	2.038			PHE	247	7.942			247	C	HIS	16	A	3.91
24.7	-2.39146e+06	-2.8797e+06	336231	55445	30508	446	983	2	0	4	6	40.138	15.225	11.592	29.066	3.979	34.914	4.556	4.552	5	2.183			HIS	248	9.728			248	O	HIS	16	A	4.15
24.8	-2.39368e+06	-2.88241e+06	337016	55556.4	31011.8	447	983	2	0	6	8	38.927	15.398	12.111	29.239	4.325	34.744	4.46	4.451	4.924	2.048			GLU	249	9.957			249	CB	HIS	16	A	3.7
24.9	-2.3934e+06	-2.88079e+06	335648	55333.4	30419.5	451	989	2	1	4	7	43.426	15.398	9.343	29.239	2.595	34.646	4.89	4.879	5.342	2.168			PRO	250	11.52			250	HB	HIS	16	A	3.98
25	-2.392e+06	-2.88337e+06	339862	55393.5	30483.5	438	992	2	0	4	6	38.062	15.052	12.457	30.623	3.806	34.773	4.576	4.569	4.975	2.125			PHE	251	12.027			251	HB	HIS	16	A	3.62
25.1	-2.39252e+06	-2.88058e+06	336548	55277.8	30518.5	440	967	2	1	4	7	39.792	15.398	12.976	30.277	1.557	34.821	4.958	4.947	5.334	2.125			PRO	252	10.572			252	CG	HIS	16	A	3.77
25.2	-2.39263e+06	-2.88183e+06	337250	55373.3	30629.6	446	987	2	1	6	9	40.311	15.052	8.131	32.18	4.325	34.913	4.86	4.852	5.24	2.068			GLU	253	11.936			253	ND1	HIS	16	A	4.11
25.3	-2.39362e+06	-2.88089e+06	335711	55189.3	30211.4	457	992	2	1	6	9	41.349	15.225	9.516	30.623	3.287	34.471	4.974	4.965	5.347	2.043			GLY	254	12.856			254	HD1	HIS	16	A	4.42
25.4	-2.39183e+06	-2.87903e+06	335136	55327.8	30035.5	452	947	2	2	3	7	41.349	14.879	10.554	29.931	3.287	34.317	4.52	4.516	4.934	2.105			PHE	255	15.166			255	CD2	HIS	16	A	3.91
25.5	-2.39295e+06	-2.88178e+06	337240	55410.2	30260.1	449	957	2	0	4	6	39.965	15.398	11.246	29.931	3.46	34.647	4.757	4.752	5.16	2.069			SER	256	14.566			256	HD2	HIS	16	A	4.08
25.6	-2.39101e+06	-2.88269e+06	339856	55657.9	30442.9	449	967	2	2	4	8	40.138	15.225	10.9	30.623	3.114	34.62	4.713	4.701	5.158	1.962			LYS	257	14.292			257	CE1	HIS	16	A	4.31
25.7	-2.3922e+06	-2.8794e+06	334947	55243.9	30529.8	454	979	2	1	5	8	41.349	15.398	8.651	31.142	3.46	34.592	4.705	4.702	5.185	1.928			PRO	258	13.524			258	HE1	HIS	16	A	4.74
25.8	-2.39285e+06	-2.8825e+06	337312	55359.4	30402.4	454	980	2	0	5	7	41.696	15.052	8.131	32.007	3.114	34.452	5.173	5.168	5.592	2.047			ALA	259	13.229			259	NE2	HIS	16	A	4.22
25.9	-2.39418e+06	-2.88234e+06	336357	55484.5	30560	457	947	2	1	2	5	38.927	15.571	11.938	30.277	3.287	34.419	4.83	4.825	5.247	2.038			GLU	260	13.052			260	N	LEU	17	A	3.88
26	-2.39458e+06	-2.88134e+06	334876	55644.3	30971.7	444	988	2	2	5	9	39.619	15.052	8.997	32.353	3.979	34.531	4.694	4.694	5.118	2.06			PHE	261	13.193			261	H	LEU	17	A	3.73
26.1	-2.39244e+06	-2.87888e+06	334478	55440.8	30396.8	464	982	2	0	3	5	40.138	15.398	9.17	31.661	3.633	34.475	5.038	5.033	5.423	2.044			THR	262	12.835			262	CA	LEU	17	A	4.08
26.2	-2.39171e+06	-2.88301e+06	339662	55435.4	30630.5	447	969	2	0	4	6	38.235	14.879	13.495	30.45	2.941	34.571	4.632	4.632	5.062	2.064			GLN	263	10.07			263	HA	LEU	17	A	4.36
26.3	-2.39349e+06	-2.88106e+06	335530	55009.1	30057.8	437	942	2	0	4	6	36.678	14.879	11.419	31.142	5.882	34.204	5.169	5.159	5.623	2.019			HIS	264	7.628			264	C	LEU	17	A	3.92
26.4	-2.39183e+06	-2.88275e+06	339300	55319.6	30578.1	464	954	2	0	6	8	38.235	15.571	9.343	32.007	4.844	34.478	4.809	4.805	5.266	2.134			LYS	265	6.777			265	O	LEU	17	A	3.71
26.5	-2.39331e+06	-2.88101e+06	336102	55241.3	30622	456	945	2	0	4	6	41.003	15.398	8.997	30.45	4.152	34.707	4.959	4.954	5.38	2.107			PHE	266	4.833			266	CB	LEU	17	A	4.14
26.6	-2.391e+06	-2.881e+06	337587	55102.8	30585.6	456	939	2	1	5	8	38.581	15.571	10.381	31.834	3.633	34.78	4.529	4.527	4.979	1.803			VAL	267	3.364			267	HB	LEU	17	A	3.9
26.7	-2.39125e+06	-2.87897e+06	335732	55420.4	30844.3	442	957	2	1	4	7	40.138	15.571	10.554	29.931	3.806	34.965	4.849	4.855	5.204	2.061			LYS	268	3.43			268	HB	LEU	17	A	4.2
26.8	-2.3912e+06	-2.87995e+06	336868	54965.9	30703.3	440	950	2	0	4	6	38.581	15.917	9.516	31.661	4.325	34.376	5.151	5.148	5.552	2.136			ILE	269	2.772			269	CG	LEU	17	A	4.84
26.9	-2.39074e+06	-2.88095e+06	338484	54948.4	30839.9	434	965	2	0	4	6	39.1	15.052	11.938	31.142	2.768	34.693	5.246	5.245	5.634	2.047			CYS	270	2.549			270	HG	LEU	17	A	5.22
27	-2.39245e+06	-2.87983e+06	335725	55290	30938.1	440	971	2	0	4	6	39.619	15.052	9.17	32.872	3.287	34.706	5.61	5.609	5.977	2.05			MET	271	3.536			271	CD1	LEU	17	A	4.56
27.1	-2.39342e+06	-2.88014e+06	335792	55256.9	31055	452	936	2	0	4	6	38.235	15.052	13.322	30.796	2.595	34.808	5.455	5.452	5.813	2.091			GLU	272	3.087			272	HD1	LEU	17	A	4.65
27.2	-2.39317e+06	-2.87827e+06	333261	55417.7	31012.6	444	987	2	0	6	8	41.176	15.398	9.516	30.796	3.114	34.61	5.311	5.304	5.667	2.106			GLU	273	2.967			273	HD1	LEU	17	A	4.65
27.3	-2.39365e+06	-2.88184e+06	336599	55338.5	31239	450	958	2	0	5	7	38.235	15.744	10.727	30.45	4.844	34.753	5.282	5.28	5.657	2.099			PRO	274	2.639			274	HD1	LEU	17	A	4.65
27.4	-2.39275e+06	-2.88169e+06	337185	55240.5	31071.7	441	973	2	0	5	7	39.792	15.225	12.111	31.315	1.557	34.616	5.539	5.541	5.903	2.036			ARG	275	3.081			275	CD2	LEU	17	A	5.77
27.5	-2.39255e+06	-2.8793e+06	335130	55103.6	30447.4	453	968	2	0	8	10	38.754	15.571	14.36	29.758	1.557	34.489	5.252	5.243	5.649	2.055			PHE	276	2.358			276	HD2	LEU	17	A	6.15
27.6	-2.39173e+06	-2.88195e+06	338327	55429.7	31249.1	435	963	2	0	5	7	36.851	15.744	11.765	31.834	3.806	34.773	4.854	4.853	5.256	2.071			GLN	277	2.764			277	HD2	LEU	17	A	6.05
27.7	-2.39385e+06	-2.88199e+06	336032	55285.8	31027.9	442	953	2	1	3	6	38.062	15.571	12.803	30.277	3.287	34.948	4.818	4.819	5.255	1.995			ALA	278	2.449			278	HD2	LEU	17	A	6.12
27.8	-2.39079e+06	-2.87992e+06	337634	55507.7	30795.8	454	949	2	0	4	6	38.408	15.398	12.111	30.796	3.287	34.646	5.175	5.168	5.572	2.051			ASN	279	3.077			279	N	CYS	18	A	3.98
27.9	-2.39317e+06	-2.88148e+06	336813	55722.5	31086	442	975	2	0	5	7	39.792	15.398	10.727	30.623	3.46	34.417	5.189	5.184	5.547	2.125			PHE	280	3.262			280	H	CYS	18	A	4.19
28	-2.39173e+06	-2.87791e+06	334429	55325.4	30937.6	435	967	0	0	7	7	41.176	15.571	9.343	30.969	2.941	34.602	5.241	5.24	5.635	1.991			PRO	281	2.723			281	CA	CYS	18	A	3.76
28.1	-2.39211e+06	-2.88075e+06	337006	55619.3	30978.2	442	967	2	0	5	7	40.657	15.225	11.419	29.585	3.114	34.314	5.107	5.099	5.507	2.077			GLN	282	4.057			282	HA	CYS	18	A	3.7
28.2	-2.39053e+06	-2.88045e+06	338821	55667.5	30953.6	435	963	2	0	6	8	42.215	15.744	9.343	30.45	2.249	34.449	5.158	5.155	5.527	2.112			THR	283	2.546			283	C	CYS	18	A	3.4
28.3	-2.39286e+06	-2.88185e+06	337366	55349.7	31267.6	432	993	2	1	5	8	39.1	15.398	9.862	32.007	3.633	34.401	5.418	5.411	5.781	1.991			TRP	284	3.253			284	O	CYS	18	A	3.1
28.4	-2.39098e+06	-2.88149e+06	339023	55227.3	31150	437	966	2	0	3	5	40.138	15.744	10.035	30.623	3.46	34.073	5.778	5.768	6.144	2.112			LEU	285	4.034			285	CB	CYS	18	A	4
28.5	-2.39142e+06	-2.88171e+06	338534	55385.1	31161.4	436	943	2	0	6	8	40.138	15.398	11.246	30.277	2.941	34.028	5.852	5.841	6.195	1.959			TRP	286	3.95			286	HB	CYS	18	A	4.1
28.6	-2.39346e+06	-2.88195e+06	337064	55251.6	31245.9	434	965	2	0	4	6	41.869	15.917	8.824	30.969	2.422	34.369	5.753	5.74	6.097	2.068			ILE	287	1.937			287	HB	CYS	18	A	4.2
28.7	-2.3935e+06	-2.87921e+06	334207	55503.4	31078.3	434	944	2	0	3	5	38.062	14.533	12.63	32.353	2.422	34.502	5.664	5.655	6.001	2.144			SER	288	2.27			288	SG	CYS	18	A	4
28.8	-2.39186e+06	-2.87862e+06	334863	54802.6	30254.4	447	957	2	0	4	6	38.235	14.36	14.187	31.142	2.076	34.243	5.351	5.348	5.71	1.976			GLY	289	2.099			289	HG	CYS	18	A	4.65
28.9	-2.39183e+06	-2.88022e+06	336792	55186.6	30607.1	452	978	2	0	6	8	41.003	15.225	15.398	27.682	0.692	34.343	5.251	5.244	5.608	2.115			PRO	290	2.092			290	N	LEU	19	A	3.47
29	-2.38985e+06	-2.88025e+06	338862	55566.6	30948.7	438	982	2	0	4	6	38.581	14.879	13.495	30.623	2.422	34.697	4.902	4.904	5.283	2.015			LEU	291	2.212			291	H	LEU	19	A	3.75
29.1	-2.39381e+06	-2.88209e+06	337059	55322.4	30762.8	457	994	2	0	5	7	39.619	15.744	9.516	31.315	3.806	34.53	4.757	4.755	5.17	1.977			CYS	292	2.192			292	CA	LEU	19	A	3.22
29.2	-2.39285e+06	-2.88069e+06	335928	55667.9	31382.7	448	960	2	0	5	7	38.927	15.225	11.765	31.834	2.249	34.258	4.57	4.563	5.03	2			LEU	293	2.334			293	HA	LEU	19	A	3.06
29.3	-2.39217e+06	-2.88405e+06	340111	55537	30955.2	428	975	2	1	4	7	40.138	15.052	11.938	31.315	1.557	34.283	4.941	4.939	5.318	1.927			TYR	294	2.081			294	C	LEU	19	A	2.95
29.4	-2.39435e+06	-2.88474e+06	338596	55538.2	31114.1	446	979	2	0	5	7	38.408	15.744	11.592	31.488	2.768	34.491	4.691	4.695	5.098	2.139			CYS	295	1.987			295	O	LEU	19	A	2.57
29.5	-2.38971e+06	-2.87803e+06	336441	55461.9	30944.1	451	972	2	0	6	8	39.965	15.052	10.554	31.142	3.287	34.336	5.036	5.028	5.444	2.016			ALA	296	1.992			296	CB	LEU	19	A	3.51
29.6	-2.39134e+06	-2.88137e+06	338473	55550.8	31383	433	1002	2	0	5	7	42.215	15.744	6.228	31.488	4.325	34.328	5.3	5.288	5.707	2.046			GLU	297	1.772			297	HB	LEU	19	A	3.96
29.7	-2.39013e+06	-2.88074e+06	338499	55404.2	31102.2	433	983	2	0	5	7	40.484	15.571	10.9	30.104	2.941	34.017	5.308	5.299	5.731	2.106			ARG	298	2.403			298	HB	LEU	19	A	3.13
29.8	-2.39345e+06	-2.88422e+06	339192	55613.6	30928.2	426	981	2	0	3	5	42.215	15.744	8.997	30.104	2.941	34.328	6.003	5.996	6.39	1.971			LEU	299	2.147			299	CG	LEU	19	A	4.11
29.9	-2.39343e+06	-2.88047e+06	335315	55276.8	31064.6	455	937	2	0	5	7	42.215	15.225	9.343	30.104	3.114	34.132	5.889	5.876	6.289	1.992			TYR	300	1.927			300	HG	LEU	19	A	4.62
30	-2.39232e+06	-2.88453e+06	340439	55303.6	30982.1	432	964	2	0	7	9	41.522	15.571	10.035	31.142	1.73	34.093	5.893	5.874	6.302	2.092			ARG	301	1.622			301	CD1	LEU	19	A	4.36
30.1	-2.39416e+06	-2.88187e+06	336033	55440	31088.8	451	968	2	0	6	8	38.754	15.225	12.63	30.969	2.422	34.204	5.781	5.77	6.189	2.099			TYR	302	2.176			302	HD1	LEU	19	A	4.63
30.2	-2.39386e+06	-2.87994e+06	334838	55188.9	30673.3	445	975	2	0	4	6	40.83	14.706	8.824	33.391	2.249	34.08	5.891	5.881	6.31	2.083			ILE	303	2.07			303	HD1	LEU	19	A	4.69
30.3	-2.38964e+06	-2.87895e+06	337210	55269	30751.6	454	978	2	0	6	8	38.754	15.052	14.014	31.315	0.865	34.316	5.76	5.753	6.177	2.046			ARG	304	1.763			304	HD1	LEU	19	A	4.49
30.4	-2.39218e+06	-2.88104e+06	336825	55316.9	31032.2	455	944	2	0	7	9	40.138	14.879	10.035	32.699	2.249	33.884	5.83	5.818	6.207	2.081			SER	305	1.701			305	CD2	LEU	19	A	4.4
30.5	-2.39065e+06	-2.88271e+06	340191	55653.1	30913	444	969	2	0	4	6	41.869	15.571	11.419	29.585	1.557	34.165	5.66	5.654	6.022	2.06			ASN	306	2.18			306	HD2	LEU	19	A	4.66
30.6	-2.39171e+06	-2.88103e+06	337825	55438.5	30864.9	449	938	2	1	4	7	39.273	15.571	12.803	30.969	1.384	34.03	5.701	5.684	6.101	2.094			LYS	307	2.505			307	HD2	LEU	19	A	4.57
30.7	-2.38868e+06	-2.88165e+06	341118	55307	30569.5	421	957	2	1	4	7	39.619	15.744	11.419	30.796	2.422	33.952	5.995	5.989	6.375	2.083			PRO	308	1.66			308	HD2	LEU	19	A	4.62
30.8	-2.3902e+06	-2.88113e+06	338958	55356.9	30914.4	435	967	2	0	6	8	40.484	15.052	10.035	32.699	1.73	34.178	5.864	5.848	6.266	2.001			VAL	309	1.639			309	N	PHE	20	A	3.18
30.9	-2.39093e+06	-2.87946e+06	336827	55517.3	30551.2	444	958	2	0	4	6	42.042	15.744	10.9	29.585	1.73	34.308	6.003	5.998	6.383	1.985			THR	310	1.439			310	H	PHE	20	A	3.52
31	-2.39067e+06	-2.88234e+06	339774	55478.8	30777.6	455	966	2	0	6	8	41.696	15.917	10.035	29.239	3.114	33.982	5.995	5.984	6.367	2.088			ILE	311	1.559			311	CA	PHE	20	A	3.02
31.1	-2.39189e+06	-2.88244e+06	339051	55339.3	30478.8	441	975	2	0	4	6	39.273	16.436	12.63	29.412	2.249	33.948	6.033	6.019	6.416	1.978			ILE	312	1.639			312	HA	PHE	20	A	2.89
31.2	-2.39024e+06	-2.87978e+06	337923	55196.7	30830.7	443	972	2	0	5	7	40.138	15.225	10.035	31.315	3.287	33.943	6.165	6.148	6.517	1.898			SER	313	1.666			313	C	PHE	20	A	2.78
31.3	-2.39204e+06	-2.88066e+06	336750	55453.8	30934.4	447	946	2	0	6	8	41.522	15.571	8.131	33.218	1.557	34.019	5.845	5.827	6.221	2.037			VAL	314	2.07			314	O	PHE	20	A	2.54
31.4	-2.39483e+06	-2.8841e+06	337800	55290.8	30904.2	437	998	2	1	5	8	37.197	15.744	12.111	31.834	3.114	33.775	6.311	6.291	6.69	2.113			MET	315	2.373			315	CB	PHE	20	A	3.34
31.5	-2.39232e+06	-2.88024e+06	336669	55530.5	31131.1	447	958	2	0	5	7	39.1	15.571	12.803	30.45	2.076	33.647	6.272	6.247	6.676	2.012			SER	316	2.135			316	HB	PHE	20	A	3.52
31.6	-2.39023e+06	-2.88003e+06	338551	55517.9	31065.8	455	962	2	1	3	6	38.235	15.744	12.111	30.969	2.941	33.566	6.648	6.623	7.079	2.012			HIS	317	1.985			317	HB	PHE	20	A	3.56
31.7	-2.39131e+06	-2.8801e+06	337363	55246	31198.5	441	976	2	0	6	8	38.927	15.744	12.803	30.796	1.73	33.581	6.058	6.027	6.485	1.701			PRO	318	2.287			318	CG	PHE	20	A	3.25
31.8	-2.39087e+06	-2.88293e+06	341088	55546.4	31046.9	443	963	2	0	4	6	38.408	15.744	13.841	29.931	2.076	33.565	6.292	6.264	6.709	2.072			SER	319	2.188			319	CD1	PHE	20	A	3.22
31.9	-2.39133e+06	-2.8796e+06	336888	55639.1	31207.9	438	1003	2	0	6	8	38.235	15.744	11.419	30.969	3.633	33.252	6.258	6.227	6.695	1.969			ASP	320	2.333			320	HD1	PHE	20	A	3.52
32	-2.39246e+06	-2.87724e+06	333521	55582.5	31446.4	440	989	2	0	6	8	39.1	15.225	12.803	31.142	1.73	33.1	6.494	6.466	6.918	2.035			VAL	321	1.716			321	CD2	PHE	20	A	3.67
32.1	-2.39241e+06	-2.87923e+06	335252	55615	30964	432	980	2	0	5	7	38.927	14.879	10.035	33.737	2.422	33.438	6.235	6.202	6.675	1.907			MET	322	1.83			322	HD2	PHE	20	A	4.23
32.2	-2.39154e+06	-2.87909e+06	336423	55610.8	31693.8	448	983	2	0	3	5	39.792	15.571	13.841	29.239	1.557	33.139	7.052	7.011	7.477	1.948			GLU	323	1.525			323	CE1	PHE	20	A	3.24
32.3	-2.3922e+06	-2.87897e+06	335408	55756.7	31676.5	456	1000	2	1	5	8	38.581	15.225	15.571	29.066	1.557	33.382	6.367	6.329	6.782	2.085			ILE	324	1.774			324	HE1	PHE	20	A	3.57
32.4	-2.39262e+06	-2.87977e+06	335898	55170.3	31038.8	439	994	2	0	4	6	40.657	15.225	11.073	31.142	1.903	33.05	6.483	6.439	6.862	1.955			ARG	325	1.581			325	CE2	PHE	20	A	3.66
32.5	-2.39402e+06	-2.88236e+06	337145	55781.9	31503.3	436	989	2	0	4	6	39.446	16.09	7.785	33.045	3.633	33.244	7.202	7.162	7.599	2.065			MET	326	1.289			326	HE2	PHE	20	A	4.21
32.6	-2.39184e+06	-2.88076e+06	337325	55382.5	31249.9	440	970	2	0	6	8	38.927	15.744	11.938	31.661	1.73	33.279	7.246	7.208	7.634	1.786			VAL	327	1.631			327	CZ	PHE	20	A	3.27
32.7	-2.39207e+06	-2.8808e+06	336908	55597.5	31368.7	429	967	2	0	5	7	36.505	16.263	12.976	32.353	1.903	33.184	7.18	7.146	7.574	1.988			LYS	328	1.757			328	HZ	PHE	20	A	3.35
32.8	-2.39031e+06	-2.88156e+06	340064	55186.3	31329.2	461	953	2	0	7	9	40.83	16.263	8.997	29.066	4.844	33.227	6.752	6.716	7.13	1.971			GLU	329	2.453			329	N	ILE	21	A	2.9
32.9	-2.39188e+06	-2.88224e+06	338808	55588.8	31463.9	443	1008	0	0	5	5	36.505	16.09	12.976	30.623	3.806	33.354	6.406	6.374	6.834	2.145			ASN	330	2.496			330	H	ILE	21	A	3.14
33	-2.3936e+06	-2.87674e+06	331851	55413.5	31315.8	440	1003	2	0	4	6	38.754	15.744	10.727	29.585	5.19	33.194	7.03	6.994	7.461	2.087			PHE	331	1.561			331	CA	ILE	21	A	2.78
33.1	-2.39189e+06	-2.88191e+06	338247	55672.3	31466.1	431	984	2	0	8	10	37.37	15.571	9.689	32.18	5.19	33.518	6.646	6.611	7.058	2.034			LYS	332	2.653			332	HA	ILE	21	A	2.79
33.2	-2.39352e+06	-2.88194e+06	337073	55512.1	31539.6	432	973	2	0	4	6	39.965	15.571	11.419	30.623	2.422	33.571	6.438	6.412	6.838	2.004			ALA	333	1.58			333	C	ILE	21	A	2.39
33.3	-2.3945e+06	-2.88229e+06	336381	55953.7	31710.1	421	958	2	0	3	5	38.754	15.225	10.727	30.969	4.325	33.69	6.787	6.754	7.193	2.009			ARG	334	1.92			334	O	ILE	21	A	2.23
33.4	-2.39178e+06	-2.88181e+06	338577	55820.2	31270.6	439	971	2	0	6	8	38.408	15.225	14.879	28.893	2.595	33.641	6.456	6.423	6.876	1.963			PRO	335	1.736			335	CB	ILE	21	A	3.11
33.5	-2.39292e+06	-2.88214e+06	337583	55624.9	30983.4	445	966	2	0	7	9	37.024	14.706	15.917	31.661	0.692	33.402	6.706	6.674	7.087	1.988			GLY	336	1.394			336	HB	ILE	21	A	3.17
33.6	-2.39194e+06	-2.88236e+06	339384	55651.4	31399.9	420	984	2	0	7	9	39.273	15.571	9.343	31.834	3.979	33.231	6.553	6.518	6.977	2.025			GLN	337	1.476			337	CG1	ILE	21	A	3.5
33.7	-2.39152e+06	-2.88018e+06	337423	55663.6	31103	441	968	2	0	6	8	38.927	15.744	12.284	28.893	4.152	33.668	6.399	6.371	6.809	2.014			TYR	338	1.548			338	HG1	ILE	21	A	3.59
33.8	-2.39196e+06	-2.88114e+06	337576	55543.5	30726.8	432	1021	0	0	8	8	38.927	15.398	11.419	30.796	3.46	33.467	6.768	6.74	7.155	1.973			ILE	339	1.431			339	HG1	ILE	21	A	3.58
33.9	-2.39142e+06	-2.87801e+06	335454	55407.1	30709.6	449	946	2	0	5	7	38.927	15.398	9.17	30.969	5.536	33.407	6.467	6.436	6.887	2.093			THR	340	1.801			340	CG2	ILE	21	A	3.08
34	-2.39106e+06	-2.87811e+06	335710	55185.2	30666.5	471	955	2	0	6	8	41.349	15.571	12.111	26.817	4.152	33.606	6.301	6.276	6.716	2.031			LEU	341	1.44			341	HG2	ILE	21	A	3.27
34.1	-2.39231e+06	-2.88234e+06	338904	55565.5	30693.5	427	958	0	1	7	8	39.965	15.225	12.457	30.104	2.249	33.451	6.085	6.061	6.501	2.075			HIS	342	1.806			342	HG2	ILE	21	A	3.27
34.2	-2.39218e+06	-2.88141e+06	337865	55410.3	30538.5	428	977	2	0	8	10	38.581	15.052	14.533	31.142	0.692	33.413	6.088	6.061	6.522	2.023			CYS	343	1.842			343	HG2	ILE	21	A	3.22
34.3	-2.39048e+06	-2.88228e+06	340913	55436.8	30463	437	970	2	0	7	9	38.235	15.398	13.668	30.796	1.903	33.499	6.062	6.031	6.46	2.103			PRO	344	2.149			344	CD1	ILE	21	A	3.95
34.4	-2.39481e+06	-2.8817e+06	335682	55698.6	30732.2	437	968	2	0	4	6	41.696	15.571	12.111	29.066	1.557	33.53	6.613	6.582	7.004	1.967			SER	345	2.412			345	HD1	ILE	21	A	4.2
34.5	-2.39269e+06	-2.88043e+06	336159	55380	30583.5	435	953	2	0	4	6	39.446	15.398	11.246	31.661	2.249	33.416	6.492	6.468	6.914	2.042			VAL	346	2.325			346	HD1	ILE	21	A	4.19
34.6	-2.39306e+06	-2.88183e+06	336987	55333.5	30442.8	440	1008	2	0	7	9	39.1	15.917	13.841	28.72	2.422	33.391	6.07	6.035	6.484	2.033			SER	347	2.506			347	HD1	ILE	21	A	4.24
34.7	-2.39281e+06	-2.87937e+06	334990	55384	30349.8	456	954	2	0	7	9	38.235	15.571	14.706	30.104	1.384	33.609	6.145	6.118	6.543	1.991			ALA	348	2.655			348	N	TRP	22	A	2.3
34.8	-2.39192e+06	-2.87764e+06	334227	55171.4	29983.9	451	997	2	0	4	6	34.602	15.744	17.82	30.277	1.557	33.414	6.013	5.985	6.421	2.014			LEU	349	3.298			349	H	TRP	22	A	2.53
34.9	-2.39305e+06	-2.87869e+06	334645	55623.1	30290.4	430	963	2	0	3	5	38.927	15.744	11.592	32.353	1.384	33.482	5.969	5.941	6.37	2.104			GLU	350	2.475			350	CA	TRP	22	A	1.95
35	-2.39328e+06	-2.88247e+06	338075	55295.6	30371.2	445	962	2	0	5	7	39.619	15.225	11.419	31.661	2.076	33.266	6.336	6.308	6.717	2.04			ASN	351	2.264			351	HA	TRP	22	A	1.85
35.1	-2.38981e+06	-2.8796e+06	338627	55702.3	30503.6	455	962	2	0	7	9	39.792	15.744	14.014	28.72	1.73	33.106	6.423	6.394	6.823	2.053			HIS	352	1.765			352	C	TRP	22	A	1.76
35.2	-2.39343e+06	-2.88295e+06	338525	55488.4	30492.2	454	945	2	0	3	5	39.446	13.841	11.592	33.218	1.903	32.93	6.525	6.487	6.927	2.083			PRO	353	1.691			353	O	TRP	22	A	1.53
35.3	-2.39274e+06	-2.88075e+06	336844	55343.7	30110.5	452	949	2	0	6	8	40.83	15.225	11.938	30.277	1.73	32.877	6.91	6.877	7.302	2.094			PHE	354	1.24			354	CB	TRP	22	A	2.02
35.4	-2.39026e+06	-2.87637e+06	335053	55171.7	30128.5	432	966	2	0	5	7	40.657	15.398	10.727	31.661	1.557	32.795	7.023	6.986	7.409	2.13			THR	355	1.205			355	HB	TRP	22	A	2.19
35.5	-2.39313e+06	-2.87944e+06	335342	55179.1	29579.9	447	942	2	0	4	6	38.581	15.571	13.495	31.661	0.692	32.982	6.915	6.878	7.296	2.11			LEU	356	1.285			356	HB	TRP	22	A	2.27
35.6	-2.39273e+06	-2.8782e+06	334403	55182.7	29988.7	439	940	0	0	4	4	39.619	16.09	12.284	30.623	1.384	32.998	7.093	7.055	7.5	2.04			THR	357	0.992			357	CG	TRP	22	A	1.75
35.7	-2.39116e+06	-2.88014e+06	337522	55385.4	30151	441	930	0	0	6	6	40.311	15.398	11.765	29.585	2.941	33.077	6.771	6.736	7.188	2.018			MET	358	1.397			358	CD1	TRP	22	A	1.86
35.8	-2.39258e+06	-2.88227e+06	338374	55286	29771.3	443	958	0	0	7	7	41.349	15.571	12.803	29.412	0.865	32.951	6.359	6.319	6.789	2.032			CYS	359	1.4			359	HD1	TRP	22	A	2.24
35.9	-2.3955e+06	-2.88481e+06	337660	55602.6	30230.9	444	974	2	0	7	9	39.792	15.398	12.284	31.834	0.692	32.816	6.742	6.698	7.153	1.99			PRO	360	1.466			360	CD2	TRP	22	A	1.67
36	-2.39226e+06	-2.87864e+06	334715	55145.8	29816	457	938	0	2	3	5	40.83	15.917	12.111	28.547	2.595	32.891	6.394	6.349	6.818	1.906			THR	361	2.025			361	NE1	TRP	22	A	1.68
36.1	-2.3938e+06	-2.88134e+06	336457	55325.3	29818.1	438	940	2	0	5	7	40.484	15.571	13.322	29.239	1.384	32.939	6.416	6.37	6.862	1.827			GLU	362	2.664			362	HE1	TRP	22	A	1.8
36.2	-2.39123e+06	-2.87781e+06	335287	55262.6	30134.2	459	939	2	0	5	7	40.83	15.398	11.419	29.412	2.941	32.829	6.611	6.562	7.077	1.211			THR	363	2.457			363	CE2	TRP	22	A	1.67
36.3	-2.39205e+06	-2.87983e+06	336108	55260.2	30205.9	454	941	2	0	6	8	38.235	15.571	12.63	30.796	2.768	32.541	7.179	7.124	7.613	1.165			LYS	364	2.588			364	CE3	TRP	22	A	1.99
36.4	-2.39316e+06	-2.87854e+06	334245	55581.8	30526.4	456	940	2	1	7	10	38.408	15.398	12.63	31.315	2.249	33.093	6.719	6.667	7.142	1.581			ALA	365	1.72			365	HE3	TRP	22	A	2.1
36.5	-2.39266e+06	-2.8821e+06	337741	55206.6	30112.7	439	949	2	2	5	9	40.484	15.571	12.284	29.412	2.249	32.9	6.61	6.555	7.042	1.519			THR	366	1.504			366	CZ2	TRP	22	A	2.01
36.6	-2.39307e+06	-2.88298e+06	338275	55160.8	30156.8	461	968	0	2	6	8	39.965	15.744	12.457	30.277	1.557	32.771	6.968	6.911	7.386	1.387			PHE	367	1.2			367	HZ2	TRP	22	A	2.12
36.7	-2.39353e+06	-2.88118e+06	335920	55364.4	29990.7	461	948	2	2	4	8	41.176	15.744	11.073	30.45	1.557	32.693	6.732	6.681	7.17	1.442			GLY	368	0.972			368	CZ3	TRP	22	A	2.44
36.8	-2.39169e+06	-2.88035e+06	337016	55483.7	30105.7	448	968	2	2	2	6	38.927	16.09	13.322	30.796	0.865	32.642	6.735	6.681	7.138	1.504			VAL	369	1.475			369	HZ3	TRP	22	A	2.89
36.9	-2.39417e+06	-2.88272e+06	336740	55210.8	30167.4	442	947	2	2	2	6	38.235	14.879	12.457	33.737	0.692	32.864	6.727	6.672	7.134	1.475			HIS	370	1.094			370	CH2	TRP	22	A	2.46
37	-2.39137e+06	-2.88041e+06	336841	55028.3	30446.2	445	988	2	2	3	7	40.311	15.225	11.592	32.18	0.692	32.537	7.039	6.978	7.491	1.941			LEU	371	1.484			371	HH2	TRP	22	A	2.93
37.1	-2.39136e+06	-2.8765e+06	333744	55432.6	30362	442	980	2	3	3	8	43.772	15.052	12.284	28.201	0.692	32.602	6.98	6.923	7.353	2			LYS	372	1.962			372	N	LEU	23	A	1.94
37.2	-2.39322e+06	-2.88306e+06	337915	55278.8	30038	448	949	2	2	5	9	39.965	15.398	13.495	29.758	1.384	32.637	6.771	6.721	7.164	2.1			ILE	373	2.083			373	H	LEU	23	A	2.19
37.3	-2.39165e+06	-2.87835e+06	334624	55151	29821.3	458	955	2	2	4	8	38.927	15.398	13.841	30.45	1.384	32.721	6.939	6.891	7.348	1.956			VAL	374	2.479			374	CA	LEU	23	A	1.88
37.4	-2.39257e+06	-2.88136e+06	337145	55164	29453.5	444	939	2	2	4	8	43.08	15.052	11.073	30.104	0.692	32.371	7.254	7.198	7.645	1.966			GLY	375	2.413			375	HA	LEU	23	A	1.78
37.5	-2.39232e+06	-2.88336e+06	339464	55625.8	30033.9	439	927	2	2	4	8	38.927	14.014	12.976	31.834	2.249	32.49	7.242	7.2	7.646	2.083			ASP	376	2.734			376	C	LEU	23	A	1.76
37.6	-2.39275e+06	-2.87947e+06	334733	55133.2	29837.5	448	939	2	2	5	9	42.734	15.398	10.035	30.969	0.865	32.622	6.916	6.877	7.303	1.865			TRP	377	1.955			377	O	LEU	23	A	1.6
37.7	-2.39282e+06	-2.87975e+06	335124	55249.8	30177.4	437	931	2	2	3	7	42.215	15.052	12.284	28.547	1.903	32.88	6.639	6.606	7.05	1.987			THR	378	1.939			378	CB	LEU	23	A	2.24
37.8	-2.39269e+06	-2.88059e+06	336451	55486.3	30124.1	447	948	2	1	4	7	41.176	15.052	15.398	28.374	0	32.673	7.139	7.094	7.522	2.015			GLU	379	2.584			379	HB	LEU	23	A	2.28
37.9	-2.39285e+06	-2.88237e+06	337929	55326.9	29988.5	454	964	2	2	6	10	42.561	15.917	11.419	28.547	1.557	32.496	7.187	7.13	7.55	2.025			ARG	380	2.583			380	HB	LEU	23	A	2.62
38	-2.39302e+06	-2.88279e+06	338168	55107.8	29953.5	459	929	2	2	6	10	42.734	15.571	11.592	29.412	0.692	32.759	6.737	6.686	7.116	1.914			PHE	381	2.012			381	CG	LEU	23	A	2.64
38.1	-2.39159e+06	-2.88246e+06	339578	55373	29989.6	447	960	2	2	3	7	42.388	14.533	11.592	30.623	0.865	32.646	6.969	6.922	7.348	2.023			ARG	382	2.481			382	HG	LEU	23	A	3.09
38.2	-2.39565e+06	-2.88197e+06	334795	55501.2	29993.1	442	932	2	2	2	6	42.734	15.398	11.419	30.45	0	32.945	6.928	6.886	7.293	1.953			ASP	383	2.822			383	CD1	LEU	23	A	2.73
38.3	-2.39012e+06	-2.88023e+06	338327	55446.9	30214.8	446	948	2	2	6	10	43.945	15.744	10.208	29.239	0.865	32.729	7.069	7.017	7.441	2.04			LEU	384	2.624			384	HD1	LEU	23	A	3.02
38.4	-2.39155e+06	-2.88123e+06	337855	55321.1	30048.1	451	938	2	1	6	9	39.446	15.744	13.495	29.239	2.076	32.569	7.592	7.554	7.954	1.937			LEU	385	2.516			385	HD1	LEU	23	A	3.06
38.5	-2.39329e+06	-2.88162e+06	336101	55479.4	30351.1	436	964	2	2	3	7	43.253	14.706	9.689	30.796	1.557	32.701	7.322	7.274	7.678	2.005			LEU	386	3.648			386	HD1	LEU	23	A	2.93
38.6	-2.39362e+06	-2.88147e+06	335967	55093.7	29929.4	449	940	0	2	6	8	42.215	16.09	11.246	27.682	2.768	32.458	7.751	7.705	8.133	1.941			PRO	387	3.603			387	CD2	LEU	23	A	3.35
38.7	-2.39168e+06	-2.87955e+06	335956	55168.6	29815.4	449	977	2	2	5	9	43.599	14.533	11.938	28.374	1.557	32.465	7.574	7.527	7.948	1.469			PRO	388	4.388			388	HD2	LEU	23	A	3.71
38.8	-2.39395e+06	-2.88263e+06	336702	55111.2	30061	460	968	2	2	3	7	40.657	14.879	10.727	30.623	3.114	32.581	7.941	7.905	8.322	1.536			SER	389	6.078			389	HD2	LEU	23	A	3.72
38.9	-2.39104e+06	-2.88035e+06	337204	55398.9	30216.1	443	954	2	1	6	9	41.869	15.744	9.343	30.623	2.422	32.389	7.985	7.93	8.37	1.522			SER	390	6.939			390	HD2	LEU	23	A	3.73
39	-2.39181e+06	-2.8821e+06	338353	55130.6	30208.1	456	972	2	2	3	7	41.696	15.398	13.495	28.547	0.865	32.483	7.552	7.506	7.935	1.917			GLN	391	9.109			391	N	SER	24	A	1.93
39.1	-2.39361e+06	-2.87976e+06	334422	55411.1	29990.9	455	966	2	2	5	9	39.619	15.225	15.744	28.72	0.692	32.385	7.695	7.645	8.078	1.697			ASP	392	8.239			392	H	SER	24	A	2.12
39.2	-2.39359e+06	-2.88345e+06	337853	55206.8	29684.9	454	945	2	2	4	8	41.003	15.225	13.495	28.893	1.384	32.593	7.407	7.364	7.795	1.873			SER	393	6.295			393	CA	SER	24	A	1.96
39.3	-2.39075e+06	-2.88334e+06	340345	54876.5	29723.3	466	931	2	2	4	8	42.907	15.744	10.381	28.201	2.768	32.582	7.823	7.778	8.163	1.988			GLU	394	7.49			394	HA	SER	24	A	1.95
39.4	-2.39261e+06	-2.88139e+06	336664	55192.9	30080	457	955	2	1	4	7	42.215	15.571	13.668	27.855	0.692	32.789	7.389	7.34	7.777	1.965			ILE	395	8.396			395	C	SER	24	A	1.82
39.5	-2.39327e+06	-2.87974e+06	334592	55375	29960.7	442	957	2	2	3	7	41.696	15.225	9.17	31.488	2.422	32.761	7.86	7.822	8.225	2.057			LEU	396	7.094			396	O	SER	24	A	1.9
39.6	-2.39293e+06	-2.8799e+06	334976	55314.3	29667.3	436	952	2	0	2	4	41.869	14.706	10.554	30.45	2.422	32.849	7.088	7.05	7.458	1.959			PRO	397	8.117			397	CB	SER	24	A	2.31
39.7	-2.39236e+06	-2.88276e+06	337998	55008.7	29696.9	456	953	2	1	4	7	41.349	14.706	11.938	29.239	2.768	32.6	7.671	7.636	8.041	2.094			PHE	398	7.21			398	HB	SER	24	A	2.58
39.8	-2.39196e+06	-2.88301e+06	339159	55262.5	29808.5	451	981	2	2	5	9	38.581	15.571	17.301	27.855	0.692	32.72	7.671	7.631	8.072	2.078			ILE	399	5.797			399	HB	SER	24	A	2.59
39.9	-2.39293e+06	-2.88126e+06	336538	55393.4	30039.4	436	953	2	0	5	7	40.657	15.052	11.592	30.45	2.249	32.783	8.151	8.118	8.525	2.147			GLN	400	6.125			400	OG	SER	24	A	2.5
40	-2.39194e+06	-2.87996e+06	335787	55365.9	30176.7	429	971	2	1	5	8	39.619	14.706	14.187	29.239	2.249	32.781	7.841	7.805	8.253	2.061			SER	401	4.187			401	HG	SER	24	A	2.72
40.1	-2.39305e+06	-2.87957e+06	334533	55268.4	30017.9	444	991	2	1	3	6	42.907	15.917	11.592	28.201	1.384	32.76	7.427	7.387	7.831	2.006			ARG	402	6.101			402	N	MET	25	A	1.72
40.2	-2.39346e+06	-2.8814e+06	335440	54867.2	29581.9	454	979	2	0	5	7	43.426	15.398	12.111	28.028	1.038	32.633	7.174	7.127	7.588	1.931			ASN	403	2.994			403	H	MET	25	A	1.79
40.3	-2.39517e+06	-2.88401e+06	336951	55307.8	29760.3	463	959	2	1	4	7	41.869	15.571	12.111	27.163	3.287	32.718	6.82	6.781	7.234	1.951			TYR	404	2.262			404	CA	MET	25	A	1.65
40.4	-2.39245e+06	-2.88183e+06	336823	55390	29626.7	449	971	2	1	4	7	40.138	15.398	14.187	28.201	2.076	32.911	7.174	7.137	7.588	2.031			PRO	405	2.147			405	HA	MET	25	A	1.82
40.5	-2.39209e+06	-2.8803e+06	335665	55230.2	29492.1	437	966	2	1	6	9	42.042	15.052	12.284	29.758	0.865	32.812	7.174	7.138	7.606	2.097			LYS	406	2.329			406	C	MET	25	A	1.44
40.6	-2.39227e+06	-2.87758e+06	333312	54828.4	29327.6	440	954	2	2	5	9	42.215	15.744	12.111	28.374	1.557	32.875	7.123	7.086	7.534	2.108			LEU	407	1.645			407	O	MET	25	A	1.54
40.7	-2.39243e+06	-2.8807e+06	336376	54697.1	29267	451	942	2	1	4	7	41.349	15.744	14.36	27.855	0.692	32.661	7.157	7.113	7.582	2.102			TYR	408	1.583			408	CB	MET	25	A	1.71
40.8	-2.39261e+06	-2.88271e+06	338179	54992.1	29295.4	467	931	2	2	5	9	42.215	15.052	11.073	30.104	1.557	32.792	6.961	6.923	7.384	2.147			ILE	409	1.525			409	HB	MET	25	A	2.02
40.9	-2.39253e+06	-2.88406e+06	339337	55098.5	29624.2	440	964	2	0	6	8	43.08	15.398	10.381	29.758	1.384	32.797	6.73	6.687	7.143	2.124			ASP	410	1.564			410	HB	MET	25	A	1.75
41	-2.39541e+06	-2.88302e+06	335690	55024	29179.5	450	956	2	1	5	8	41.003	15.398	12.284	29.066	2.249	32.836	6.601	6.557	6.991	2.126			GLY	411	1.601			411	CG	MET	25	A	2.02
41.1	-2.39187e+06	-2.88032e+06	336304	55276.8	29657.1	456	939	2	0	5	7	43.253	15.917	13.495	26.644	0.692	32.83	6.827	6.784	7.249	2.128			PRO	412	1.644			412	HG	MET	25	A	2.42
41.2	-2.39368e+06	-2.88197e+06	336124	54966.8	29682.8	457	942	2	0	4	6	39.792	15.917	13.495	28.547	2.249	32.795	7.12	7.08	7.532	2.015			PHE	413	1.649			413	HG	MET	25	A	2.43
41.3	-2.39227e+06	-2.88382e+06	339641	55038.3	29596.5	464	919	2	0	4	6	41.003	15.744	14.187	28.201	0.865	32.756	7.216	7.17	7.626	2.02			GLY	414	1.708			414	SD	MET	25	A	2.48
41.4	-2.39272e+06	-2.88191e+06	337456	55312.1	29854.9	443	951	2	1	4	7	41.176	15.398	13.495	28.374	1.557	33.08	6.328	6.284	6.732	2.061			SER	415	1.586			415	CE	MET	25	A	2.73
41.5	-2.39038e+06	-2.8795e+06	337608	54970.2	29982.5	452	931	2	1	3	6	42.388	15.571	13.149	27.855	1.038	32.878	6.918	6.874	7.323	2.045			PRO	416	1.567			416	HE	MET	25	A	3.04
41.6	-2.39409e+06	-2.87905e+06	332984	55304.1	30273.9	432	952	2	1	3	6	39.965	15.917	12.284	28.547	3.287	32.896	7.32	7.272	7.715	1.979			PHE	417	1.435			417	HE	MET	25	A	3.12
41.7	-2.39069e+06	-2.88053e+06	338168	55400.9	30034.3	434	938	2	1	3	6	40.657	14.533	12.457	29.066	3.287	32.919	6.675	6.633	7.068	2.107			GLU	418	1.646			418	HE	MET	25	A	3.03
41.8	-2.39183e+06	-2.87801e+06	334085	55636.5	30117.6	441	969	2	1	4	7	41.349	15.398	12.457	29.758	1.038	32.926	7.102	7.067	7.492	2.075			GLU	419	1.72			419	N	ASN	26	A	1.29
41.9	-2.39207e+06	-2.8802e+06	336447	55087.2	29850.1	454	966	2	1	5	8	40.484	15.052	11.765	31.142	1.557	32.788	6.787	6.749	7.194	1.977			SER	420	1.447			420	H	ASN	26	A	1.35
42	-2.39243e+06	-2.88217e+06	337939	55257.8	29563.2	444	972	2	1	6	9	39.446	15.225	13.149	28.547	3.633	32.985	6.776	6.742	7.194	2.05			LEU	421	1.862			421	CA	ASN	26	A	1.24
42.1	-2.39249e+06	-2.88159e+06	336805	55353.6	29844.9	446	974	2	3	6	11	39.792	15.744	12.284	30.796	1.384	32.834	7.183	7.145	7.599	2.02			ASN	422	2.125			422	HA	ASN	26	A	1.28
42.2	-2.39291e+06	-2.88007e+06	335517	55688.4	30195.1	436	966	2	3	4	9	40.83	15.225	11.246	31.142	1.557	32.87	6.715	6.676	7.136	2.041			TYR	423	1.853			423	C	ASN	26	A	1.3
42.3	-2.39085e+06	-2.88293e+06	340672	55334.5	29844.2	433	971	0	1	5	6	41.869	15.744	13.495	27.163	1.73	32.624	7.531	7.489	7.971	2.005			GLU	424	2.391			424	O	ASN	26	A	1.34
42.4	-2.39233e+06	-2.88251e+06	337703	54858.3	29702.3	456	972	2	1	5	8	39.446	15.571	13.841	28.374	2.768	32.767	7.254	7.208	7.683	2.142			VAL	425	1.99			425	CB	ASN	26	A	1.29
42.5	-2.39335e+06	-2.88001e+06	334651	55283.3	29739.6	431	962	2	0	5	7	40.657	15.571	11.246	30.45	2.076	33.188	6.909	6.879	7.312	1.992			SER	426	1.606			426	HB	ASN	26	A	1.39
42.6	-2.39452e+06	-2.88339e+06	337054	54947	29995.6	446	939	2	2	3	7	41.176	15.398	13.668	27.336	2.422	32.941	6.853	6.817	7.285	2.046			LEU	427	1.329			427	HB	ASN	26	A	1.38
42.7	-2.39313e+06	-2.88222e+06	337427	55531.1	30332.9	458	963	2	2	1	5	39.792	14.879	13.149	29.239	2.941	32.87	7.386	7.351	7.801	2.067			CYS	428	1.035			428	CG	ASN	26	A	1.29
42.8	-2.39316e+06	-2.88023e+06	335548	55177	30407.1	456	975	2	0	3	5	40.311	15.225	9.689	30.969	3.806	32.928	7.432	7.395	7.859	1.974			VAL	429	1.163			429	OD1	ASN	26	A	1.37
42.9	-2.39083e+06	-2.8789e+06	336110	55319.7	30059.2	429	975	2	2	2	6	37.889	16.09	12.803	29.931	3.287	33.168	6.713	6.677	7.155	2.054			ALA	430	1.137			430	ND2	ASN	26	A	1.43
43	-2.39356e+06	-2.88168e+06	335974	55500.4	30225.4	448	961	2	1	2	5	40.311	15.225	15.052	26.99	2.422	32.987	6.746	6.71	7.182	1.989			GLY	431	1.28			431	HD2	ASN	26	A	1.47
43.1	-2.39339e+06	-2.88118e+06	335769	55440.3	30390.8	434	969	2	1	5	8	39.446	14.879	13.149	29.239	3.287	32.997	6.449	6.408	6.882	2.103			GLY	432	1.448			432	HD2	ASN	26	A	1.59
43.2	-2.39373e+06	-2.88163e+06	336424	55483	29820.2	428	991	2	1	3	6	39.273	15.917	14.014	28.374	2.422	33.104	6.261	6.222	6.713	2.055			ILE	433	1.638			433	N	VAL	27	A	1.37
43.3	-2.39095e+06	-2.87737e+06	334716	55259.8	29710.8	444	967	2	1	6	9	37.716	15.398	15.052	28.893	2.941	32.968	6.257	6.215	6.724	2.028			GLY	434	1.162			434	H	VAL	27	A	1.41
43.4	-2.39155e+06	-2.88117e+06	337706	55181	29684.7	449	943	2	1	5	8	38.408	16.09	13.149	29.066	3.287	33.058	6.492	6.453	6.977	2.027			VAL	435	1.15			435	CA	VAL	27	A	1.44
43.5	-2.39326e+06	-2.88164e+06	336567	55313.9	29425.9	441	942	2	1	2	5	39.619	15.225	12.111	29.931	3.114	33.05	6.174	6.129	6.646	2.117			THR	436	1.272			436	HA	VAL	27	A	1.45
43.6	-2.39317e+06	-2.88468e+06	339604	55080.6	29584.1	445	938	2	2	4	8	38.754	15.225	16.609	28.72	0.692	32.932	5.908	5.871	6.382	2.097			PRO	437	1.081			437	C	VAL	27	A	1.44
43.7	-2.39262e+06	-2.88102e+06	336645	55273.5	29553.2	448	962	2	1	4	7	38.235	15.571	16.782	26.471	2.941	32.915	6.365	6.313	6.851	2.108			PHE	438	0.989			438	O	VAL	27	A	1.45
43.8	-2.39415e+06	-2.88085e+06	334907	55258	29710.7	457	957	2	3	4	9	39.446	15.744	12.803	29.758	2.249	33.011	6.307	6.269	6.779	2.05			ALA	439	1.026			439	CB	VAL	27	A	1.61
43.9	-2.39221e+06	-2.87817e+06	334067	55251.8	29660.8	437	945	2	1	3	6	38.581	15.398	14.879	28.201	2.941	33.035	6.395	6.356	6.868	2.02			SER	440	1.177			440	HB	VAL	27	A	1.75
44	-2.39267e+06	-2.88076e+06	336439	55049.6	29447.7	437	921	2	1	2	5	38.754	15.917	14.187	27.509	3.633	33.157	6.363	6.329	6.828	2.088			ILE	441	1.424			441	CG1	VAL	27	A	1.98
44.1	-2.39364e+06	-2.87762e+06	331967	55307.9	29356.7	444	942	2	1	2	5	40.138	15.398	12.284	28.547	3.633	33.17	6.404	6.371	6.881	1.989			LEU	442	1.565			442	HG1	VAL	27	A	2.31
44.2	-2.39306e+06	-2.87884e+06	333768	55088.3	29120.2	450	970	2	2	3	7	37.543	15.571	15.917	28.028	2.941	32.994	6.272	6.243	6.735	2.032			ASN	443	1.617			443	HG1	VAL	27	A	2.43
44.3	-2.39429e+06	-2.88508e+06	338868	55129.3	29306.1	453	959	2	1	4	7	39.273	15.744	12.803	29.931	2.249	32.971	6.225	6.187	6.704	2.115			THR	444	1.679			444	HG1	VAL	27	A	2.33
44.4	-2.39262e+06	-2.88288e+06	338030	54928.3	29146.4	452	961	2	1	3	6	41.176	15.571	12.976	27.509	2.768	32.92	6.219	6.182	6.686	2.162			LEU	445	1.668			445	CG2	VAL	27	A	2.01
44.5	-2.39166e+06	-2.8829e+06	339747	55268.6	29648	449	957	2	1	3	6	39.446	15.225	13.495	28.72	3.114	32.866	6.76	6.712	7.203	2.106			LEU	446	2.059			446	HG2	VAL	27	A	2.42
44.6	-2.39131e+06	-2.88068e+06	337251	55088.3	29569.5	456	960	2	1	4	7	41.003	15.917	12.976	29.412	0.692	32.77	6.705	6.659	7.138	2.036			ASP	447	2.274			447	HG2	VAL	27	A	2.38
44.7	-2.39183e+06	-2.88193e+06	338254	55361	29091.4	457	974	2	0	4	6	38.754	15.225	16.263	28.201	1.557	32.757	6.633	6.594	7.085	2.073			ASP	448	2.413			448	HG2	VAL	27	A	2.39
44.8	-2.39141e+06	-2.88167e+06	338521	55141.9	29146.4	444	931	2	2	3	7	40.83	15.744	9.689	29.412	4.325	32.662	6.529	6.486	6.962	2.096			TRP	449	2.493			449	N	LEU	28	A	1.5
44.9	-2.39323e+06	-2.8803e+06	335424	55131.5	28983.8	433	935	2	1	4	7	37.889	15.398	14.879	28.893	2.941	32.796	6.618	6.572	7.073	1.961			LYS	450	3.017			450	H	LEU	28	A	1.54
45	-2.39367e+06	-2.88444e+06	339249	55332.7	29090.8	447	950	2	3	3	8	39.792	15.398	11.073	32.872	0.865	32.602	7.509	7.46	7.94	2.088			PRO	451	2.478			451	CA	LEU	28	A	1.58
45.1	-2.39167e+06	-2.8822e+06	338813	54694.8	29148.3	441	960	2	2	5	9	39.273	14.533	16.955	28.547	0.692	32.501	7.15	7.1	7.588	2.131			TYR	452	2.092			452	HA	LEU	28	A	1.65
45.2	-2.39052e+06	-2.88029e+06	338004	54876.4	28849.4	436	961	2	0	5	7	39.446	15.398	11.938	28.547	4.671	32.57	6.723	6.668	7.154	2.004			LYS	453	2.948			453	C	LEU	28	A	1.5
45.3	-2.39192e+06	-2.882e+06	337866	54772.2	28901.2	455	946	2	3	3	8	39.792	15.571	12.457	28.374	3.806	32.632	6.725	6.678	7.173	2.078			LEU	454	1.912			454	O	LEU	28	A	1.56
45.4	-2.39397e+06	-2.88262e+06	337310	55288.1	29503.1	442	948	2	1	4	7	41.003	14.706	11.592	28.893	3.806	32.597	6.713	6.666	7.169	1.977			ARG	455	3.448			455	CB	LEU	28	A	1.74
45.5	-2.39192e+06	-2.8784e+06	334343	55139	29904.2	454	978	2	1	4	7	40.83	15.571	14.187	27.855	1.557	32.748	6.962	6.912	7.407	2.025			ARG	456	2.383			456	HB	LEU	28	A	2.12
45.6	-2.39009e+06	-2.8794e+06	337533	54843.9	29358.4	448	951	2	0	4	6	38.235	15.052	16.782	28.547	1.384	32.61	6.959	6.911	7.396	1.925			LEU	457	1.651			457	HB	LEU	28	A	1.98
45.7	-2.39254e+06	-2.88457e+06	340342	55103.5	29919.5	443	958	2	1	5	8	39.619	15.398	16.09	28.028	0.865	32.926	6.642	6.598	7.091	2.007			TYR	458	1.48			458	CG	LEU	28	A	1.99
45.8	-2.39373e+06	-2.88207e+06	336318	55096.9	29498.9	442	963	2	3	3	8	39.965	15.917	13.322	27.682	3.114	32.979	6.787	6.742	7.233	2.134			PHE	459	1.49			459	HG	LEU	28	A	2.43
45.9	-2.39352e+06	-2.88596e+06	340702	54844.4	29331.8	454	929	2	3	2	7	39.619	16.09	12.976	28.374	2.941	32.996	6.795	6.756	7.265	2.054			ILE	460	1.379			460	CD1	LEU	28	A	2.59
46	-2.39321e+06	-2.88339e+06	338299	55137.4	29272	435	977	2	2	1	5	40.83	15.225	13.841	28.547	1.557	33.048	6.377	6.341	6.838	2.027			TRP	461	1.238			461	HD1	LEU	28	A	3.01
46.1	-2.39207e+06	-2.88126e+06	337266	55087.5	29294.9	454	968	2	3	2	7	41.349	15.571	12.284	28.893	1.903	32.965	6.089	6.048	6.528	2.035			VAL	462	1.756			462	HD1	LEU	28	A	3.01
46.2	-2.39169e+06	-2.87924e+06	335787	55154.8	29149.7	460	939	2	3	3	8	39.965	15.398	11.419	28.72	4.498	32.876	6.965	6.918	7.414	2.024			CYS	463	1.76			463	HD1	LEU	28	A	2.95
46.3	-2.39071e+06	-2.87864e+06	335999	55342.9	28961.5	442	928	2	1	3	6	38.927	15.398	15.744	28.374	1.557	33.128	6.39	6.35	6.848	1.975			ARG	464	3.211			464	CD2	LEU	28	A	2.37
46.4	-2.3917e+06	-2.87783e+06	334113	54708.1	28806.7	448	945	2	2	1	5	41.869	15.917	13.322	26.644	2.249	33.06	6.481	6.435	6.962	2.005			ASP	465	2.306			465	HD2	LEU	28	A	2.77
46.5	-2.3913e+06	-2.88032e+06	337395	54868.9	29322.4	459	914	2	2	2	6	39.792	14.879	14.014	29.585	1.73	33.006	6.709	6.671	7.14	1.981			ILE	466	2.558			466	HD2	LEU	28	A	2.72
46.6	-2.39563e+06	-2.88629e+06	338552	55264.7	29228.6	462	948	2	2	4	8	41.349	15.744	14.187	27.163	1.557	33.075	6.455	6.416	6.875	1.979			GLN	467	2.341			467	HD2	LEU	28	A	2.76
46.7	-2.39289e+06	-2.88128e+06	335946	54942.7	29115.4	442	936	2	2	2	6	41.522	15.225	12.284	29.239	1.73	33.027	6.827	6.792	7.286	2.018			SER	468	1.708			468	N	LEU	29	A	1.42
46.8	-2.39144e+06	-2.88061e+06	337260	55140.2	29752.5	455	939	2	2	3	7	40.657	15.225	12.803	29.758	1.557	33.054	6.837	6.798	7.26	1.993			PHE	469	1.703			469	H	LEU	29	A	1.42
46.9	-2.39292e+06	-2.88104e+06	337056	55363.2	29430	445	944	2	2	3	7	41.003	15.225	12.976	28.547	2.249	32.965	6.864	6.826	7.311	2.097			ARG	470	2.346			470	CA	LEU	29	A	1.37
47	-2.39363e+06	-2.88003e+06	334938	55392.8	29442.9	448	927	2	1	3	6	40.657	16.09	12.284	28.028	2.941	32.869	6.451	6.405	6.863	1.975			TRP	471	1.534			471	HA	LEU	29	A	1.45
47.1	-2.39195e+06	-2.87767e+06	334210	55516.9	29587.2	431	974	2	1	3	6	41.349	15.571	12.111	30.104	0.865	32.987	6.543	6.496	6.999	2.058			PHE	472	1.242			472	C	LEU	29	A	1.32
47.2	-2.39128e+06	-2.88177e+06	338690	55238.9	29299.4	431	948	2	1	3	6	38.754	14.706	11.765	31.142	3.633	32.838	6.94	6.88	7.36	1.949			ALA	473	1.783			473	O	LEU	29	A	1.37
47.3	-2.39232e+06	-2.88164e+06	337867	54975.5	29229.2	457	918	2	1	4	7	39.965	16.263	14.879	25.087	3.806	32.911	7.138	7.084	7.568	1.976			ASP	474	1.917			474	CB	LEU	29	A	1.35
47.4	-2.39188e+06	-2.88249e+06	338281	55581.7	29369.8	451	930	2	1	3	6	40.657	15.398	13.841	27.682	2.422	32.945	6.717	6.664	7.131	2.06			LEU	475	1.764			475	HB	LEU	29	A	1.46
47.5	-2.39248e+06	-2.88131e+06	337213	55341.1	29250.7	447	939	2	1	6	9	38.062	16.09	16.955	27.509	1.384	33.057	6.568	6.525	6.973	2.121			LEU	476	1.774			476	HB	LEU	29	A	1.33
47.6	-2.39134e+06	-2.87989e+06	337128	55496.7	29365.7	452	965	0	2	6	8	40.657	16.09	12.976	28.893	1.384	33.096	6.668	6.624	7.076	2.08			CYS	477	2.135			477	CG	LEU	29	A	1.39
47.7	-2.39081e+06	-2.87937e+06	336599	55133.1	29612.5	445	979	2	0	5	7	41.869	14.706	13.322	27.682	2.422	32.761	7.245	7.197	7.644	2.053			MET	478	2.389			478	HG	LEU	29	A	1.48
47.8	-2.39171e+06	-2.88173e+06	338175	55266	29284.2	439	961	2	2	4	8	39.792	15.744	14.187	28.893	1.384	32.895	7.028	6.978	7.432	1.989			LEU	479	2.02			479	CD1	LEU	29	A	1.61
47.9	-2.39293e+06	-2.87573e+06	331135	55200.8	29562.6	445	917	2	1	1	4	38.235	15.917	11.592	31.142	3.114	32.788	7.151	7.104	7.557	2.095			HIS	480	2.557			480	HD1	LEU	29	A	1.98
48	-2.39089e+06	-2.87954e+06	336973	55243	29833.7	450	934	2	2	5	9	41.003	14.533	13.322	28.374	2.768	33.152	6.356	6.313	6.767	2.091			ASN	481	2.671			481	HD1	LEU	29	A	2
48.1	-2.39104e+06	-2.88331e+06	340640	55225.3	29736.3	448	960	2	1	5	8	40.657	15.052	12.111	29.931	2.249	33.128	5.951	5.919	6.404	1.989			LYS	482	2.556			482	HD1	LEU	29	A	1.96
48.2	-2.39181e+06	-2.88077e+06	337299	55166.3	29679.4	461	955	2	0	3	5	38.927	15.398	14.879	28.201	2.595	33.276	6.451	6.412	6.887	2.058			PHE	483	2.157			483	CD2	LEU	29	A	1.46
48.3	-2.3908e+06	-2.87649e+06	333736	55284.3	29441.1	436	937	2	0	3	5	41.349	15.571	11.765	29.239	2.076	32.886	6.976	6.934	7.408	2.012			TRP	484	3.391			484	HD2	LEU	29	A	1.87
48.4	-2.39061e+06	-2.88109e+06	338921	55067.1	29623.1	438	968	2	0	4	6	38.581	15.225	15.052	30.277	0.865	32.924	7.096	7.056	7.532	2.089			GLN	485	3.188			485	HD2	LEU	29	A	1.84
48.5	-2.39156e+06	-2.88028e+06	337121	55325.4	29434	453	966	2	0	2	4	39.792	15.398	14.187	28.893	1.73	32.79	6.804	6.764	7.241	1.979			GLU	486	2.839			486	HD2	LEU	29	A	1.74
48.6	-2.39234e+06	-2.88065e+06	336271	55288.4	29673.4	440	953	2	1	6	9	38.062	15.744	19.031	26.471	0.692	33.168	6.607	6.567	7.04	1.997			ASN	487	3.272			487	N	PHE	30	A	1.28
48.7	-2.39177e+06	-2.88095e+06	337143	55104.6	29734	434	959	2	0	4	6	38.754	15.571	14.706	28.028	2.941	33.216	6.868	6.826	7.29	2.058			ARG	488	3.214			488	H	PHE	30	A	1.29
48.8	-2.39305e+06	-2.88312e+06	338559	55404	29604.5	448	982	2	1	4	7	41.522	15.571	12.457	28.201	2.249	33.103	6.707	6.656	7.151	2.101			PRO	489	2.615			489	CA	PHE	30	A	1.26
48.9	-2.39172e+06	-2.88318e+06	340041	54975.4	29450.6	438	934	0	1	4	5	37.37	15.917	10.9	32.699	3.114	33.019	6.348	6.318	6.799	2.095			ASP	490	2.562			490	HA	PHE	30	A	1.26
49	-2.39192e+06	-2.88136e+06	337566	55219.2	29426	447	972	2	1	4	7	39.619	15.052	14.36	28.72	2.249	33.003	6.569	6.53	7.002	2.012			TYR	491	2.053			491	C	PHE	30	A	1.31
49.1	-2.39134e+06	-2.87937e+06	335847	54923	29338.4	444	947	2	1	4	7	39.965	16.09	12.457	29.239	2.249	33.111	7.029	6.991	7.445	2.039			VAL	492	2.175			492	O	PHE	30	A	1.33
49.2	-2.39204e+06	-2.88379e+06	340039	55108.2	29661.6	455	966	2	0	3	5	39.965	15.744	13.841	28.201	2.249	33.018	7.324	7.282	7.742	1.992			ASN	493	2.138			493	CB	PHE	30	A	1.28
49.3	-2.39164e+06	-2.88014e+06	336236	55057.8	29454.3	443	948	2	0	5	7	40.311	16.09	12.63	27.682	3.287	33	7.131	7.087	7.536	2.069			ILE	494	2.001			494	HB	PHE	30	A	1.29
49.4	-2.39079e+06	-2.88182e+06	339724	54936.3	29585.8	442	960	2	1	6	9	41.349	15.398	12.284	29.412	1.557	33.168	7.021	6.97	7.426	2.036			GLN	495	1.679			495	HB	PHE	30	A	1.34
49.5	-2.39222e+06	-2.88248e+06	338430	55252.2	29581.6	443	954	0	1	3	4	40.311	15.571	15.744	26.817	1.557	32.955	7.324	7.268	7.726	2.033			LEU	496	1.832			496	CG	PHE	30	A	1.31
49.6	-2.39202e+06	-2.88414e+06	339818	55163.8	29369.9	460	972	2	1	3	6	40.657	15.744	12.457	28.028	3.114	33.176	6.711	6.668	7.115	2.026			TYR	497	1.658			497	CD1	PHE	30	A	1.4
49.7	-2.39301e+06	-2.88059e+06	336283	55510.4	29487.8	438	948	2	1	3	6	40.657	15.917	14.879	26.298	2.249	33.054	6.697	6.657	7.119	1.977			LEU	498	2.274			498	HD1	PHE	30	A	1.47
49.8	-2.39132e+06	-2.88032e+06	337278	55084.3	29417.6	460	947	0	1	6	7	41.349	15.744	11.419	27.682	3.806	33.223	6.902	6.867	7.31	2.076			SER	499	2.96			499	CD2	PHE	30	A	1.36
49.9	-2.39227e+06	-2.87881e+06	335028	55183.7	29620.7	442	963	2	1	4	7	36.505	14.533	13.495	31.661	3.806	33.049	6.819	6.777	7.236	2.011			GLN	500	4.378			500	HD2	PHE	30	A	1.39
50	-2.39151e+06	-2.88329e+06	339660	55110.9	30083.8	449	960	2	1	2	5	41.522	14.706	13.149	29.066	1.557	33.04	6.615	6.565	7.033	2.072			THR	501	4.236			501	CE1	PHE	30	A	1.49
					30413.4												33.9184		5.19554					ASP	502	4.308			502	HE1	PHE	30	A	1.62
					304.134												3.39184		0.519554					GLY	503	3.73			503	CE2	PHE	30	A	1.46
																								ILE	504	4.381			504	HE2	PHE	30	A	1.57
																								GLN	505	3.802			505	CZ	PHE	30	A	1.5
																								LYS	506	3.312			506	HZ	PHE	30	A	1.63
																								ILE	507	3.022			507	N	TRP	31	A	1.35
																								ILE	508	2.3			508	H	TRP	31	A	1.37
																								GLY	509	2.583			509	CA	TRP	31	A	1.41
																								GLU	510	3.381			510	HA	TRP	31	A	1.42
																								LYS	511	3.283			511	C	TRP	31	A	1.45
																								TYR	512	2.296			512	O	TRP	31	A	1.51
																								HIS	513	3.229			513	CB	TRP	31	A	1.48
																								ALA	514	2.517			514	HB	TRP	31	A	1.52
																								LEU	515	2.178			515	HB	TRP	31	A	1.55
																								ASN	516	2.423			516	CG	TRP	31	A	1.6
																								SER	517	2.452			517	CD1	TRP	31	A	1.96
																								ARG	518	2.439			518	HD1	TRP	31	A	2.38
																								LEU	519	2.261			519	CD2	TRP	31	A	1.76
																								PHE	520	2.498			520	NE1	TRP	31	A	2.02
																								ILE	521	3.049			521	HE1	TRP	31	A	2.35
																								GLY	522	2.189			522	CE2	TRP	31	A	1.91
																								ARG	523	3.339			523	CE3	TRP	31	A	2.21
																								PRO	524	1.699			524	HE3	TRP	31	A	2.33
																								ARG	525	2.885			525	CZ2	TRP	31	A	2.26
																								TRP	526	1.423			526	HZ2	TRP	31	A	2.4
																								LYS	527	2.277			527	CZ3	TRP	31	A	2.76
																								LEU	528	2.241			528	HZ3	TRP	31	A	3.32
																								LEU	529	1.983			529	CH2	TRP	31	A	2.7
																								PHE	530	1.33			530	HH2	TRP	31	A	3.15
																								ASP	531	1.803			531	N	LYS	32	A	1.47
																								GLU	532	2.108			532	H	LYS	32	A	1.46
																								ILE	533	1.664			533	CA	LYS	32	A	1.56
																								ALA	534	1.779			534	HA	LYS	32	A	1.64
																								LYS	535	2.523			535	C	LYS	32	A	1.54
																								TYR	536	2.967			536	O	LYS	32	A	1.66
																								ASN	537	1.991			537	CB	LYS	32	A	1.62
																								ARG	538	2.615			538	HB	LYS	32	A	1.81
																								GLY	539	2.366			539	HB	LYS	32	A	1.82
																								LYS	540	2.647			540	CG	LYS	32	A	2.06
																								THR	541	2.182			541	HG	LYS	32	A	2.46
																								VAL	542	1.702			542	HG	LYS	32	A	2.47
																								GLY	543	1.517			543	CD	LYS	32	A	2.36
																								VAL	544	1.386			544	HD	LYS	32	A	2.62
																								PHE	545	1.289			545	HD	LYS	32	A	2.61
																								CYS	546	1.289			546	CE	LYS	32	A	2.92
																								CYS	547	1.261			547	HE	LYS	32	A	3.27
																								GLY	548	1.603			548	HE	LYS	32	A	3.27
																								PRO	549	1.881			549	NZ	LYS	32	A	3.37
																								ASN	550	2.348			550	HZ	LYS	32	A	3.62
																								SER	551	2.05			551	HZ	LYS	32	A	3.65
																								LEU	552	1.783			552	HZ	LYS	32	A	3.65
																								SER	553	1.709			553	N	THR	33	A	1.45
																								LYS	554	2.461			554	H	THR	33	A	1.41
																								THR	555	1.623			555	CA	THR	33	A	1.45
																								LEU	556	1.607			556	HA	THR	33	A	1.53
																								HIS	557	1.753			557	C	THR	33	A	1.46
																								LYS	558	2.435			558	O	THR	33	A	1.55
																								LEU	559	1.783			559	CB	THR	33	A	1.39
																								SER	560	1.482			560	HB	THR	33	A	1.35
																								ASN	561	1.892			561	OG1	THR	33	A	1.42
																								GLN	562	2.147			562	HG1	THR	33	A	1.42
																								ASN	563	2.315			563	CG2	THR	33	A	1.45
																								ASN	564	1.995			564	HG2	THR	33	A	1.82
																								SER	565	2.285			565	HG2	THR	33	A	1.78
																								TYR	566	2.142			566	HG2	THR	33	A	1.79
																								GLY	567	2.216			567	N	PHE	34	A	1.41
																								THR	568	1.895			568	H	PHE	34	A	1.39
																								ARG	569	2.105			569	CA	PHE	34	A	1.44
																								PHE	570	1.457			570	HA	PHE	34	A	1.45
																								GLU	571	1.812			571	C	PHE	34	A	1.51
																								TYR	572	1.554			572	O	PHE	34	A	1.58
																								ASN	573	1.438			573	CB	PHE	34	A	1.43
																								LYS	574	2.458			574	HB	PHE	34	A	1.43
																								GLU	575	1.432			575	HB	PHE	34	A	1.45
																								SER	576	1.77			576	CG	PHE	34	A	1.49
																								PHE	577	1.902			577	CD1	PHE	34	A	1.6
																								SER	578	2.094			578	HD1	PHE	34	A	1.66
																										2.79946			579	CD2	PHE	34	A	1.55
																										0.279946			580	HD2	PHE	34	A	1.58
																													581	CE1	PHE	34	A	1.72
																													582	HE1	PHE	34	A	1.86
																													583	CE2	PHE	34	A	1.68
																													584	HE2	PHE	34	A	1.8
																													585	CZ	PHE	34	A	1.75
																													586	HZ	PHE	34	A	1.88
																													587	N	LEU	35	A	1.55
																													588	H	LEU	35	A	1.53
																													589	CA	LEU	35	A	1.64
																													590	HA	LEU	35	A	1.67
																													591	C	LEU	35	A	1.7
																													592	O	LEU	35	A	1.8
																													593	CB	LEU	35	A	1.71
																													594	HB	LEU	35	A	1.87
																													595	HB	LEU	35	A	2
																													596	CG	LEU	35	A	1.99
																													597	HG	LEU	35	A	2.56
																													598	CD1	LEU	35	A	2.16
																													599	HD1	LEU	35	A	2.54
																													600	HD1	LEU	35	A	2.48
																													601	HD1	LEU	35	A	2.54
																													602	CD2	LEU	35	A	2.56
																													603	HD2	LEU	35	A	2.94
																													604	HD2	LEU	35	A	2.94
																													605	HD2	LEU	35	A	2.96
																													606	N	LEU	36	A	1.68
																													607	H	LEU	36	A	1.64
																													608	CA	LEU	36	A	1.74
																													609	HA	LEU	36	A	1.83
																													610	C	LEU	36	A	1.74
																													611	O	LEU	36	A	1.84
																													612	CB	LEU	36	A	1.75
																													613	HB	LEU	36	A	1.88
																													614	HB	LEU	36	A	1.84
																													615	CG	LEU	36	A	1.96
																													616	HG	LEU	36	A	2.35
																													617	CD1	LEU	36	A	2.3
																													618	HD1	LEU	36	A	2.67
																													619	HD1	LEU	36	A	2.66
																													620	HD1	LEU	36	A	2.62
																													621	CD2	LEU	36	A	2.26
																													622	HD2	LEU	36	A	2.61
																													623	HD2	LEU	36	A	2.6
																													624	HD2	LEU	36	A	2.63
																													625	N	TYR	37	A	1.68
																													626	H	TYR	37	A	1.65
																													627	CA	TYR	37	A	1.7
																													628	HA	TYR	37	A	1.76
																													629	C	TYR	37	A	1.72
																													630	O	TYR	37	A	1.82
																													631	CB	TYR	37	A	1.66
																													632	HB	TYR	37	A	1.64
																													633	HB	TYR	37	A	1.75
																													634	CG	TYR	37	A	1.64
																													635	CD1	TYR	37	A	1.79
																													636	HD1	TYR	37	A	1.94
																													637	CD2	TYR	37	A	1.61
																													638	HD2	TYR	37	A	1.65
																													639	CE1	TYR	37	A	1.84
																													640	HE1	TYR	37	A	2.02
																													641	CE2	TYR	37	A	1.67
																													642	HE2	TYR	37	A	1.75
																													643	CZ	TYR	37	A	1.75
																													644	OH	TYR	37	A	1.88
																													645	HH	TYR	37	A	2.04
																													646	N	ASN	38	A	1.69
																													647	H	ASN	38	A	1.66
																													648	CA	ASN	38	A	1.73
																													649	HA	ASN	38	A	1.76
																													650	C	ASN	38	A	1.81
																													651	O	ASN	38	A	1.91
																													652	CB	ASN	38	A	1.7
																													653	HB	ASN	38	A	1.69
																													654	HB	ASN	38	A	1.72
																													655	CG	ASN	38	A	1.76
																													656	OD1	ASN	38	A	1.87
																													657	ND2	ASN	38	A	1.8
																													658	HD2	ASN	38	A	1.87
																													659	HD2	ASN	38	A	1.83
																													660	N	GLN	39	A	1.84
																													661	H	GLN	39	A	1.82
																													662	CA	GLN	39	A	1.94
																													663	HA	GLN	39	A	2.02
																													664	C	GLN	39	A	1.94
																													665	O	GLN	39	A	2.03
																													666	CB	GLN	39	A	2.05
																													667	HB	GLN	39	A	2.17
																													668	HB	GLN	39	A	2.27
																													669	CG	GLN	39	A	2.17
																													670	HG	GLN	39	A	2.41
																													671	HG	GLN	39	A	2.4
																													672	CD	GLN	39	A	2.62
																													673	OE1	GLN	39	A	3.05
																													674	NE2	GLN	39	A	3.08
																													675	HE2	GLN	39	A	3.6
																													676	HE2	GLN	39	A	3.2
																													677	N	GLY	40	A	1.92
																													678	H	GLY	40	A	1.92
																													679	CA	GLY	40	A	1.98
																													680	HA	GLY	40	A	2.05
																													681	HA	GLY	40	A	1.99
																													682	C	GLY	40	A	2.01
																													683	O	GLY	40	A	1.99
																													684	N	PRO	41	A	2.09
																													685	CA	PRO	41	A	2.14
																													686	HA	PRO	41	A	2.15
																													687	C	PRO	41	A	2.12
																													688	O	PRO	41	A	2.14
																													689	CB	PRO	41	A	2.26
																													690	HB	PRO	41	A	2.4
																													691	HB	PRO	41	A	2.36
																													692	CG	PRO	41	A	2.32
																													693	HG	PRO	41	A	2.56
																													694	HG	PRO	41	A	2.48
																													695	CD	PRO	41	A	2.17
																													696	HD	PRO	41	A	2.2
																													697	HD	PRO	41	A	2.19
																													698	N	GLU	42	A	2.1
																													699	H	GLU	42	A	2.11
																													700	CA	GLU	42	A	2.09
																													701	HA	GLU	42	A	2.16
																													702	C	GLU	42	A	2.03
																													703	O	GLU	42	A	2.05
																													704	CB	GLU	42	A	2.1
																													705	HB	GLU	42	A	2.12
																													706	HB	GLU	42	A	2.16
																													707	CG	GLU	42	A	2.06
																													708	HG	GLU	42	A	2.05
																													709	HG	GLU	42	A	2.1
																													710	CD	GLU	42	A	2.11
																													711	OE1	GLU	42	A	2.43
																													712	OE2	GLU	42	A	2.4
																													713	N	TYR	43	A	1.99
																													714	H	TYR	43	A	2.01
																													715	CA	TYR	43	A	1.95
																													716	HA	TYR	43	A	1.97
																													717	C	TYR	43	A	1.97
																													718	O	TYR	43	A	1.95
																													719	CB	TYR	43	A	1.9
																													720	HB	TYR	43	A	1.89
																													721	HB	TYR	43	A	1.9
																													722	CG	TYR	43	A	1.95
																													723	CD1	TYR	43	A	2.04
																													724	HD1	TYR	43	A	2.08
																													725	CD2	TYR	43	A	2
																													726	HD2	TYR	43	A	2.01
																													727	CE1	TYR	43	A	2.14
																													728	HE1	TYR	43	A	2.26
																													729	CE2	TYR	43	A	2.11
																													730	HE2	TYR	43	A	2.19
																													731	CZ	TYR	43	A	2.17
																													732	OH	TYR	43	A	2.33
																													733	HH	TYR	43	A	2.3
																													734	N	HIS	44	A	2.03
																													735	H	HIS	44	A	2.08
																													736	CA	HIS	44	A	2.05
																													737	HA	HIS	44	A	2
																													738	C	HIS	44	A	2.09
																													739	O	HIS	44	A	2.07
																													740	CB	HIS	44	A	2.14
																													741	HB	HIS	44	A	2.14
																													742	HB	HIS	44	A	2.21
																													743	CG	HIS	44	A	2.2
																													744	ND1	HIS	44	A	2.21
																													745	HD1	HIS	44	A	2.21
																													746	CD2	HIS	44	A	2.32
																													747	HD2	HIS	44	A	2.41
																													748	CE1	HIS	44	A	2.3
																													749	HE1	HIS	44	A	2.37
																													750	NE2	HIS	44	A	2.37
																													751	N	TYR	45	A	2.16
																													752	H	TYR	45	A	2.2
																													753	CA	TYR	45	A	2.23
																													754	HA	TYR	45	A	2.25
																													755	C	TYR	45	A	2.18
																													756	O	TYR	45	A	2.23
																													757	CB	TYR	45	A	2.34
																													758	HB	TYR	45	A	2.36
																													759	HB	TYR	45	A	2.4
																													760	CG	TYR	45	A	2.4
																													761	CD1	TYR	45	A	2.46
																													762	HD1	TYR	45	A	2.48
																													763	CD2	TYR	45	A	2.43
																													764	HD2	TYR	45	A	2.42
																													765	CE1	TYR	45	A	2.54
																													766	HE1	TYR	45	A	2.61
																													767	CE2	TYR	45	A	2.51
																													768	HE2	TYR	45	A	2.55
																													769	CZ	TYR	45	A	2.56
																													770	OH	TYR	45	A	2.66
																													771	HH	TYR	45	A	2.79
																													772	N	LEU	46	A	2.1
																													773	H	LEU	46	A	2.09
																													774	CA	LEU	46	A	2.04
																													775	HA	LEU	46	A	2.11
																													776	C	LEU	46	A	1.98
																													777	O	LEU	46	A	1.99
																													778	CB	LEU	46	A	1.98
																													779	HB	LEU	46	A	2.04
																													780	HB	LEU	46	A	1.94
																													781	CG	LEU	46	A	1.97
																													782	HG	LEU	46	A	1.96
																													783	CD1	LEU	46	A	2.08
																													784	HD1	LEU	46	A	2.32
																													785	HD1	LEU	46	A	2.37
																													786	HD1	LEU	46	A	2.37
																													787	CD2	LEU	46	A	1.95
																													788	HD2	LEU	46	A	2.22
																													789	HD2	LEU	46	A	2.24
																													790	HD2	LEU	46	A	2.14
																													791	N	HIS	47	A	1.93
																													792	H	HIS	47	A	1.94
																													793	CA	HIS	47	A	1.88
																													794	HA	HIS	47	A	1.85
																													795	C	HIS	47	A	1.94
																													796	O	HIS	47	A	1.95
																													797	CB	HIS	47	A	1.85
																													798	HB	HIS	47	A	1.85
																													799	HB	HIS	47	A	1.92
																													800	CG	HIS	47	A	1.81
																													801	ND1	HIS	47	A	1.98
																													802	HD1	HIS	47	A	2.3
																													803	CD2	HIS	47	A	1.89
																													804	HD2	HIS	47	A	2.19
																													805	CE1	HIS	47	A	1.89
																													806	HE1	HIS	47	A	2.06
																													807	NE2	HIS	47	A	1.84
																													808	N	GLN	48	A	2.02
																													809	H	GLN	48	A	2.04
																													810	CA	GLN	48	A	2.1
																													811	HA	GLN	48	A	2.09
																													812	C	GLN	48	A	2.13
																													813	O	GLN	48	A	2.2
																													814	CB	GLN	48	A	2.18
																													815	HB	GLN	48	A	2.35
																													816	HB	GLN	48	A	2.3
																													817	CG	GLN	48	A	2.58
																													818	HG	GLN	48	A	3.08
																													819	HG	GLN	48	A	2.82
																													820	CD	GLN	48	A	2.99
																													821	OE1	GLN	48	A	3.33
																													822	NE2	GLN	48	A	3.64
																													823	HE2	GLN	48	A	4.18
																													824	HE2	GLN	48	A	3.89
																													825	N	MET	49	A	2.12
																													826	H	MET	49	A	2.11
																													827	CA	MET	49	A	2.16
																													828	HA	MET	49	A	2.24
																													829	C	MET	49	A	2.11
																													830	O	MET	49	A	2.2
																													831	CB	MET	49	A	2.21
																													832	HB	MET	49	A	2.33
																													833	HB	MET	49	A	2.27
																													834	CG	MET	49	A	2.21
																													835	HG	MET	49	A	2.28
																													836	HG	MET	49	A	2.32
																													837	SD	MET	49	A	2.26
																													838	CE	MET	49	A	2.45
																													839	HE	MET	49	A	2.74
																													840	HE	MET	49	A	2.76
																													841	HE	MET	49	A	2.75
																													842	N	LEU	50	A	2
																													843	H	LEU	50	A	1.99
																													844	CA	LEU	50	A	1.95
																													845	HA	LEU	50	A	2.01
																													846	C	LEU	50	A	1.9
																													847	O	LEU	50	A	1.92
																													848	CB	LEU	50	A	1.91
																													849	HB	LEU	50	A	1.88
																													850	HB	LEU	50	A	1.89
																													851	CG	LEU	50	A	1.98
																													852	HG	LEU	50	A	2.03
																													853	CD1	LEU	50	A	1.96
																													854	HD1	LEU	50	A	2.21
																													855	HD1	LEU	50	A	2.22
																													856	HD1	LEU	50	A	2.2
																													857	CD2	LEU	50	A	2.07
																													858	HD2	LEU	50	A	2.3
																													859	HD2	LEU	50	A	2.36
																													860	HD2	LEU	50	A	2.34
																													861	N	GLY	51	A	1.89
																													862	H	GLY	51	A	1.94
																													863	CA	GLY	51	A	1.85
																													864	HA	GLY	51	A	1.88
																													865	HA	GLY	51	A	1.88
																													866	C	GLY	51	A	1.78
																													867	O	GLY	51	A	1.77
																													868	N	LEU	52	A	1.77
																													869	H	LEU	52	A	1.81
																													870	CA	LEU	52	A	1.72
																													871	HA	LEU	52	A	1.72
																													872	C	LEU	52	A	1.69
																													873	O	LEU	52	A	1.65
																													874	CB	LEU	52	A	1.77
																													875	HB	LEU	52	A	1.77
																													876	HB	LEU	52	A	1.82
																													877	CG	LEU	52	A	1.94
																													878	HG	LEU	52	A	2.11
																													879	CD1	LEU	52	A	2.1
																													880	HD1	LEU	52	A	2.41
																													881	HD1	LEU	52	A	2.42
																													882	HD1	LEU	52	A	2.37
																													883	CD2	LEU	52	A	2.17
																													884	HD2	LEU	52	A	2.49
																													885	HD2	LEU	52	A	2.5
																													886	HD2	LEU	52	A	2.47
																													887	N	GLY	53	A	1.74
																													888	H	GLY	53	A	1.8
																													889	CA	GLY	53	A	1.75
																													890	HA	GLY	53	A	1.75
																													891	HA	GLY	53	A	1.85
																													892	C	GLY	53	A	1.7
																													893	O	GLY	53	A	1.68
																													894	N	LEU	54	A	1.72
																													895	H	LEU	54	A	1.76
																													896	CA	LEU	54	A	1.69
																													897	HA	LEU	54	A	1.72
																													898	C	LEU	54	A	1.61
																													899	O	LEU	54	A	1.6
																													900	CB	LEU	54	A	1.74
																													901	HB	LEU	54	A	1.82
																													902	HB	LEU	54	A	1.76
																													903	CG	LEU	54	A	1.76
																													904	HG	LEU	54	A	1.79
																													905	CD1	LEU	54	A	1.91
																													906	HD1	LEU	54	A	2.25
																													907	HD1	LEU	54	A	2.24
																													908	HD1	LEU	54	A	2.17
																													909	CD2	LEU	54	A	1.86
																													910	HD2	LEU	54	A	2.17
																													911	HD2	LEU	54	A	2.17
																													912	HD2	LEU	54	A	2.15
																													913	N	CYS	55	A	1.57
																													914	H	CYS	55	A	1.6
																													915	CA	CYS	55	A	1.51
																													916	HA	CYS	55	A	1.51
																													917	C	CYS	55	A	1.47
																													918	O	CYS	55	A	1.44
																													919	CB	CYS	55	A	1.54
																													920	HB	CYS	55	A	1.56
																													921	HB	CYS	55	A	1.53
																													922	SG	CYS	55	A	1.65
																													923	HG	CYS	55	A	1.99
																													924	N	LEU	56	A	1.49
																													925	H	LEU	56	A	1.54
																													926	CA	LEU	56	A	1.48
																													927	HA	LEU	56	A	1.44
																													928	C	LEU	56	A	1.49
																													929	O	LEU	56	A	1.46
																													930	CB	LEU	56	A	1.55
																													931	HB	LEU	56	A	1.85
																													932	HB	LEU	56	A	1.73
																													933	CG	LEU	56	A	1.88
																													934	HG	LEU	56	A	2.52
																													935	CD1	LEU	56	A	2.3
																													936	HD1	LEU	56	A	2.68
																													937	HD1	LEU	56	A	2.71
																													938	HD1	LEU	56	A	2.66
																													939	CD2	LEU	56	A	2.16
																													940	HD2	LEU	56	A	2.58
																													941	HD2	LEU	56	A	2.5
																													942	HD2	LEU	56	A	2.51
																													943	N	SER	57	A	1.55
																													944	H	SER	57	A	1.6
																													945	CA	SER	57	A	1.59
																													946	HA	SER	57	A	1.62
																													947	C	SER	57	A	1.54
																													948	O	SER	57	A	1.53
																													949	CB	SER	57	A	1.7
																													950	HB	SER	57	A	1.75
																													951	HB	SER	57	A	1.96
																													952	OG	SER	57	A	1.7
																													953	HG	SER	57	A	1.74
																													954	N	ARG	58	A	1.52
																													955	H	ARG	58	A	1.55
																													956	CA	ARG	58	A	1.5
																													957	HA	ARG	58	A	1.55
																													958	C	ARG	58	A	1.41
																													959	O	ARG	58	A	1.4
																													960	CB	ARG	58	A	1.56
																													961	HB	ARG	58	A	1.69
																													962	HB	ARG	58	A	1.84
																													963	CG	ARG	58	A	1.9
																													964	HG	ARG	58	A	2.16
																													965	HG	ARG	58	A	2.36
																													966	CD	ARG	58	A	2.05
																													967	HD	ARG	58	A	2.43
																													968	HD	ARG	58	A	2.11
																													969	NE	ARG	58	A	2.32
																													970	HE	ARG	58	A	2.58
																													971	CZ	ARG	58	A	2.68
																													972	NH1	ARG	58	A	2.93
																													973	HH1	ARG	58	A	2.88
																													974	HH1	ARG	58	A	3.41
																													975	NH2	ARG	58	A	3.21
																													976	HH2	ARG	58	A	3.43
																													977	HH2	ARG	58	A	3.6
																													978	N	ALA	59	A	1.38
																													979	H	ALA	59	A	1.42
																													980	CA	ALA	59	A	1.32
																													981	HA	ALA	59	A	1.33
																													982	C	ALA	59	A	1.3
																													983	O	ALA	59	A	1.3
																													984	CB	ALA	59	A	1.33
																													985	HB	ALA	59	A	1.53
																													986	HB	ALA	59	A	1.43
																													987	HB	ALA	59	A	1.52
																													988	N	SER	60	A	1.34
																													989	H	SER	60	A	1.38
																													990	CA	SER	60	A	1.35
																													991	HA	SER	60	A	1.33
																													992	C	SER	60	A	1.35
																													993	O	SER	60	A	1.34
																													994	CB	SER	60	A	1.43
																													995	HB	SER	60	A	1.47
																													996	HB	SER	60	A	1.45
																													997	OG	SER	60	A	1.49
																													998	HG	SER	60	A	1.5
																													999	N	ALA	61	A	1.39
																													1000	H	ALA	61	A	1.43
																													1001	CA	ALA	61	A	1.4
																													1002	HA	ALA	61	A	1.43
																													1003	C	ALA	61	A	1.34
																													1004	O	ALA	61	A	1.33
																													1005	CB	ALA	61	A	1.47
																													1006	HB	ALA	61	A	1.81
																													1007	HB	ALA	61	A	1.82
																													1008	HB	ALA	61	A	1.81
																													1009	N	SER	62	A	1.33
																													1010	H	SER	62	A	1.38
																													1011	CA	SER	62	A	1.32
																													1012	HA	SER	62	A	1.35
																													1013	C	SER	62	A	1.28
																													1014	O	SER	62	A	1.3
																													1015	CB	SER	62	A	1.35
																													1016	HB	SER	62	A	1.87
																													1017	HB	SER	62	A	1.51
																													1018	OG	SER	62	A	1.76
																													1019	HG	SER	62	A	2.09
																													1020	N	VAL	63	A	1.27
																													1021	H	VAL	63	A	1.31
																													1022	CA	VAL	63	A	1.26
																													1023	HA	VAL	63	A	1.27
																													1024	C	VAL	63	A	1.24
																													1025	O	VAL	63	A	1.24
																													1026	CB	VAL	63	A	1.32
																													1027	HB	VAL	63	A	1.53
																													1028	CG1	VAL	63	A	1.49
																													1029	HG1	VAL	63	A	1.91
																													1030	HG1	VAL	63	A	1.82
																													1031	HG1	VAL	63	A	1.85
																													1032	CG2	VAL	63	A	1.45
																													1033	HG2	VAL	63	A	1.89
																													1034	HG2	VAL	63	A	1.8
																													1035	HG2	VAL	63	A	1.83
																													1036	N	LEU	64	A	1.24
																													1037	H	LEU	64	A	1.27
																													1038	CA	LEU	64	A	1.25
																													1039	HA	LEU	64	A	1.27
																													1040	C	LEU	64	A	1.23
																													1041	O	LEU	64	A	1.24
																													1042	CB	LEU	64	A	1.32
																													1043	HB	LEU	64	A	1.57
																													1044	HB	LEU	64	A	1.64
																													1045	CG	LEU	64	A	1.61
																													1046	HG	LEU	64	A	2.25
																													1047	CD1	LEU	64	A	1.91
																													1048	HD1	LEU	64	A	2.34
																													1049	HD1	LEU	64	A	2.32
																													1050	HD1	LEU	64	A	2.29
																													1051	CD2	LEU	64	A	2.17
																													1052	HD2	LEU	64	A	2.61
																													1053	HD2	LEU	64	A	2.62
																													1054	HD2	LEU	64	A	2.58
																													1055	N	ASN	65	A	1.24
																													1056	H	ASN	65	A	1.26
																													1057	CA	ASN	65	A	1.25
																													1058	HA	ASN	65	A	1.28
																													1059	C	ASN	65	A	1.24
																													1060	O	ASN	65	A	1.28
																													1061	CB	ASN	65	A	1.31
																													1062	HB	ASN	65	A	1.39
																													1063	HB	ASN	65	A	1.39
																													1064	CG	ASN	65	A	1.4
																													1065	OD1	ASN	65	A	1.54
																													1066	ND2	ASN	65	A	1.63
																													1067	HD2	ASN	65	A	1.78
																													1068	HD2	ASN	65	A	1.84
																													1069	N	LEU	66	A	1.22
																													1070	H	LEU	66	A	1.22
																													1071	CA	LEU	66	A	1.24
																													1072	HA	LEU	66	A	1.28
																													1073	C	LEU	66	A	1.23
																													1074	O	LEU	66	A	1.28
																													1075	CB	LEU	66	A	1.27
																													1076	HB	LEU	66	A	1.3
																													1077	HB	LEU	66	A	1.27
																													1078	CG	LEU	66	A	1.38
																													1079	HG	LEU	66	A	1.7
																													1080	CD1	LEU	66	A	1.58
																													1081	HD1	LEU	66	A	1.96
																													1082	HD1	LEU	66	A	1.97
																													1083	HD1	LEU	66	A	2.02
																													1084	CD2	LEU	66	A	1.67
																													1085	HD2	LEU	66	A	2.07
																													1086	HD2	LEU	66	A	2.06
																													1087	HD2	LEU	66	A	2.09
																													1088	N	ASN	67	A	1.21
																													1089	H	ASN	67	A	1.22
																													1090	CA	ASN	67	A	1.23
																													1091	HA	ASN	67	A	1.24
																													1092	C	ASN	67	A	1.26
																													1093	O	ASN	67	A	1.33
																													1094	CB	ASN	67	A	1.25
																													1095	HB	ASN	67	A	1.27
																													1096	HB	ASN	67	A	1.3
																													1097	CG	ASN	67	A	1.24
																													1098	OD1	ASN	67	A	1.29
																													1099	ND2	ASN	67	A	1.24
																													1100	HD2	ASN	67	A	1.26
																													1101	HD2	ASN	67	A	1.25
																													1102	N	CYS	68	A	1.25
																													1103	H	CYS	68	A	1.23
																													1104	CA	CYS	68	A	1.3
																													1105	HA	CYS	68	A	1.34
																													1106	C	CYS	68	A	1.34
																													1107	O	CYS	68	A	1.37
																													1108	CB	CYS	68	A	1.29
																													1109	HB	CYS	68	A	1.28
																													1110	HB	CYS	68	A	1.34
																													1111	SG	CYS	68	A	1.3
																													1112	HG	CYS	68	A	1.34
																													1113	N	SER	69	A	1.35
																													1114	H	SER	69	A	1.36
																													1115	CA	SER	69	A	1.39
																													1116	HA	SER	69	A	1.44
																													1117	C	SER	69	A	1.41
																													1118	O	SER	69	A	1.57
																													1119	CB	SER	69	A	1.41
																													1120	HB	SER	69	A	1.44
																													1121	HB	SER	69	A	1.66
																													1122	OG	SER	69	A	2
																													1123	HG	SER	69	A	2.13
																													1124	N	LEU	70	A	1.43
																													1125	H	LEU	70	A	1.51
																													1126	CA	LEU	70	A	1.48
																													1127	HA	LEU	70	A	1.54
																													1128	C	LEU	70	A	1.51
																													1129	O	LEU	70	A	1.65
																													1130	CB	LEU	70	A	1.49
																													1131	HB	LEU	70	A	1.8
																													1132	HB	LEU	70	A	1.77
																													1133	CG	LEU	70	A	1.82
																													1134	HG	LEU	70	A	2.43
																													1135	CD1	LEU	70	A	2.34
																													1136	HD1	LEU	70	A	2.72
																													1137	HD1	LEU	70	A	2.79
																													1138	HD1	LEU	70	A	2.71
																													1139	CD2	LEU	70	A	2.14
																													1140	HD2	LEU	70	A	2.51
																													1141	HD2	LEU	70	A	2.52
																													1142	HD2	LEU	70	A	2.58
																													1143	N	ILE	71	A	1.45
																													1144	H	ILE	71	A	1.4
																													1145	CA	ILE	71	A	1.44
																													1146	HA	ILE	71	A	1.48
																													1147	C	ILE	71	A	1.42
																													1148	O	ILE	71	A	1.43
																													1149	CB	ILE	71	A	1.48
																													1150	HB	ILE	71	A	1.51
																													1151	CG1	ILE	71	A	1.59
																													1152	HG1	ILE	71	A	1.96
																													1153	HG1	ILE	71	A	1.93
																													1154	CG2	ILE	71	A	1.5
																													1155	HG2	ILE	71	A	1.81
																													1156	HG2	ILE	71	A	1.82
																													1157	HG2	ILE	71	A	1.85
																													1158	CD1	ILE	71	A	1.47
																													1159	HD1	ILE	71	A	1.88
																													1160	HD1	ILE	71	A	1.86
																													1161	HD1	ILE	71	A	1.79
																													1162	N	LEU	72	A	1.48
																													1163	H	LEU	72	A	1.57
																													1164	CA	LEU	72	A	1.52
																													1165	HA	LEU	72	A	1.45
																													1166	C	LEU	72	A	1.53
																													1167	O	LEU	72	A	1.58
																													1168	CB	LEU	72	A	1.79
																													1169	HB	LEU	72	A	1.94
																													1170	HB	LEU	72	A	1.93
																													1171	CG	LEU	72	A	1.86
																													1172	HG	LEU	72	A	1.77
																													1173	CD1	LEU	72	A	2.23
																													1174	HD1	LEU	72	A	2.53
																													1175	HD1	LEU	72	A	2.52
																													1176	HD1	LEU	72	A	2.58
																													1177	CD2	LEU	72	A	1.9
																													1178	HD2	LEU	72	A	2.18
																													1179	HD2	LEU	72	A	2.25
																													1180	HD2	LEU	72	A	2.16
																													1181	N	LEU	73	A	1.53
																													1182	H	LEU	73	A	1.53
																													1183	CA	LEU	73	A	1.56
																													1184	HA	LEU	73	A	1.62
																													1185	C	LEU	73	A	1.54
																													1186	O	LEU	73	A	1.58
																													1187	CB	LEU	73	A	1.62
																													1188	HB	LEU	73	A	1.8
																													1189	HB	LEU	73	A	1.8
																													1190	CG	LEU	73	A	1.9
																													1191	HG	LEU	73	A	2.31
																													1192	CD1	LEU	73	A	2.2
																													1193	HD1	LEU	73	A	2.51
																													1194	HD1	LEU	73	A	2.51
																													1195	HD1	LEU	73	A	2.61
																													1196	CD2	LEU	73	A	2.24
																													1197	HD2	LEU	73	A	2.62
																													1198	HD2	LEU	73	A	2.58
																													1199	HD2	LEU	73	A	2.6
																													1200	N	PRO	74	A	1.52
																													1201	CA	PRO	74	A	1.56
																													1202	HA	PRO	74	A	1.58
																													1203	C	PRO	74	A	1.57
																													1204	O	PRO	74	A	1.64
																													1205	CB	PRO	74	A	1.63
																													1206	HB	PRO	74	A	1.73
																													1207	HB	PRO	74	A	1.76
																													1208	CG	PRO	74	A	1.58
																													1209	HG	PRO	74	A	1.69
																													1210	HG	PRO	74	A	1.72
																													1211	CD	PRO	74	A	1.52
																													1212	HD	PRO	74	A	1.55
																													1213	HD	PRO	74	A	1.59
																													1214	N	MET	75	A	1.57
																													1215	H	MET	75	A	1.59
																													1216	CA	MET	75	A	1.62
																													1217	HA	MET	75	A	1.66
																													1218	C	MET	75	A	1.63
																													1219	O	MET	75	A	1.68
																													1220	CB	MET	75	A	1.7
																													1221	HB	MET	75	A	1.72
																													1222	HB	MET	75	A	1.8
																													1223	CG	MET	75	A	1.77
																													1224	HG	MET	75	A	2.13
																													1225	HG	MET	75	A	1.9
																													1226	SD	MET	75	A	2.31
																													1227	CE	MET	75	A	2.45
																													1228	HE	MET	75	A	2.73
																													1229	HE	MET	75	A	2.74
																													1230	HE	MET	75	A	2.72
																													1231	N	CYS	76	A	1.62
																													1232	H	CYS	76	A	1.62
																													1233	CA	CYS	76	A	1.67
																													1234	HA	CYS	76	A	1.7
																													1235	C	CYS	76	A	1.62
																													1236	O	CYS	76	A	1.75
																													1237	CB	CYS	76	A	1.78
																													1238	HB	CYS	76	A	1.77
																													1239	HB	CYS	76	A	1.87
																													1240	SG	CYS	76	A	1.87
																													1241	HG	CYS	76	A	1.94
																													1242	N	ARG	77	A	1.51
																													1243	H	ARG	77	A	1.5
																													1244	CA	ARG	77	A	1.47
																													1245	HA	ARG	77	A	1.54
																													1246	C	ARG	77	A	1.49
																													1247	O	ARG	77	A	1.56
																													1248	CB	ARG	77	A	1.43
																													1249	HB	ARG	77	A	1.43
																													1250	HB	ARG	77	A	1.46
																													1251	CG	ARG	77	A	1.48
																													1252	HG	ARG	77	A	1.58
																													1253	HG	ARG	77	A	1.52
																													1254	CD	ARG	77	A	1.53
																													1255	HD	ARG	77	A	1.69
																													1256	HD	ARG	77	A	1.82
																													1257	NE	ARG	77	A	1.42
																													1258	HE	ARG	77	A	1.48
																													1259	CZ	ARG	77	A	1.56
																													1260	NH1	ARG	77	A	1.7
																													1261	HH1	ARG	77	A	1.74
																													1262	HH1	ARG	77	A	1.92
																													1263	NH2	ARG	77	A	1.81
																													1264	HH2	ARG	77	A	1.88
																													1265	HH2	ARG	77	A	2.06
																													1266	N	THR	78	A	1.51
																													1267	H	THR	78	A	1.53
																													1268	CA	THR	78	A	1.56
																													1269	HA	THR	78	A	1.5
																													1270	C	THR	78	A	1.71
																													1271	O	THR	78	A	1.79
																													1272	CB	THR	78	A	1.67
																													1273	HB	THR	78	A	1.81
																													1274	OG1	THR	78	A	1.63
																													1275	HG1	THR	78	A	1.66
																													1276	CG2	THR	78	A	1.78
																													1277	HG2	THR	78	A	2.08
																													1278	HG2	THR	78	A	2.11
																													1279	HG2	THR	78	A	2.07
																													1280	N	LEU	79	A	1.81
																													1281	H	LEU	79	A	1.78
																													1282	CA	LEU	79	A	2.03
																													1283	HA	LEU	79	A	2.08
																													1284	C	LEU	79	A	2.09
																													1285	O	LEU	79	A	2.32
																													1286	CB	LEU	79	A	2.24
																													1287	HB	LEU	79	A	2.24
																													1288	HB	LEU	79	A	2.4
																													1289	CG	LEU	79	A	2.89
																													1290	HG	LEU	79	A	3.38
																													1291	CD1	LEU	79	A	3.32
																													1292	HD1	LEU	79	A	3.64
																													1293	HD1	LEU	79	A	3.59
																													1294	HD1	LEU	79	A	3.62
																													1295	CD2	LEU	79	A	3.28
																													1296	HD2	LEU	79	A	3.53
																													1297	HD2	LEU	79	A	3.61
																													1298	HD2	LEU	79	A	3.62
																													1299	N	LEU	80	A	1.95
																													1300	H	LEU	80	A	1.82
																													1301	CA	LEU	80	A	2.07
																													1302	HA	LEU	80	A	2.28
																													1303	C	LEU	80	A	1.92
																													1304	O	LEU	80	A	2.01
																													1305	CB	LEU	80	A	2.19
																													1306	HB	LEU	80	A	2.14
																													1307	HB	LEU	80	A	2.53
																													1308	CG	LEU	80	A	2.53
																													1309	HG	LEU	80	A	2.9
																													1310	CD1	LEU	80	A	2.68
																													1311	HD1	LEU	80	A	2.98
																													1312	HD1	LEU	80	A	2.99
																													1313	HD1	LEU	80	A	2.96
																													1314	CD2	LEU	80	A	3.21
																													1315	HD2	LEU	80	A	3.58
																													1316	HD2	LEU	80	A	3.59
																													1317	HD2	LEU	80	A	3.58
																													1318	N	ALA	81	A	1.75
																													1319	H	ALA	81	A	1.74
																													1320	CA	ALA	81	A	1.65
																													1321	HA	ALA	81	A	1.77
																													1322	C	ALA	81	A	1.61
																													1323	O	ALA	81	A	1.65
																													1324	CB	ALA	81	A	1.56
																													1325	HB	ALA	81	A	1.87
																													1326	HB	ALA	81	A	1.85
																													1327	HB	ALA	81	A	1.85
																													1328	N	TYR	82	A	1.6
																													1329	H	TYR	82	A	1.63
																													1330	CA	TYR	82	A	1.64
																													1331	HA	TYR	82	A	1.65
																													1332	C	TYR	82	A	1.68
																													1333	O	TYR	82	A	1.77
																													1334	CB	TYR	82	A	1.72
																													1335	HB	TYR	82	A	1.86
																													1336	HB	TYR	82	A	1.83
																													1337	CG	TYR	82	A	1.97
																													1338	CD1	TYR	82	A	1.97
																													1339	HD1	TYR	82	A	2.01
																													1340	CD2	TYR	82	A	2.63
																													1341	HD2	TYR	82	A	2.9
																													1342	CE1	TYR	82	A	2.37
																													1343	HE1	TYR	82	A	2.47
																													1344	CE2	TYR	82	A	3.19
																													1345	HE2	TYR	82	A	3.88
																													1346	CZ	TYR	82	A	2.97
																													1347	OH	TYR	82	A	3.57
																													1348	HH	TYR	82	A	3.89
																													1349	N	LEU	83	A	1.67
																													1350	H	LEU	83	A	1.64
																													1351	CA	LEU	83	A	1.74
																													1352	HA	LEU	83	A	1.82
																													1353	C	LEU	83	A	1.75
																													1354	O	LEU	83	A	1.86
																													1355	CB	LEU	83	A	1.78
																													1356	HB	LEU	83	A	1.89
																													1357	HB	LEU	83	A	1.92
																													1358	CG	LEU	83	A	1.95
																													1359	HG	LEU	83	A	2.29
																													1360	CD1	LEU	83	A	2.24
																													1361	HD1	LEU	83	A	2.56
																													1362	HD1	LEU	83	A	2.58
																													1363	HD1	LEU	83	A	2.6
																													1364	CD2	LEU	83	A	2.18
																													1365	HD2	LEU	83	A	2.47
																													1366	HD2	LEU	83	A	2.55
																													1367	HD2	LEU	83	A	2.54
																													1368	N	ARG	84	A	1.68
																													1369	H	ARG	84	A	1.65
																													1370	CA	ARG	84	A	1.71
																													1371	HA	ARG	84	A	1.79
																													1372	C	ARG	84	A	1.72
																													1373	O	ARG	84	A	1.82
																													1374	CB	ARG	84	A	1.69
																													1375	HB	ARG	84	A	1.65
																													1376	HB	ARG	84	A	1.74
																													1377	CG	ARG	84	A	1.79
																													1378	HG	ARG	84	A	1.87
																													1379	HG	ARG	84	A	1.87
																													1380	CD	ARG	84	A	1.82
																													1381	HD	ARG	84	A	1.9
																													1382	HD	ARG	84	A	1.87
																													1383	NE	ARG	84	A	1.81
																													1384	HE	ARG	84	A	1.86
																													1385	CZ	ARG	84	A	1.81
																													1386	NH1	ARG	84	A	1.82
																													1387	HH1	ARG	84	A	1.85
																													1388	HH1	ARG	84	A	1.85
																													1389	NH2	ARG	84	A	1.88
																													1390	HH2	ARG	84	A	1.95
																													1391	HH2	ARG	84	A	1.93
																													1392	N	GLY	85	A	1.79
																													1393	H	GLY	85	A	1.89
																													1394	CA	GLY	85	A	1.91
																													1395	HA	GLY	85	A	2.06
																													1396	HA	GLY	85	A	1.96
																													1397	C	GLY	85	A	1.99
																													1398	O	GLY	85	A	2.23
																													1399	N	SER	86	A	2.01
																													1400	H	SER	86	A	2.02
																													1401	CA	SER	86	A	2.23
																													1402	HA	SER	86	A	2.45
																													1403	C	SER	86	A	2.38
																													1404	O	SER	86	A	2.44
																													1405	CB	SER	86	A	2.37
																													1406	HB	SER	86	A	2.68
																													1407	HB	SER	86	A	2.72
																													1408	OG	SER	86	A	2.42
																													1409	HG	SER	86	A	2.71
																													1410	N	GLN	87	A	2.65
																													1411	H	GLN	87	A	2.74
																													1412	CA	GLN	87	A	2.96
																													1413	HA	GLN	87	A	3.06
																													1414	C	GLN	87	A	2.92
																													1415	O	GLN	87	A	3.11
																													1416	CB	GLN	87	A	3.45
																													1417	HB	GLN	87	A	3.4
																													1418	HB	GLN	87	A	3.91
																													1419	CG	GLN	87	A	3.83
																													1420	HG	GLN	87	A	3.96
																													1421	HG	GLN	87	A	3.95
																													1422	CD	GLN	87	A	4.55
																													1423	OE1	GLN	87	A	4.97
																													1424	NE2	GLN	87	A	5.09
																													1425	HE2	GLN	87	A	5.72
																													1426	HE2	GLN	87	A	5.08
																													1427	N	LYS	88	A	2.86
																													1428	H	LYS	88	A	2.84
																													1429	CA	LYS	88	A	2.99
																													1430	HA	LYS	88	A	3.21
																													1431	C	LYS	88	A	2.82
																													1432	O	LYS	88	A	2.88
																													1433	CB	LYS	88	A	3.28
																													1434	HB	LYS	88	A	3.42
																													1435	HB	LYS	88	A	3.51
																													1436	CG	LYS	88	A	3.67
																													1437	HG	LYS	88	A	3.98
																													1438	HG	LYS	88	A	3.96
																													1439	CD	LYS	88	A	3.98
																													1440	HD	LYS	88	A	4.08
																													1441	HD	LYS	88	A	4.21
																													1442	CE	LYS	88	A	4.54
																													1443	HE	LYS	88	A	4.83
																													1444	HE	LYS	88	A	4.78
																													1445	NZ	LYS	88	A	4.97
																													1446	HZ	LYS	88	A	5.2
																													1447	HZ	LYS	88	A	5.2
																													1448	HZ	LYS	88	A	5.17
																													1449	N	VAL	89	A	2.84
																													1450	H	VAL	89	A	3.04
																													1451	CA	VAL	89	A	2.8
																													1452	HA	VAL	89	A	2.8
																													1453	C	VAL	89	A	2.9
																													1454	O	VAL	89	A	3.05
																													1455	CB	VAL	89	A	2.81
																													1456	HB	VAL	89	A	2.98
																													1457	CG1	VAL	89	A	2.91
																													1458	HG1	VAL	89	A	3.11
																													1459	HG1	VAL	89	A	3.19
																													1460	HG1	VAL	89	A	3.24
																													1461	CG2	VAL	89	A	3.28
																													1462	HG2	VAL	89	A	3.62
																													1463	HG2	VAL	89	A	3.6
																													1464	HG2	VAL	89	A	3.57
																													1465	N	PRO	90	A	2.94
																													1466	CA	PRO	90	A	3.12
																													1467	HA	PRO	90	A	3.21
																													1468	C	PRO	90	A	3.26
																													1469	O	PRO	90	A	3.51
																													1470	CB	PRO	90	A	3.23
																													1471	HB	PRO	90	A	3.44
																													1472	HB	PRO	90	A	3.37
																													1473	CG	PRO	90	A	3.15
																													1474	HG	PRO	90	A	3.4
																													1475	HG	PRO	90	A	3.21
																													1476	CD	PRO	90	A	2.96
																													1477	HD	PRO	90	A	3.01
																													1478	HD	PRO	90	A	2.95
																													1479	N	SER	91	A	3.22
																													1480	H	SER	91	A	3.11
																													1481	CA	SER	91	A	3.4
																													1482	HA	SER	91	A	3.61
																													1483	C	SER	91	A	3.17
																													1484	O	SER	91	A	3.05
																													1485	CB	SER	91	A	3.65
																													1486	HB	SER	91	A	4
																													1487	HB	SER	91	A	3.93
																													1488	OG	SER	91	A	3.43
																													1489	HG	SER	91	A	3.48
																													1490	N	ARG	92	A	3.14
																													1491	H	ARG	92	A	3.27
																													1492	CA	ARG	92	A	2.93
																													1493	HA	ARG	92	A	2.87
																													1494	C	ARG	92	A	2.84
																													1495	O	ARG	92	A	2.66
																													1496	CB	ARG	92	A	2.95
																													1497	HB	ARG	92	A	3.13
																													1498	HB	ARG	92	A	3
																													1499	CG	ARG	92	A	2.78
																													1500	HG	ARG	92	A	2.64
																													1501	HG	ARG	92	A	2.9
																													1502	CD	ARG	92	A	2.83
																													1503	HD	ARG	92	A	2.87
																													1504	HD	ARG	92	A	3.09
																													1505	NE	ARG	92	A	2.72
																													1506	HE	ARG	92	A	2.9
																													1507	CZ	ARG	92	A	2.6
																													1508	NH1	ARG	92	A	2.55
																													1509	HH1	ARG	92	A	2.63
																													1510	HH1	ARG	92	A	2.59
																													1511	NH2	ARG	92	A	2.74
																													1512	HH2	ARG	92	A	2.94
																													1513	HH2	ARG	92	A	2.76
																													1514	N	ARG	93	A	2.99
																													1515	H	ARG	93	A	3.16
																													1516	CA	ARG	93	A	2.98
																													1517	HA	ARG	93	A	2.88
																													1518	C	ARG	93	A	2.9
																													1519	O	ARG	93	A	2.8
																													1520	CB	ARG	93	A	3.23
																													1521	HB	ARG	93	A	3.28
																													1522	HB	ARG	93	A	3.37
																													1523	CG	ARG	93	A	3.46
																													1524	HG	ARG	93	A	3.61
																													1525	HG	ARG	93	A	3.5
																													1526	CD	ARG	93	A	3.72
																													1527	HD	ARG	93	A	4.02
																													1528	HD	ARG	93	A	3.69
																													1529	NE	ARG	93	A	4.22
																													1530	HE	ARG	93	A	4.52
																													1531	CZ	ARG	93	A	4.64
																													1532	NH1	ARG	93	A	4.7
																													1533	HH1	ARG	93	A	4.49
																													1534	HH1	ARG	93	A	5.18
																													1535	NH2	ARG	93	A	5.36
																													1536	HH2	ARG	93	A	5.65
																													1537	HH2	ARG	93	A	5.77
																													1538	N	THR	94	A	2.98
																													1539	H	THR	94	A	3.1
																													1540	CA	THR	94	A	2.91
																													1541	HA	THR	94	A	2.95
																													1542	C	THR	94	A	2.69
																													1543	O	THR	94	A	2.61
																													1544	CB	THR	94	A	3.06
																													1545	HB	THR	94	A	2.86
																													1546	OG1	THR	94	A	3.6
																													1547	HG1	THR	94	A	3.81
																													1548	CG2	THR	94	A	3.41
																													1549	HG2	THR	94	A	3.71
																													1550	HG2	THR	94	A	3.68
																													1551	HG2	THR	94	A	3.69
																													1552	N	ARG	95	A	2.61
																													1553	H	ARG	95	A	2.73
																													1554	CA	ARG	95	A	2.42
																													1555	HA	ARG	95	A	2.39
																													1556	C	ARG	95	A	2.27
																													1557	O	ARG	95	A	2.13
																													1558	CB	ARG	95	A	2.46
																													1559	HB	ARG	95	A	2.61
																													1560	HB	ARG	95	A	2.5
																													1561	CG	ARG	95	A	2.34
																													1562	HG	ARG	95	A	2.27
																													1563	HG	ARG	95	A	2.36
																													1564	CD	ARG	95	A	2.44
																													1565	HD	ARG	95	A	2.9
																													1566	HD	ARG	95	A	2.45
																													1567	NE	ARG	95	A	2.53
																													1568	HE	ARG	95	A	2.96
																													1569	CZ	ARG	95	A	2.68
																													1570	NH1	ARG	95	A	2.95
																													1571	HH1	ARG	95	A	3.01
																													1572	HH1	ARG	95	A	3.43
																													1573	NH2	ARG	95	A	3.16
																													1574	HH2	ARG	95	A	3.46
																													1575	HH2	ARG	95	A	3.51
																													1576	N	ARG	96	A	2.33
																													1577	H	ARG	96	A	2.48
																													1578	CA	ARG	96	A	2.2
																													1579	HA	ARG	96	A	2.06
																													1580	C	ARG	96	A	2.19
																													1581	O	ARG	96	A	2.07
																													1582	CB	ARG	96	A	2.34
																													1583	HB	ARG	96	A	2.69
																													1584	HB	ARG	96	A	2.47
																													1585	CG	ARG	96	A	2.44
																													1586	HG	ARG	96	A	2.58
																													1587	HG	ARG	96	A	2.8
																													1588	CD	ARG	96	A	2.49
																													1589	HD	ARG	96	A	2.64
																													1590	HD	ARG	96	A	2.67
																													1591	NE	ARG	96	A	2.25
																													1592	HE	ARG	96	A	2.14
																													1593	CZ	ARG	96	A	2.29
																													1594	NH1	ARG	96	A	2.57
																													1595	HH1	ARG	96	A	2.72
																													1596	HH1	ARG	96	A	2.64
																													1597	NH2	ARG	96	A	2.18
																													1598	HH2	ARG	96	A	2.05
																													1599	HH2	ARG	96	A	2.3
																													1600	N	LEU	97	A	2.34
																													1601	H	LEU	97	A	2.47
																													1602	CA	LEU	97	A	2.38
																													1603	HA	LEU	97	A	2.43
																													1604	C	LEU	97	A	2.16
																													1605	O	LEU	97	A	2.17
																													1606	CB	LEU	97	A	2.66
																													1607	HB	LEU	97	A	2.92
																													1608	HB	LEU	97	A	2.89
																													1609	CG	LEU	97	A	2.78
																													1610	HG	LEU	97	A	3
																													1611	CD1	LEU	97	A	3.09
																													1612	HD1	LEU	97	A	3.44
																													1613	HD1	LEU	97	A	3.37
																													1614	HD1	LEU	97	A	3.35
																													1615	CD2	LEU	97	A	3.21
																													1616	HD2	LEU	97	A	3.55
																													1617	HD2	LEU	97	A	3.53
																													1618	HD2	LEU	97	A	3.49
																													1619	N	LEU	98	A	2.01
																													1620	H	LEU	98	A	2.06
																													1621	CA	LEU	98	A	1.83
																													1622	HA	LEU	98	A	1.91
																													1623	C	LEU	98	A	1.65
																													1624	O	LEU	98	A	1.63
																													1625	CB	LEU	98	A	1.8
																													1626	HB	LEU	98	A	1.84
																													1627	HB	LEU	98	A	1.68
																													1628	CG	LEU	98	A	2.04
																													1629	HG	LEU	98	A	2.26
																													1630	CD1	LEU	98	A	2.18
																													1631	HD1	LEU	98	A	2.45
																													1632	HD1	LEU	98	A	2.41
																													1633	HD1	LEU	98	A	2.52
																													1634	CD2	LEU	98	A	2.15
																													1635	HD2	LEU	98	A	2.4
																													1636	HD2	LEU	98	A	2.39
																													1637	HD2	LEU	98	A	2.49
																													1638	N	ASP	99	A	1.62
																													1639	H	ASP	99	A	1.73
																													1640	CA	ASP	99	A	1.53
																													1641	HA	ASP	99	A	1.53
																													1642	C	ASP	99	A	1.56
																													1643	O	ASP	99	A	1.57
																													1644	CB	ASP	99	A	1.52
																													1645	HB	ASP	99	A	1.55
																													1646	HB	ASP	99	A	1.52
																													1647	CG	ASP	99	A	1.6
																													1648	OD1	ASP	99	A	1.72
																													1649	OD2	ASP	99	A	1.65
																													1650	N	LYS	100	A	1.67
																													1651	H	LYS	100	A	1.76
																													1652	CA	LYS	100	A	1.75
																													1653	HA	LYS	100	A	1.78
																													1654	C	LYS	100	A	1.7
																													1655	O	LYS	100	A	1.68
																													1656	CB	LYS	100	A	1.92
																													1657	HB	LYS	100	A	1.95
																													1658	HB	LYS	100	A	2.01
																													1659	CG	LYS	100	A	2.03
																													1660	HG	LYS	100	A	2.06
																													1661	HG	LYS	100	A	2.19
																													1662	CD	LYS	100	A	2.12
																													1663	HD	LYS	100	A	2.27
																													1664	HD	LYS	100	A	2.24
																													1665	CE	LYS	100	A	2.34
																													1666	HE	LYS	100	A	2.53
																													1667	HE	LYS	100	A	2.63
																													1668	NZ	LYS	100	A	2.41
																													1669	HZ	LYS	100	A	2.64
																													1670	HZ	LYS	100	A	2.66
																													1671	HZ	LYS	100	A	2.61
																													1672	N	SER	101	A	1.7
																													1673	H	SER	101	A	1.76
																													1674	CA	SER	101	A	1.67
																													1675	HA	SER	101	A	1.66
																													1676	C	SER	101	A	1.66
																													1677	O	SER	101	A	1.64
																													1678	CB	SER	101	A	1.73
																													1679	HB	SER	101	A	2.01
																													1680	HB	SER	101	A	2.09
																													1681	OG	SER	101	A	1.97
																													1682	HG	SER	101	A	2.36
																													1683	N	ARG	102	A	1.71
																													1684	H	ARG	102	A	1.76
																													1685	CA	ARG	102	A	1.74
																													1686	HA	ARG	102	A	1.75
																													1687	C	ARG	102	A	1.69
																													1688	O	ARG	102	A	1.69
																													1689	CB	ARG	102	A	1.87
																													1690	HB	ARG	102	A	2.05
																													1691	HB	ARG	102	A	1.96
																													1692	CG	ARG	102	A	2.14
																													1693	HG	ARG	102	A	2.31
																													1694	HG	ARG	102	A	2.38
																													1695	CD	ARG	102	A	2.31
																													1696	HD	ARG	102	A	2.59
																													1697	HD	ARG	102	A	2.76
																													1698	NE	ARG	102	A	1.93
																													1699	HE	ARG	102	A	1.98
																													1700	CZ	ARG	102	A	1.88
																													1701	NH1	ARG	102	A	2.05
																													1702	HH1	ARG	102	A	2.31
																													1703	HH1	ARG	102	A	2.13
																													1704	NH2	ARG	102	A	2.01
																													1705	HH2	ARG	102	A	2.18
																													1706	HH2	ARG	102	A	2.15
																													1707	N	THR	103	A	1.67
																													1708	H	THR	103	A	1.71
																													1709	CA	THR	103	A	1.64
																													1710	HA	THR	103	A	1.7
																													1711	C	THR	103	A	1.54
																													1712	O	THR	103	A	1.54
																													1713	CB	THR	103	A	1.69
																													1714	HB	THR	103	A	1.69
																													1715	OG1	THR	103	A	1.83
																													1716	HG1	THR	103	A	1.87
																													1717	CG2	THR	103	A	1.76
																													1718	HG2	THR	103	A	2.09
																													1719	HG2	THR	103	A	2.03
																													1720	HG2	THR	103	A	2.05
																													1721	N	PHE	104	A	1.5
																													1722	H	PHE	104	A	1.54
																													1723	CA	PHE	104	A	1.42
																													1724	HA	PHE	104	A	1.41
																													1725	C	PHE	104	A	1.39
																													1726	O	PHE	104	A	1.36
																													1727	CB	PHE	104	A	1.44
																													1728	HB	PHE	104	A	1.48
																													1729	HB	PHE	104	A	1.74
																													1730	CG	PHE	104	A	1.83
																													1731	CD1	PHE	104	A	2.46
																													1732	HD1	PHE	104	A	2.82
																													1733	CD2	PHE	104	A	2.45
																													1734	HD2	PHE	104	A	2.84
																													1735	CE1	PHE	104	A	3.18
																													1736	HE1	PHE	104	A	3.93
																													1737	CE2	PHE	104	A	3.1
																													1738	HE2	PHE	104	A	3.76
																													1739	CZ	PHE	104	A	3.32
																													1740	HZ	PHE	104	A	3.97
																													1741	N	HIS	105	A	1.43
																													1742	H	HIS	105	A	1.49
																													1743	CA	HIS	105	A	1.43
																													1744	HA	HIS	105	A	1.38
																													1745	C	HIS	105	A	1.45
																													1746	O	HIS	105	A	1.44
																													1747	CB	HIS	105	A	1.52
																													1748	HB	HIS	105	A	1.55
																													1749	HB	HIS	105	A	1.61
																													1750	CG	HIS	105	A	1.55
																													1751	ND1	HIS	105	A	1.55
																													1752	HD1	HIS	105	A	1.54
																													1753	CD2	HIS	105	A	1.64
																													1754	HD2	HIS	105	A	1.72
																													1755	CE1	HIS	105	A	1.62
																													1756	HE1	HIS	105	A	1.69
																													1757	NE2	HIS	105	A	1.68
																													1758	N	ILE	106	A	1.5
																													1759	H	ILE	106	A	1.53
																													1760	CA	ILE	106	A	1.54
																													1761	HA	ILE	106	A	1.58
																													1762	C	ILE	106	A	1.46
																													1763	O	ILE	106	A	1.47
																													1764	CB	ILE	106	A	1.65
																													1765	HB	ILE	106	A	1.65
																													1766	CG1	ILE	106	A	1.85
																													1767	HG1	ILE	106	A	1.93
																													1768	HG1	ILE	106	A	2.09
																													1769	CG2	ILE	106	A	1.86
																													1770	HG2	ILE	106	A	2.13
																													1771	HG2	ILE	106	A	2.28
																													1772	HG2	ILE	106	A	2.15
																													1773	CD1	ILE	106	A	2.52
																													1774	HD1	ILE	106	A	2.9
																													1775	HD1	ILE	106	A	2.96
																													1776	HD1	ILE	106	A	2.87
																													1777	N	THR	107	A	1.4
																													1778	H	THR	107	A	1.42
																													1779	CA	THR	107	A	1.34
																													1780	HA	THR	107	A	1.37
																													1781	C	THR	107	A	1.28
																													1782	O	THR	107	A	1.28
																													1783	CB	THR	107	A	1.34
																													1784	HB	THR	107	A	1.36
																													1785	OG1	THR	107	A	1.43
																													1786	HG1	THR	107	A	1.53
																													1787	CG2	THR	107	A	1.36
																													1788	HG2	THR	107	A	1.75
																													1789	HG2	THR	107	A	1.72
																													1790	HG2	THR	107	A	1.71
																													1791	N	CYS	108	A	1.24
																													1792	H	CYS	108	A	1.27
																													1793	CA	CYS	108	A	1.21
																													1794	HA	CYS	108	A	1.21
																													1795	C	CYS	108	A	1.25
																													1796	O	CYS	108	A	1.27
																													1797	CB	CYS	108	A	1.21
																													1798	HB	CYS	108	A	1.49
																													1799	HB	CYS	108	A	1.46
																													1800	SG	CYS	108	A	1.75
																													1801	HG	CYS	108	A	2.25
																													1802	N	GLY	109	A	1.31
																													1803	H	GLY	109	A	1.33
																													1804	CA	GLY	109	A	1.38
																													1805	HA	GLY	109	A	1.4
																													1806	HA	GLY	109	A	1.45
																													1807	C	GLY	109	A	1.4
																													1808	O	GLY	109	A	1.43
																													1809	N	VAL	110	A	1.41
																													1810	H	VAL	110	A	1.41
																													1811	CA	VAL	110	A	1.44
																													1812	HA	VAL	110	A	1.52
																													1813	C	VAL	110	A	1.4
																													1814	O	VAL	110	A	1.45
																													1815	CB	VAL	110	A	1.48
																													1816	HB	VAL	110	A	1.51
																													1817	CG1	VAL	110	A	1.58
																													1818	HG1	VAL	110	A	1.91
																													1819	HG1	VAL	110	A	1.92
																													1820	HG1	VAL	110	A	1.94
																													1821	CG2	VAL	110	A	1.6
																													1822	HG2	VAL	110	A	1.96
																													1823	HG2	VAL	110	A	1.95
																													1824	HG2	VAL	110	A	1.92
																													1825	N	THR	111	A	1.33
																													1826	H	THR	111	A	1.32
																													1827	CA	THR	111	A	1.3
																													1828	HA	THR	111	A	1.35
																													1829	C	THR	111	A	1.32
																													1830	O	THR	111	A	1.37
																													1831	CB	THR	111	A	1.26
																													1832	HB	THR	111	A	1.26
																													1833	OG1	THR	111	A	1.29
																													1834	HG1	THR	111	A	1.3
																													1835	CG2	THR	111	A	1.29
																													1836	HG2	THR	111	A	1.59
																													1837	HG2	THR	111	A	1.7
																													1838	HG2	THR	111	A	1.66
																													1839	N	ILE	112	A	1.31
																													1840	H	ILE	112	A	1.32
																													1841	CA	ILE	112	A	1.33
																													1842	HA	ILE	112	A	1.33
																													1843	C	ILE	112	A	1.41
																													1844	O	ILE	112	A	1.46
																													1845	CB	ILE	112	A	1.33
																													1846	HB	ILE	112	A	1.35
																													1847	CG1	ILE	112	A	1.3
																													1848	HG1	ILE	112	A	1.32
																													1849	HG1	ILE	112	A	1.31
																													1850	CG2	ILE	112	A	1.39
																													1851	HG2	ILE	112	A	1.75
																													1852	HG2	ILE	112	A	1.78
																													1853	HG2	ILE	112	A	1.68
																													1854	CD1	ILE	112	A	1.35
																													1855	HD1	ILE	112	A	1.73
																													1856	HD1	ILE	112	A	1.67
																													1857	HD1	ILE	112	A	1.74
																													1858	N	CYS	113	A	1.44
																													1859	H	CYS	113	A	1.43
																													1860	CA	CYS	113	A	1.53
																													1861	HA	CYS	113	A	1.57
																													1862	C	CYS	113	A	1.56
																													1863	O	CYS	113	A	1.64
																													1864	CB	CYS	113	A	1.59
																													1865	HB	CYS	113	A	1.59
																													1866	HB	CYS	113	A	1.72
																													1867	SG	CYS	113	A	1.64
																													1868	HG	CYS	113	A	1.68
																													1869	N	ILE	114	A	1.53
																													1870	H	ILE	114	A	1.5
																													1871	CA	ILE	114	A	1.56
																													1872	HA	ILE	114	A	1.64
																													1873	C	ILE	114	A	1.57
																													1874	O	ILE	114	A	1.65
																													1875	CB	ILE	114	A	1.55
																													1876	HB	ILE	114	A	1.5
																													1877	CG1	ILE	114	A	1.58
																													1878	HG1	ILE	114	A	1.7
																													1879	HG1	ILE	114	A	1.59
																													1880	CG2	ILE	114	A	1.63
																													1881	HG2	ILE	114	A	1.94
																													1882	HG2	ILE	114	A	1.98
																													1883	HG2	ILE	114	A	1.93
																													1884	CD1	ILE	114	A	1.63
																													1885	HD1	ILE	114	A	1.96
																													1886	HD1	ILE	114	A	1.96
																													1887	HD1	ILE	114	A	1.92
																													1888	N	PHE	115	A	1.5
																													1889	H	PHE	115	A	1.47
																													1890	CA	PHE	115	A	1.51
																													1891	HA	PHE	115	A	1.55
																													1892	C	PHE	115	A	1.54
																													1893	O	PHE	115	A	1.57
																													1894	CB	PHE	115	A	1.46
																													1895	HB	PHE	115	A	1.46
																													1896	HB	PHE	115	A	1.49
																													1897	CG	PHE	115	A	1.44
																													1898	CD1	PHE	115	A	1.47
																													1899	HD1	PHE	115	A	1.58
																													1900	CD2	PHE	115	A	1.51
																													1901	HD2	PHE	115	A	1.62
																													1902	CE1	PHE	115	A	1.5
																													1903	HE1	PHE	115	A	1.6
																													1904	CE2	PHE	115	A	1.55
																													1905	HE2	PHE	115	A	1.69
																													1906	CZ	PHE	115	A	1.5
																													1907	HZ	PHE	115	A	1.57
																													1908	N	SER	116	A	1.55
																													1909	H	SER	116	A	1.54
																													1910	CA	SER	116	A	1.59
																													1911	HA	SER	116	A	1.6
																													1912	C	SER	116	A	1.64
																													1913	O	SER	116	A	1.68
																													1914	CB	SER	116	A	1.63
																													1915	HB	SER	116	A	2.14
																													1916	HB	SER	116	A	1.49
																													1917	OG	SER	116	A	1.93
																													1918	HG	SER	116	A	2.47
																													1919	N	GLY	117	A	1.66
																													1920	H	GLY	117	A	1.65
																													1921	CA	GLY	117	A	1.74
																													1922	HA	GLY	117	A	1.77
																													1923	HA	GLY	117	A	1.79
																													1924	C	GLY	117	A	1.74
																													1925	O	GLY	117	A	1.81
																													1926	N	VAL	118	A	1.71
																													1927	H	VAL	118	A	1.69
																													1928	CA	VAL	118	A	1.72
																													1929	HA	VAL	118	A	1.79
																													1930	C	VAL	118	A	1.68
																													1931	O	VAL	118	A	1.74
																													1932	CB	VAL	118	A	1.74
																													1933	HB	VAL	118	A	1.75
																													1934	CG1	VAL	118	A	1.78
																													1935	HG1	VAL	118	A	2.1
																													1936	HG1	VAL	118	A	2.05
																													1937	HG1	VAL	118	A	2.06
																													1938	CG2	VAL	118	A	1.81
																													1939	HG2	VAL	118	A	2.09
																													1940	HG2	VAL	118	A	2.08
																													1941	HG2	VAL	118	A	2.13
																													1942	N	HIS	119	A	1.61
																													1943	H	HIS	119	A	1.59
																													1944	CA	HIS	119	A	1.58
																													1945	HA	HIS	119	A	1.6
																													1946	C	HIS	119	A	1.63
																													1947	O	HIS	119	A	1.68
																													1948	CB	HIS	119	A	1.51
																													1949	HB	HIS	119	A	1.46
																													1950	HB	HIS	119	A	1.56
																													1951	CG	HIS	119	A	1.52
																													1952	ND1	HIS	119	A	1.52
																													1953	HD1	HIS	119	A	1.51
																													1954	CD2	HIS	119	A	1.61
																													1955	HD2	HIS	119	A	1.71
																													1956	CE1	HIS	119	A	1.59
																													1957	HE1	HIS	119	A	1.65
																													1958	NE2	HIS	119	A	1.64
																													1959	N	VAL	120	A	1.64
																													1960	H	VAL	120	A	1.64
																													1961	CA	VAL	120	A	1.71
																													1962	HA	VAL	120	A	1.72
																													1963	C	VAL	120	A	1.79
																													1964	O	VAL	120	A	1.85
																													1965	CB	VAL	120	A	1.76
																													1966	HB	VAL	120	A	1.95
																													1967	CG1	VAL	120	A	2
																													1968	HG1	VAL	120	A	2.33
																													1969	HG1	VAL	120	A	2.29
																													1970	HG1	VAL	120	A	2.44
																													1971	CG2	VAL	120	A	2.06
																													1972	HG2	VAL	120	A	2.44
																													1973	HG2	VAL	120	A	2.42
																													1974	HG2	VAL	120	A	2.41
																													1975	N	ALA	121	A	1.81
																													1976	H	ALA	121	A	1.79
																													1977	CA	ALA	121	A	1.89
																													1978	HA	ALA	121	A	1.96
																													1979	C	ALA	121	A	1.88
																													1980	O	ALA	121	A	1.97
																													1981	CB	ALA	121	A	1.95
																													1982	HB	ALA	121	A	2.22
																													1983	HB	ALA	121	A	2.21
																													1984	HB	ALA	121	A	2.22
																													1985	N	ALA	122	A	1.81
																													1986	H	ALA	122	A	1.77
																													1987	CA	ALA	122	A	1.81
																													1988	HA	ALA	122	A	1.9
																													1989	C	ALA	122	A	1.79
																													1990	O	ALA	122	A	1.86
																													1991	CB	ALA	122	A	1.78
																													1992	HB	ALA	122	A	2.05
																													1993	HB	ALA	122	A	2.02
																													1994	HB	ALA	122	A	2.08
																													1995	N	HIS	123	A	1.74
																													1996	H	HIS	123	A	1.72
																													1997	CA	HIS	123	A	1.75
																													1998	HA	HIS	123	A	1.74
																													1999	C	HIS	123	A	1.85
[truncated: 7,445 more rows]
