# Supplementary material for: Searching for Hub Genes of Quince–Basil Co-Administration Against Atherosclerosis Using Bioinformatics Analysis and Experimental Validation
Source: Pharmaceuticals (Basel). 2024 Oct 25;17(11):1433. doi: 10.3390/ph17111433 (PMC11597616; doi:10.3390/ph17111433)
Supplement: Supplementary file 1 [file pharmaceuticals-17-01433-s001.zip › pharmaceuticals-3261423-supplementary/Supplementary table/OB-Target.xlsx]

## Sheet: Sheet1
Compound	Target
quercetin-3-O-β-D-glucoside	AKR1B1
	CA2
	CA7
	CA12
	CA4
	NOX4
	ADRA2C
	ACHE
	NQO2
	RPS6KA3
	NMUR2
	ADRA2A
	PTGS2
	CD38
	PDE5A
	TNF
	IL2
	XDH
	ADORA1
	ALOX5
	SLC29A1
	TERT
kaempferol-3-O-β-D-glucoside	AKR1B1
	CA2
	CA7
	CA12
	CA4
	ACHE
	NOX4
	ADRA2C
	NQO2
	RPS6KA3
	NMUR2
	ADRA2A
	CD38
	PDE5A
	PTGS2
	ADORA1
	TNF
	IL2
	XDH
	ALOX5
	SLC29A1
rutin	TOP2A
	RELA
	TNF
	IL6
	CASP3
	POR
	SOD1
	CAT
	IL1B
	CXCL8
	PRKCB
	ALOX5
	HMGCR
	HAS2
	GSTP1
	DIO1
	C5AR1
	INS
	FCER2
	ITGB2
	TBXA2R
	NMUR2
	ADRA2A
	ADRA2C
	ACHE
	AKR1B1
	CA7
	CA12
	CA4
	NOX4
	CA2
	NQO2
	RPS6KA3
	XDH
	NR3C1
	ANXA1
nevadensin	NOS2
	PTGS1
	AR
	SCN5A
	F10
	PTGS2
	F7
	ACHE
	ESR2
	DPP4
	GSK3B
	HSP90
	CDK2
	CHEK1
	PRSS1
	NCOA2
	NCOA1
	AKR1B1
	OPRD1
	KIT
	ABCG2
	MCL1
	OPRM1
	PFKFB3
	ADORA3
	CYP1B1
	ABCB1
quercetin	PTGS1
	AR
	Pparg
	PTGS2
	HSP90
	PIK3CG
	NCOA2
	DPP4
	AKR1B1
	PRSS1
	TOP2A
	KCNH2
	SCN5A
	F10
	ADRB2
	MMP3
	PRKACA
	F7
	NOS3
	RXRA
	ACHE
	GABRA1
	MAOB
	RELA
	EGFR
	AKT1
	VEGFA
	CCND1
	BCL2
	BCL2L1
	FOS
	CDKN1A
	EIF6
	BAX
	CASP9
	PLAU
	MMP2
	MMP9
	MAPK1
	IL10
	EGF
	RB1
	TNF
	IL6
	CDKN2A
	AHSA1
	CASP3
	TP53
	ELK1
	NFKBIA
	POR
	ODC1
	XDH
	CASP8
	TOP1
	RAF1
	SOD1
	PRKCA
	MMP1
	HIF1A
	STAT1
	RUNX1T1
	CDK1
	HSPA5
	ERBB2
	ACACA
	HMOX1
	CYP3A4
	CYP1A2
	CAV1
	MYC
	F3
	GJA1
	CYP1A1
	ICAM1
	IL1B
	CCL2
	SELE
	VCAM1
	PTGER3
	CXCL8
	PRKCB
	BIRC5
	DUOX2
	HSPB1
	TGFB1
	SULT1E1
	MGAM
	IL2
	NR1I2
	CYP1B1
	CCNB1
	PLAT
	THBD
	SERPINE1
	COL1A1
	IFNG
	ALOX5
	pteN
	IL1A
	MPO
	NCF1
	HAS2
	GSTP1
	NFE2L2
	NQO1
	PARP1
	AHR
	PSMD3
	SLC2A4
	COL3A1
	CXCL11
	CXCL2
	DCAF5
	NR1I3
	CHEK2
	INSR
	CLDN4
	PPARA
	PPARD
	HSF1
	CRP
	CXCL10
	CHUK
	SPP1
	RUNX2
	RASSF1
	E2F1
	E2F2
	ACP3
	CTSD
	IGFBP3
	IGF2
	CD40LG
	IRF1
	ERBB3
	PON1
	DIO1
	PCOLCE
	NPEPPS
	HK2
	NKX3-1
	RASA1
	GSTM1
	GSTM2
	NOX4
	AVPR2
	MAOA
	IGF1R
	FLT3
	CYP19A1
	F2
	CA2
	PIM1
	AURKB
	DRD4
	ADORA1
	CA7
	GLO1
	PIK3R1
	ADORA2A
	DAPK1
	PYGL
	CA1
	GSK3B
	SRC
	PTK2
	HSD17B2
	KDR
	MMP13
	CA3
	ALOX15
	ABCC1
	PLK1
	CA6
	CA12
	PKN1
	CA14
	CA9
	CSNK2A1
	ALOX12
	MET
	CA4
	NEK2
	CXCR1
	CAMK2B
	ALK
	ABCB1
	NEK6
	PLA2G1B
	CA5A
	BACE1
	AXL
	ABCG2
	NUAK1
	AKR1C2
	AKR1C1
	AKR1C3
	AKR1C4
	CA13
	AKR1A1
	GPR35
	MAPT
	KDM4E
	MYLK
	SYK
	APEX1
	PTPRS
	ESR2
	MPG
	SLC22A12
	CDK5R1
	CCNB3
	ARG1
	CDK6
	CDK2
	TYR
	HSD17B1
	ESRRA
	APP
	TTR
	MMP12
	CD38
	AKR1B10
	TNKS2
	TNKS
	TERT
	ATP5B
	STK17B
	ATP5C1
	HIBCH
	UGT3A1
	ATP5A1
	HCK
	HTR2A
	HTR2B
	ADRA2A
	HTR1B
	HTR2C
	HTR1D
	DRD2
	HTR1A
	ADRA2C
	CALY
	DRD3
	DRD5
	DRD1
	ADRA2B
	CACNB1
	GRIA4
	GABRA2
	PROS1
	PROZ
	CACNG2
	GABRD
	CHRNA4
	CHRNB3
	GABRB1
	GRIA1
	NQO2
	GLRA2
	KCNJ3
	GABRG3
	CHRNA7
	KCNJ6
	GABRE
	GABRA3
	SLC29A1
	CACNA1S
	GABRG1
	F9
	GGCX
	GABRP
	CHRNA10
	GRIA2
	GABRA4
	VKORC1
	PROC
	CHRNA3
	GABRB2
	CACNA1C
	CHRNB2
	CACNA1D
	HTR3D
	GABRQ
	BGLAP
	CHRNA2
	CHRNA6
	GABRB3
	KCNJ5
	GRIN3A
	HTR3B
	GRIA3
	GABRA5
	SLC29A2
	HTR3E
	GABRA6
	HTR3A
	CHRNA9
	CHRFAM7A
	CHRNA5
	CHRNB4
	KCNJ9
	HTR3C
	GLRA1
	VKORC1L1
	CACNG1
quercetin-3-O-β-D-galactopyranoside	AKR1B1
	CA2
	CA7
	CA12
	CA4
	NOX4
	ADRA2C
	ACHE
	NQO2
	RPS6KA3
	NMUR2
	ADRA2A
	PTGS2
	CD38
	PDE5A
	TNF
	IL2
	XDH
	ADORA1
	ALOX5
	SLC29A1
	TERT
quercetin-3-O-α-L-rhamnoglucoside	CA2
	CA7
	CA12
	CA4
	AKR1B1
	ACHE
	NQO2
	NOX4
	ADRA2C
	RPS6KA3
	NMUR2
	ADRA2A
	CD38
	PTGS2
	XDH
	TNF
	IL2
	ADORA1
	PDE5A
	SLC29A1
	ALOX5
myricitrin	TOP2A
	MPO
	AKR1B1
	CA2
	CA7
	CA12
	CA4
	NOX4
	ADRA2C
	ACHE
	NQO2
	RPS6KA3
	NMUR2
	ADRA2A
	PTGS2
	CD38
	XDH
	TNF
	IL2
	PDE5A
	ADORA1
	ALOX5
	SLC29A1
	TERT
syringin	PTGS2
	NOS3
	PTGS1
	CHRM3
	CHRM1
	ADRB1
	ADRA2A
	SLC6A2
	ADRA1A
	CHRM2
	ADRA2B
	ADRA1B
	SLC6A3
	ADRB2
	GABRA1
	LTA4H
	MAOB
	PKIA
	ADORA2A
	ADORA3
	AKR1B1
	ADK
	TYR
	ADORA1
	GBA
	CA14
	OGA
	ADORA2B
	SLC29A1
	HRAS
	PNP
	GSK3B
	EGFR
	ADA
	MMP1
	MMP7
	MMP8
	CA6
	CA5A
	HK2
	HK1
	MMP3
	ADAM17
	TYMP
	SLC5A2
	F2
	HSPA8
apigenin	PTGS1
	AR
	PTGS2
	PRSS1
	NCOA2
	PIK3CG
	PRKACA
	SCN5A
	F10
	F7
	TOP2A
	DPP4
	RELA
	AKT1
	VEGFA
	CCND1
	BCL2
	BCL2L1
	FOS
	CDKN1A
	EIF6
	BAX
	CASP9
	PLAU
	MMP9
	RB1
	CDK4
	TNF
	CDK6
	CDKN2A
	EEF1E1
	AHSA1
	CASP3
	TP53
	NFKBIA
	ODC1
	MDM2
	BAD
	MMP1
	HIF1A
	IGF1R
	RUNX1T1
	CDK1
	ACACA
	HMOX1
	ICAM1
	MCL1
	CCND2
	IL2
	CCNB1
	SERPINE1
	IFNG
	IL4
	IKBKG
	CYP19A1
	XIAP
	PSMD3
	SLC2A4
	INSR
	CD40LG
	CYCS
	CFLAR
	AAGAB
	INS
	FCER2
	IL13
	MS4A2
	ALPI
	PSME3
	G6PC1
	APC
	TRPM2
	AKR1C3
	SLC5A5
	FXYD2
	ALG5
	NOX4
	AKR1B1
	CDK5R1
	XDH
	MAOA
	FLT3
	ESR1
	CCNB3
	ACHE
	ADORA1
	ESR2
	ADORA2A
	SYK
	GSK3B
	ABCC1
	HSD17B1
	TTR
	CSNK2A1
	CFTR
	CYP1B1
	ABCG2
	AKR1B10
	TNKS2
	TNKS
	ALOX5
	PARP1
	CA2
	CA7
	CA12
	ABCB1
	CA4
	ALOX12
	PTPRS
	GLO1
	APP
	MMP2
	MMP12
	CD38
	TOP1
	ARG1
	ESRRA
	PFKFB3
	ALOX15
	AMY1A
	GRK6
	TYR
	HSD17B2
	AHR
	CA1
	CA9
	CBR1
	TERT
	PIM1
	EGFR
	KDM4E
	LCK
	AURKB
	NAE1
	TBXAS1
	KDR
	PLK1
	MET
	ALK
	AXL
	BCHE
	ADORA3
	CDK2
	HTR2C
	GPR35
	DAPK1
	MPG
	SLC22A12
	ST6GAL1
	F2
	PLG
	AVPR2
	DRD4
	MPO
	PIK3R1
	PYGL
	SRC
	PTK2
	MMP13
	MMP3
	CA3
	CA6
	PKN1
	CA14
	NEK2
	CXCR1
	CAMK2B
	NEK6
	CRYZ
	VKORC1
	NQO1
naringenin	NOS2
	SCN5A
	PTGS2
	ACHE
	ADRA1B
	DPP4
	IGHG1
	PRSS1
	NCOA2
	NCOA1
	PTGS1
	CYP19A1
	CA7
	ABCC1
	HSD17B1
	CA12
	SHBG
	CA4
	CYP1B1
	CBR1
	ESR1
	ESR2
	MAOB
	ADORA1
	ADORA3
	ABCG2
	TAS2R31
	AKR1C3
	PLA2G1B
	GRM5
	CES1
	PPARG
	CES2
	SLC5A2
	MMP12
	POLB
	MMP13
	PLA2G2A
	PLA2G5
	PLA2G10
	BACE1
	CHRNA7
	KLK1
	KLK2
	RXRA
	SERPINE1
	SRC
	CA2
	CA1
	HSD17B14
	KIT
	KDR
	FGFR1
	MET
	CA3
	CA6
	CA13
	CA5B
	CA5A
	NQO2
	CTSB
	NOX4
	AKR1B1
	CLK1
	DYRK1B
	BCHE
	CA9
	ESRRA
	ESRRB
	CDK5R1
	IGF1R
	INSR
	DYRK1A
	HSD17B2
	IGFBP3
	MMP2
	YWHAG
	SIRT2
	F3
	PTGER1
	PTGER2
	PTGER3
	BCL2L1
	PIK3CB
	CYP2C9
	CYP3A4
	PIK3CA
	VCP
	PGF
	VEGFA
	EDNRA
	ERN1
	MMP3
	APP
	GSK3B
	BCL2
	MMP9
	WEE1
	LCK
	SYK
	CCNE1
	CDK4
	AURKA
	SNCA
	ALOX12
	HNF4A
	SOAT1
	MTTP
	SOAT2
	CNR2
	CNR1
	DRD2
	PAWR
	AKT1
	CD36
	CCR7
	ABHD6
	MGLL
	FCER1G
	SUMO1
	APOH
	GPR55
	CHRNB2
	CETP
	FCER1A
	CAV3
	RNF207
	C3
	DAGLA
	PLIN5
	ZP3
genkwanin	NOS2
	PTGS1
	AR
	PTGS2
	RXRA
	ESR2
	DPP4
	PRKACA
	PRSS1
	NCOA2
	NCOA1
	CHEK1
	ADORA1
	ADORA2A
	PIM1
	ESR1
	ABCB1
	AKR1B1
	HSD17B1
	CYP1B1
	FLT3
	ABCG2
	CDK5R1
	XDH
	CYP19A1
	CCNB3
	CDK6
	NOX4
	ABCC1
	PLG
	PTPRS
	AMY1A
	GRK6
	TNKS2
	TNKS
	MAOA
	ACHE
	SYK
	GSK3B
	TTR
	CSNK2A1
	CFTR
	AKR1B10
	CA2
	CA1
	CA12
	CA9
	CA7
	CA4
	CBR1
	TERT
	SLC22A12
	APP
	HSD17B2
	ADORA3
	KIT
	OPRD1
	EGFR
	KDM4E
	ALOX15
	CDK1
	ALOX12
	ALOX5
	MCL1
	NAE1
	PARP1
	LCK
kaempferol	NOS2
	PTGS1
	AR
	PPARG
	PTGS2
	PIK3CG
	PRKACA
	NCOA2
	DPP4
	PRSS1
	PGR
	TR
	CHRM1
	NOS3
	GABRA2
	ACHE
	SLC6A2
	CHRM2
	ADRA1B
	GABRA1
	TOP2A
	F7
	RELA
	IKBKB
	AKT1
	BCL2
	BAX
	TNF
	AHSA1
	CASP3
	MAPK8
	XDH
	MMP1
	STAT1
	CDK1
	HMOX1
	CYP3A4
	CYP1A2
	CYP1A1
	ICAM1
	SELE
	VCAM1
	NR1I2
	CYP1B1
	ALOX5
	HAS2
	GSTP1
	AHR
	PSMD3
	SLC2A4
	NR1I3
	INSR
	DIO1
	PPP3CA
	GSTM1
	GSTM2
	AKR1C3
	SLPI
	NOX4
	AKR1B1
	TYR
	FLT3
	CA2
	CA7
	HSD17B2
	ABCC1
	HSD17B1
	CA12
	ESRRA
	ABCB1
	ABCG2
	ADORA1
	CA4
	MAOA
	GLO1
	SYK
	GSK3B
	MMP9
	MMP2
	ALOX15
	ALOX12
	PTPRS
	ADORA2A
	CDK5R1
	CCNB3
	ARG1
	GPR35
	ESR2
	DAPK1
	MPG
	SLC22A12
	TTR
	AKR1B10
	TNKS2
	TNKS
	CDK6
	CDK2
	CYP19A1
	CSNK2A1
	EGFR
	AVPR2
	IGF1R
	F2
	PIM1
	AURKB
	DRD4
	MPO
	PIK3R1
	PYGL
	CA1
	SRC
	PTK2
	KDR
	MMP13
	MMP3
	CA3
	PLK1
	CA6
	PKN1
	CA14
	CA9
	MET
	NEK2
	CXCR1
	CAMK2B
	ALK
	NEK6
	PLA2G1B
	CA5A
	BACE1
	AXL
	NUAK1
	AKR1C2
	AKR1C1
	AKR1C4
	CA13
	AKR1A1
	APP
	PARP1
	MMP12
	CD38
	TOP1
	ESR1
	CFTR
	PFKFB3
	AMY1A
	GRK6
	TERT
	MAPT
	UGT3A1
	CRYZ
	VKORC1
	NQO1
luteolin	PTGS1
	AR
	PTGS2
	PRSS1
	NCOA2
	PRKACA
	DPP4
	PIK3CG
	RELA
	EGFR
	AKT1
	CCND1
	BCL2L1
	CDKN1A
	CASP9
	MMP2
	MMP9
	MAPK1
	IL10
	RB1
	CDK4
	TNF
	IL6
	CASP3
	TP53
	NFKBIA
	XDH
	TOP1
	MDM2
	APP
	MMP1
	PCNA
	ERBB2
	PPARG
	HMOX1
	CASP7
	ICAM1
	MCL1
	BIRC5
	IL2
	CCNB1
	TYR
	IFNG
	IL4
	TOP2A
	GSTP1
	XIAP
	SLC2A4
	INSR
	CD40LG
	PTGES
	NUF2
	ADCY2
	MET
	NOX4
	AKR1B1
	CDK5R1
	MAOA
	FLT3
	CA2
	CCNB3
	ALOX5
	ADORA1
	CA7
	GLO1
	SYK
	GSK3B
	PARP1
	TTR
	CA12
	CA4
	MMP12
	CD38
	CYP1B1
	ABCG2
	AKR1B10
	TNKS2
	TNKS
	ARG1
	PTPRS
	ABCC1
	HSD17B1
	ACHE
	CDK6
	ABCB1
	HSD17B2
	CYP19A1
	ESR2
	ADORA2A
	CSNK2A1
	ALOX15
	ALOX12
	ESR1
	CFTR
	AMY1A
	GRK6
	CA1
	CA9
	CDK2
	TERT
	CDK1
	AHR
	ESRRA
	GPR35
	AVPR2
	IGF1R
	F2
	PIM1
	AURKB
	DRD4
	MPO
	PIK3R1
	DAPK1
	PYGL
	SRC
	PTK2
	KDR
	MMP13
	MMP3
	CA3
	PLK1
	CA6
	PKN1
	CA14
	NEK2
	CXCR1
	CAMK2B
	ALK
	NEK6
	PLA2G1B
	CA5A
	BACE1
	AXL
	NUAK1
	AKR1C2
	AKR1C1
	AKR1C3
	AKR1C4
	CA13
	AKR1A1
	PFKFB3
	PLG
	KDM4E
eriodictyol	PTGS1
	PTGS2
	PRKACA
	NCOA2
	PIK3CG
	HMOX1
	NFE2L2
	NQO1
	CA7
	CA12
	CA4
	CYP1B1
	CYP19A1
	ABCC1
	HSD17B1
	SHBG
	CBR1
	ESR2
	ESR1
	MAOB
	TAS2R31
	ADORA1
	ADORA3
	ABCG2
	MMP13
	SOAT1
	MTTP
	SOAT2
	CNR2
	CNR1
	DRD2
	PAWR
epicatechin	PTGS1
	ESR1
	PTGS2
	DPEP1
	PRKACA
	SEC14L3
	SOAT1
	MTTP
	CNR2
	PPP2CA
	PRKCA
	NR1I2
	CNR1
	ALOX5
	PPP2CB
	SEC14L2
	DGKA
	PRKCB
	SOAT2
	SEC14L4
catechin	PTGS1
	ESR1
	PTGS2
	DPEP1
	PRKACA
	NCOA2
	RXRA
	CAT
	HAS2
	SEC14L3
	SOAT1
	MTTP
	CNR2
	PPP2CA
	PRKCA
	NR1I2
	CNR1
	ALOX5
	PPP2CB
	SEC14L2
	DGKA
	PRKCB
	SOAT2
	SEC14L4
velutin	AKR1B1
	OPRD1
	CYP1B1
	ESR2
	ABCC1
	APP
	NOX4
	KIT
	ADORA1
	ADORA2A
	PLG
	PLA2G2A
	ABCG2
	PIM1
	TERT
	ABCB1
	XDH
	CA2
	CA7
	CA12
	CA4
	ESR1
	FLT3
	HSD17B1
	EGFR
	BACE1
	ALOX5
	CDK5R1
	CCNB3
	ARG1
	MAOA
	GLO1
	SYK
	GSK3B
	PARP1
	TTR
	MMP9
	MMP2
	MMP12
	CD38
	AKR1B10
	TNKS2
	TNKS
	TOP1
	PTPRS
	HSD17B2
	PIK3CG
	NOS2
	ST6GAL1
	ALK
	IGF1R
	AKT1
	PTGS2
	OPRM1
	ACHE
	CDK6
	CYP19A1
	CSNK2A1
	CFTR
	MET
	LCK
	ADORA3
	MCL1
	F2
	AMY1A
	GRK6
	SIRT1
	NAE1
	CDK1
	ALOX15
	ALOX12
	GPR35
	DAPK1
	CA6
	BCL2L1
	BCL2
	ODC1
	CA1
	CA9
	AVPR2
	CXCR1
	SIGMAR1
	CBR1
	AURKB
	DRD4
	MPO
	PIK3R1
	PYGL
	SRC
	PTK2
	KDR
	MMP13
	MMP3
	CA3
	PLK1
	PKN1
	CA14
	NEK2
	CAMK2B
	NEK6
salvigenin	NOS2
	PTGS1
	TR
	SCN5A
	F10
	PTGS2
	NOS3
	RXRA
	ACHE
	ADRA1B
	ADRB2
	DPP4
	IGHG1
	PRSS1
	NCOA2
	F7
	AKR1B1
	OPRD1
	ADORA1
	ADORA2A
	ADORA3
	KIT
	ABCG2
	PIM1
	PTPRS
	CDK1
	ALOX5
	FLT3
	MAOA
	AMY1A
	GRK6
	ALOX15
	OPRM1
	ABCB1
	SYK
	MMP9
	MMP2
	ABCC1
	HSD17B1
	KDM4E
	AKR1B10
	ESR1
	ESR2
	APP
	CYP1B1
	GSK3B
	NOX4
	LCK
	MMP12
	PLG
	CBR1
	GLO1
	ARG1
	CCNB3
	MAOB
	CA2
	CA1
	CA9
	XDH
	CDK2
	PARP1
	CDK5R1
	CA12
	HSD17B2
	CA7
	MCL1
	TERT
	AHR
	ESRRA
	NAE1
	MMP13
	MMP3
	AURKB
	CSNK2A1
	MET
	AR
	TNKS
	CYP19A1
	SRC
	PFKFB3
	BACE1
	CA4
	KDR
	TTR
	GPR35
	MPO
	CA3
	PKN1
	NEK6
	APEX1
	AKR1C2
	AKR1C1
	AKR1C4
	AKR1A1
	BCHE
	TNKS2
	MPG
	SLC22A12
	ALOX12
	CALM1
	EGFR
	ST6GAL1
	CDK6
	CFTR
	PIK3CG
	SIGMAR1
	ODC1
	PTPN1
	IKBKB
	PLK1
	CA13
	CA6
	CA14
cirsiliol	NOS2
	SCN5A
	PTGS2
	F7
	DPP4
	PYGM
	PRSS1
	NCOA2
	AKR1B1
	ALOX5
	ADORA1
	ADORA2A
	ADORA3
	OPRD1
	PLG
	ABCG2
	MAOA
	MMP12
	NOX4
	ABCC1
	TERT
	KIT
	PTPRS
	FLT3
	CYP1B1
	XDH
	GLO1
	CD38
	ARG1
	GSK3B
	OPRM1
	PIM1
	MMP9
	SYK
	PARP1
	APP
	CDK1
	AMY1A
	GRK6
	ESR2
	MMP2
	MMP13
	CA2
	CA7
	CA12
	CA4
	KDM4E
	CDK6
	CFTR
	AKR1B10
	BACE1
	EGFR
	MAPT
	GPR35
	TOP2A
	MPO
	PIK3R1
	PYGL
	CA3
	CXCR1
	CAMK2B
	NEK6
	PLA2G1B
	APEX1
	NUAK1
	AKR1C1
	AKR1A1
	KDR
	MAOB
	TNKS2
	TNKS
	ESR1
	ST6GAL1
	CBR1
	HSD17B1
	CDK5R1
	ALOX15
	CCNB3
	TOP1
	HSD17B2
	SRC
	BCL2L1
	BCL2
	PLA2G2A
	TTR
	AURKB
	AHR
	ESRRA
	PLK1
	MCL1
	CA1
	CA6
	CA14
	CA9
	CA5A
	MET
	NAE1
	CYP19A1
	CDK2
	IGF1R
	PTK2
	MMP3
	ALOX12
	ABCB1
	F2
	MPG
pilosin	OPRD1
	CYP1B1
	PTPRS
	AKR1B1
	ADORA1
	ADORA2A
	ABCG2
	ADORA3
	KIT
	XDH
	AMY1A
	AHR
	ESRRA
	ABCB1
	OPRM1
	CA4
	ALOX5
	KDM4E
	CDK6
	AKR1B10
	PIM1
	FLT3
	MAOA
	MAPT
	GPR35
	TOP2A
	DRD4
	GLO1
	MPO
	PIK3R1
	PYGL
	CA3
	CAMK2B
	PLA2G1B
	APEX1
	AKR1C2
	AKR1C1
	AKR1C3
	AKR1C4
	AKR1A1
	ALOX15
	MPG
	SLC22A12
	NOS2
	PTGS2
	CA2
	CA12
	TOP1
	ARG1
	IKBKB
	CBR1
	PFKFB3
	PLA2G2A
	KDR
	TERT
	HSD17B2
	HSD17B1
	CA7
	MET
	ODC1
	CYP1A1
	CYP1A2
	GSK3B
	EGFR
	ALOX12
	SYK
	MCL1
	CA1
	CA9
	MMP9
	MMP2
	APP
	CDK1
	NAE1
	MMP13
	MMP3
	BACE1
	CDK2
	TNKS
	F2
	CA13
	CDK5R1
	ABCC1
	PIK3CG
	GRK6
	MYLK
	TNKS2
	TYR
	PARP1
	CCNB3
	CXCR1
	NOX4
	ESR2
	ST6GAL1
	CALM1
	SRC
	BCHE
	INSR
	ESR1
	AKT1
eupalitin	NOS2
	PTGS1
	AR
	SCN5A
	PTGS2
	ESR2
	DPP4
	MAPK14
	GSK3B
	CDK2
	CHEK1
	PRSS1
	TR
	PRKACA
	ABCG2
	AKR1B1
	ADORA1
	ADORA2A
	ADORA3
	OPRM1
	OPRD1
	KIT
	ALOX5
	HSD17B2
	HSD17B1
	TYR
	AHR
	ESRRA
	KDR
	EGFR
	CA2
	CYP1B1
	SYK
	ABCC1
	NOX4
	MMP13
	MMP2
	MAPT
	KDM4E
	GPR35
	TOP2A
	GLO1
	PIK3R1
	PYGL
	CA3
	NEK2
	CAMK2B
	NEK6
	PLA2G1B
	BACE1
	APEX1
	NUAK1
	AKR1C2
	AKR1C1
	AKR1C3
	AKR1C4
	AKR1A1
	PTPRS
	MPG
	SLC22A12
	FLT3
	MET
	BCHE
	CA12
	CA7
	CA1
	MMP9
	MAOA
	AURKB
	PTK2
	PLK1
	ABCB1
	MCL1
	PLG
	MMP3
	CDK6
	ARG1
	AMY1A
	GRK6
	CYP19A1
	PIM1
	ACHE
	CA9
	CA13
	TERT
	XDH
	CA6
	CA14
	CA5A
	ALOX15
	ALK
	CA4
	CDK1
	TTR
	CFTR
	AKR1B10
	NAE1
	F2
	SRC
	PIK3CG
	AVPR2
	CSNK2A1
	ST6GAL1
	APP
	CD38
	ALOX12
	CBR1
	CDK5R1
	DRD4
xanthomicrol	NOS2
	PTGS1
	AR
	SCN5A
	F10
	PTGS2
	F7
	TOP2A
	ESR2
	DPP4
	CDK2
	CHEK1
	PRSS1
	NCOA2
	NCOA1
	KCNMA1
	AKR1B1
	OPRM1
	OPRD1
	ABCG2
	ADORA1
	ADORA2A
	ADORA3
	KIT
	ALOX5
	CYP1B1
	PIM1
gardeninB	OPRD1
	AKR1B1
	OPRM1
	ABCG2
	KIT
	PTGS2
	ADORA2A
	NOS2
	ALOX5
	ADORA1
	ADORA3
	PIM1
	ABCB1
	MCL1
	APP
	NOX4
	PTPRS
	FLT3
	CDK1
	ABCC1
	PLG
	CYP1B1
	PFKFB3
	AMY1A
	GRK6
	AURKB
	MMP13
	MMP3
	MMP9
	MMP2
	HSD17B2
	HSD17B1
	TERT
	SYK
	AHR
	ESRRA
	CDK2
	ESR2
	MAOA
	ESR1
	MET
	BACE1
	KDR
	CA2
	XDH
	ACHE
	GPR35
	MPG
	SLC22A12
	AKR1B10
	CA12
	KDM4E
	BCHE
	GLO1
	MPO
	CA3
	PKN1
	NEK6
	APEX1
	NUAK1
	AKR1C2
	AKR1C1
	AKR1C4
	AKR1A1
	GSK3B
	IKBKB
	CA7
	ALOX15
	SRC
	PIK3CG
	EGFR
	ARG1
	MMP12
	CA1
	CA9
	CCNB3
	CBR1
	PLK1
	CA13
	TYR
	TOP2A
	CYP1A2
	LCK
	CA4
	CYP1A1
	IGF1R
	F2
	PARP1
	CA6
	CA14
	CA5A
	CDK5R1
	MAOB
	TNKS
	ODC1
	AURKA
	MAPT
	MMP1
	MMP8
	MYLK
hymenoxin	AKR1B1
	OPRD1
	CYP1B1
	NOS2
	ABCG2
	MCL1
	ABCC1
	CA2
	CA4
	KIT
	ALOX5
	ADORA1
	ADORA3
	CDK1
	NOX4
	ALOX15
	PTGS2
	PLA2G2A
	OPRM1
	GSK3B
	PFKFB3
	XDH
	MAPT
	KDM4E
	TOP2A
	MAOA
	DRD4
	GLO1
	MYLK
	MPO
	PIK3R1
	DAPK1
	PYGL
	SYK
	MMP3
	CA3
	CSNK2A1
	CA13
	CAMK2B
	PLA2G1B
	CA5A
	APEX1
	AKR1C2
	AKR1C1
	AKR1C3
	AKR1C4
	CA7
	CA12
	ALOX12
	ABCB1
	CDK5R1
	CCNB3
	PARP1
	TTR
	MMP12
	CD38
	AKR1B10
	TNKS2
	TNKS
	TOP1
	ARG1
	CA6
	ESR2
	CA9
	TERT
	AKT1
	FLT3
	HSD17B2
	AXL
	APP
	CYP1A1
	CYP1A2
	MMP9
	MMP2
	BACE1
	AMY1A
[truncated: 208 more rows]
