# Supplementary material for: Searching for Hub Genes of Quince–Basil Co-Administration Against Atherosclerosis Using Bioinformatics Analysis and Experimental Validation
Source: Pharmaceuticals (Basel). 2024 Oct 25;17(11):1433. doi: 10.3390/ph17111433 (PMC11597616; doi:10.3390/ph17111433)
Supplement: Supplementary file 1 [file pharmaceuticals-17-01433-s001.zip › pharmaceuticals-3261423-supplementary/Supplementary table/PPI-Degree.xlsx]

## Sheet: PPI-string_interactions_short.t
AverageShortestPathLength	BetweennessCentrality	ClosenessCentrality	ClusteringCoefficient	Degree	Eccentricity	IsSingleNode	name	NeighborhoodConnectivity	NumberOfDirectedEdges	NumberOfUndirectedEdges	PartnerOfMultiEdgedNodePairs	Radiality	selected	SelfLoops	shared name	Stress	TopologicalCoefficient
1.77005	0.00639263	0.564955	0.507071	45	3	FALSE	ABCB1	68.2	0	45	0	0.9945	FALSE	0	ABCB1	4948	0.368649
1.97861	0.000929012	0.505405	0.590643	19	3	FALSE	CFTR	79.0526	0	19	0	0.99301	FALSE	0	CFTR	872	0.461988
2.07487	0.00346672	0.481959	0.549451	14	3	FALSE	APEX1	64.2143	0	14	0	0.992322	FALSE	0	APEX1	2448	0.408098
1.55615	0.00492883	0.642612	0.590909	88	3	FALSE	MMP2	70.6705	0	88	0	0.996028	FALSE	0	MMP2	4738	0.388299
1.94118	0.00102583	0.515152	0.6	26	3	FALSE	PON1	67.8846	0	26	0	0.993277	FALSE	0	PON1	922	0.394678
1.51872	0.0067454	0.658451	0.55252	95	3	FALSE	CCND1	67.9368	0	95	0	0.996295	FALSE	0	CCND1	6432	0.373279
1.73262	0.00320753	0.57716	0.624242	55	3	FALSE	NR3C1	76.4182	0	55	0	0.994767	FALSE	0	NR3C1	2426	0.41988
1.68449	0.00179383	0.593651	0.678365	65	3	FALSE	KDR	77.3538	0	65	0	0.995111	FALSE	0	KDR	1932	0.427369
1.49198	0.0152802	0.670251	0.529771	98	3	FALSE	EGF	66.9898	0	98	0	0.996486	FALSE	0	EGF	10538	0.364075
1.3262	0.0298558	0.754032	0.425016	126	2	FALSE	TP53	60.4762	0	126	0	0.99767	FALSE	0	TP53	18290	0.323402
1.56684	0.00820387	0.638225	0.563338	86	3	FALSE	ERBB2	69.4302	0	86	0	0.995951	FALSE	0	ERBB2	5622	0.381485
1.42781	0.0131066	0.700375	0.477969	111	3	FALSE	EGFR	63.8378	0	111	0	0.996944	FALSE	0	EGFR	10646	0.348841
1.79144	0.0128911	0.558209	0.518841	46	3	FALSE	HMGCR	68.2609	0	46	0	0.994347	FALSE	0	HMGCR	10792	0.379227
1.35829	0.0149379	0.73622	0.460744	121	3	FALSE	CASP3	62.843	0	121	0	0.997441	FALSE	0	CASP3	13306	0.337865
1.9893	0.000809645	0.502688	0.575163	18	3	FALSE	GSTM1	57.5556	0	18	0	0.992934	FALSE	0	GSTM1	832	0.336582
1.51872	0.0112709	0.658451	0.533578	91	3	FALSE	GSK3B	67.5165	0	91	0	0.996295	FALSE	0	GSK3B	8672	0.362992
1.64171	0.00276047	0.609121	0.672144	72	3	FALSE	CASP9	74.8194	0	72	0	0.995416	FALSE	0	CASP9	2778	0.411096
1.91979	0.00393535	0.520891	0.449231	26	3	FALSE	NR1I2	57.3462	0	26	0	0.99343	FALSE	0	NR1I2	3556	0.32583
1.63636	0.00784045	0.611111	0.593505	72	3	FALSE	CAV1	72.0417	0	72	0	0.995455	FALSE	0	CAV1	4978	0.39367
1.87701	0.00485532	0.532764	0.375	32	3	FALSE	CYP1A2	44.4688	0	32	0	0.993736	FALSE	0	CYP1A2	2828	0.249824
2.25134	0.000456441	0.444181	0.5	9	4	FALSE	CES1	38.8889	0	9	0	0.991062	FALSE	0	CES1	224	0.296014
1.65775	0.00703819	0.603226	0.624845	70	3	FALSE	PARP1	71.6571	0	70	0	0.995302	FALSE	0	PARP1	4908	0.395896
1.37433	0.029134	0.727626	0.437371	117	2	FALSE	PTGS2	61.5128	0	117	0	0.997326	FALSE	0	PTGS2	17130	0.328946
2.27807	0.000160657	0.438967	0.651515	12	4	FALSE	NR1I3	33.6667	0	12	0	0.990871	FALSE	0	NR1I3	94	0.271505
1.38503	0.0122857	0.722008	0.488177	115	2	FALSE	MMP9	64.2783	0	115	0	0.99725	FALSE	0	MMP9	11434	0.343734
1.45989	0.0243446	0.684982	0.486813	105	3	FALSE	SRC	64.2571	0	105	0	0.996715	FALSE	0	SRC	12460	0.351132
1.63636	0.00253706	0.611111	0.667387	75	3	FALSE	BCL2L1	75.0533	0	75	0	0.995455	FALSE	0	BCL2L1	2830	0.416963
2.06952	0.000876374	0.483204	0.469697	12	3	FALSE	VKORC1	38.5	0	12	0	0.992361	FALSE	0	VKORC1	756	0.237654
1.82888	0.00570632	0.546784	0.520513	40	3	FALSE	CYP1A1	65.425	0	40	0	0.994079	FALSE	0	CYP1A1	6372	0.365503
1.68984	0.00264756	0.591772	0.665385	65	3	FALSE	SPP1	75.6154	0	65	0	0.995073	FALSE	0	SPP1	2230	0.420085
1.37433	0.0170485	0.727626	0.457772	118	3	FALSE	BCL2	62.5847	0	118	0	0.997326	FALSE	0	BCL2	13760	0.336477
1.86631	0.0029288	0.535817	0.556303	35	3	FALSE	GSTP1	68.9429	0	35	0	0.993812	FALSE	0	GSTP1	2734	0.389508
1.99465	0.000160239	0.50134	0.725	16	3	FALSE	ABCC1	78.5	0	16	0	0.992895	FALSE	0	ABCC1	124	0.456395
1.25668	0.0370962	0.795745	0.384319	139	2	FALSE	IL6	57.8345	0	139	0	0.998167	FALSE	0	IL6	23948	0.309276
1.26203	0.0348905	0.792373	0.384111	138	2	FALSE	TNF	57.7899	0	138	0	0.998128	FALSE	0	TNF	23580	0.309037
1.37968	0.0301969	0.724806	0.444228	116	2	FALSE	ESR1	62.0603	0	116	0	0.997288	FALSE	0	ESR1	17566	0.331874
1.74866	0.00759663	0.571865	0.586532	55	3	FALSE	PRKCA	71.6909	0	55	0	0.994652	FALSE	0	PRKCA	5750	0.400508
1.94652	0.000572873	0.513736	0.683077	26	3	FALSE	TOP2A	67.1154	0	26	0	0.993239	FALSE	0	TOP2A	502	0.392488
1.40642	0.0128537	0.711027	0.493404	112	3	FALSE	HIF1A	64.8929	0	112	0	0.997097	FALSE	0	HIF1A	11092	0.348886
1.25134	0.038664	0.799145	0.379445	140	2	FALSE	AKT1	57.25	0	140	0	0.998205	FALSE	0	AKT1	22864	0.30615
2	0.00385772	0.5	0.503268	18	3	FALSE	ACACA	64.4444	0	18	0	0.992857	FALSE	0	ACACA	3486	0.383267
1.72193	0.00122704	0.580745	0.724138	59	3	FALSE	IGF1R	78.5254	0	59	0	0.994843	FALSE	0	IGF1R	1406	0.436252
1.95187	0.00130528	0.512329	0.554113	22	3	FALSE	CYP1B1	51.0455	0	22	0	0.993201	FALSE	0	CYP1B1	1366	0.293365
1.81818	0.00332041	0.55	0.5722	39	3	FALSE	ABCG2	71.8718	0	39	0	0.994156	FALSE	0	ABCG2	3348	0.3949
1.45455	0.0128546	0.6875	0.508588	104	3	FALSE	MYC	65.3462	0	104	0	0.996753	FALSE	0	MYC	8842	0.353222
1.74866	0.0139319	0.571865	0.353725	51	3	FALSE	CYP3A4	50.9412	0	51	0	0.994652	FALSE	0	CYP3A4	7672	0.278367
1.83422	0.00359781	0.54519	0.620732	41	3	FALSE	DPP4	74.3659	0	41	0	0.994041	FALSE	0	DPP4	2976	0.422395
1.93583	0.00158039	0.516575	0.58867	29	3	FALSE	PRKCB	67.069	0	29	0	0.993316	FALSE	0	PRKCB	1006	0.394523
1.79679	0.000838649	0.556548	0.738901	44	3	FALSE	HSPB1	79.8636	0	44	0	0.994309	FALSE	0	HSPB1	794	0.441236
1.80214	0.012816	0.554896	0.60404	45	3	FALSE	SOD1	72.5111	0	45	0	0.99427	FALSE	0	SOD1	9526	0.407241
1.82888	0.00408125	0.546784	0.68691	39	3	FALSE	GJA1	81.4872	0	39	0	0.994079	FALSE	0	GJA1	3380	0.452707
1.41711	0.0192142	0.70566	0.46772	109	2	FALSE	PPARG	63.6972	0	109	0	0.997021	FALSE	0	PPARG	13156	0.340627
1.79679	0.00108576	0.556548	0.688734	42	3	FALSE	SLC2A4	79.4286	0	42	0	0.994309	FALSE	0	SLC2A4	962	0.434036
1.75401	0.00114342	0.570122	0.733753	54	3	FALSE	RUNX2	80.0926	0	54	0	0.994614	FALSE	0	RUNX2	1146	0.447445
1.81283	0.00309742	0.551622	0.666667	43	3	FALSE	XDH	76.093	0	43	0	0.994194	FALSE	0	XDH	3320	0.425101
1.31551	0.0312718	0.760163	0.410802	128	2	FALSE	INS	59.8047	0	128	0	0.997746	FALSE	0	INS	20008	0.319811
1.45989	0.00897175	0.684982	0.53006	104	3	FALSE	TGFB1	66.8173	0	104	0	0.996715	FALSE	0	TGFB1	8114	0.363138
1.48663	0.00975344	0.672662	0.525558	97	3	FALSE	CCL2	66.3402	0	97	0	0.996524	FALSE	0	CCL2	8300	0.356668
2.24599	0.000135309	0.445238	0.380952	7	3	FALSE	ALOX12	44.5714	0	7	0	0.9911	FALSE	0	ALOX12	80	0.334049
2.19786	0.00195717	0.454988	0.348485	12	3	FALSE	SQLE	29.75	0	12	0	0.991444	FALSE	0	SQLE	938	0.216545
2.72727	4.36998e-05	0.366667	0.8	5	4	FALSE	SOAT2	18.2	0	5	0	0.987662	FALSE	0	SOAT2	8	0.343396
1.86631	0.00110521	0.535817	0.677778	36	3	FALSE	PPARD	81.2222	0	36	0	0.993812	FALSE	0	PPARD	870	0.46149
1.81283	0.00164079	0.551622	0.713178	43	3	FALSE	ARG1	78.7442	0	43	0	0.994194	FALSE	0	ARG1	1066	0.439912
2.39037	0.000598782	0.418345	0.392857	8	4	FALSE	SOAT1	27.75	0	8	0	0.990069	FALSE	0	SOAT1	280	0.260613
1.65241	0.00792284	0.605178	0.562641	67	3	FALSE	PPARA	71.0597	0	67	0	0.99534	FALSE	0	PPARA	6116	0.384106
2.19251	0.000563283	0.456098	0.761905	7	3	FALSE	MTTP	61.8571	0	7	0	0.991482	FALSE	0	MTTP	580	0.429563
1.90374	0.00345469	0.525281	0.666667	28	3	FALSE	ACHE	77.9643	0	28	0	0.993545	FALSE	0	ACHE	2618	0.440476
1.58289	0.00763918	0.631757	0.592722	80	3	FALSE	HMOX1	71.6625	0	80	0	0.995837	FALSE	0	HMOX1	6412	0.387365
1.48128	0.00933818	0.67509	0.52427	97	2	FALSE	IFNG	66.4845	0	97	0	0.996562	FALSE	0	IFNG	8196	0.355532
1.33155	0.0263218	0.751004	0.422452	125	2	FALSE	IL1B	60.344	0	125	0	0.997632	FALSE	0	IL1B	17868	0.322695
1.63636	0.0173794	0.611111	0.56853	70	3	FALSE	APP	71.4571	0	70	0	0.995455	FALSE	0	APP	12042	0.386255
1.64171	0.00739636	0.609121	0.604069	72	3	FALSE	NFE2L2	72.5278	0	72	0	0.995416	FALSE	0	NFE2L2	5736	0.398504
1.51337	0.0143078	0.660777	0.535946	95	3	FALSE	FOS	67.6632	0	95	0	0.996333	FALSE	0	FOS	9082	0.369744
1.49733	0.00866818	0.667857	0.529227	95	3	FALSE	IL10	66.6737	0	95	0	0.996448	FALSE	0	IL10	7792	0.358461
2.09626	0.000183988	0.477041	0.688889	10	3	FALSE	HTR1A	48.4	0	10	0	0.99217	FALSE	0	HTR1A	102	0.304403
2.60963	0	0.383197	1	2	4	FALSE	CHRNA7	49	0	2	0	0.988503	FALSE	0	CHRNA7	0	0.671233
1.94118	0.0020962	0.515152	0.597403	22	3	FALSE	ADORA2A	77.7273	0	22	0	0.993277	FALSE	0	ADORA2A	1250	0.441632
1.8984	0.00390746	0.526761	0.535613	27	3	FALSE	MAOA	64.3704	0	27	0	0.993583	FALSE	0	MAOA	3832	0.359611
1.88235	0.00050472	0.53125	0.731034	30	3	FALSE	MAPT	79.1	0	30	0	0.993697	FALSE	0	MAPT	456	0.441899
1.91444	0.001537	0.522346	0.698006	27	3	FALSE	BACE1	77.7037	0	27	0	0.993468	FALSE	0	BACE1	1632	0.441498
1.90909	0.00389286	0.52381	0.54416	27	3	FALSE	MAOB	62.8889	0	27	0	0.993506	FALSE	0	MAOB	3610	0.355304
1.66845	0.00193164	0.599359	0.702046	69	3	FALSE	IL2	77.2609	0	69	0	0.995225	FALSE	0	IL2	2164	0.429227
1.87701	0.0108564	0.532764	0.591398	31	3	FALSE	ADRB2	77.3548	0	31	0	0.993736	FALSE	0	ADRB2	6554	0.43215
2.04813	0.000791759	0.488251	0.621212	12	3	FALSE	CNR1	79.1667	0	12	0	0.992513	FALSE	0	CNR1	588	0.476908
2.41176	0	0.414634	1	3	4	FALSE	CNR2	46.3333	0	3	0	0.989916	FALSE	0	CNR2	0	0.421212
1.58824	0.00323156	0.62963	0.643987	80	3	FALSE	NFKBIA	74.2125	0	80	0	0.995798	FALSE	0	NFKBIA	3368	0.403329
2.41711	0.00111557	0.413717	0.311111	10	3	FALSE	ALDH2	25.3	0	10	0	0.989878	FALSE	0	ALDH2	396	0.257143
1.5615	0.00411146	0.640411	0.623637	84	3	FALSE	ICAM1	72.6667	0	84	0	0.995989	FALSE	0	ICAM1	4648	0.392793
2.08021	0.00249971	0.48072	0.333333	12	3	FALSE	CACNA1C	44.5	0	12	0	0.992284	FALSE	0	CACNA1C	1116	0.278125
1.73797	0.00191641	0.575385	0.687631	54	3	FALSE	CDK2	75.1481	0	54	0	0.994729	FALSE	0	CDK2	1796	0.412902
1.67914	0.00286111	0.595541	0.657377	61	3	FALSE	NOS3	74.7541	0	61	0	0.995149	FALSE	0	NOS3	2554	0.401904
1.5508	0.00506483	0.644828	0.592355	87	3	FALSE	CXCL8	70.5287	0	87	0	0.996066	FALSE	0	CXCL8	5346	0.383308
2.7861	4.05976e-05	0.358925	0.666667	3	4	FALSE	KCNJ5	16	0	3	0	0.987242	FALSE	0	KCNJ5	10	0.4
2.17647	0.000256084	0.459459	0.581818	11	3	FALSE	AHR	45.2727	0	11	0	0.991597	FALSE	0	AHR	186	0.316592
1.72193	0.00262332	0.580745	0.680581	58	3	FALSE	AR	75.3103	0	58	0	0.994843	FALSE	0	AR	2282	0.416079
1.75936	0.00333527	0.568389	0.6546	52	3	FALSE	ESR2	77.1923	0	52	0	0.994576	FALSE	0	ESR2	2864	0.428846
1.63102	0.0053012	0.613115	0.638947	76	3	FALSE	RELA	73.6842	0	76	0	0.995493	FALSE	0	RELA	3802	0.409357
1.90909	0.00154981	0.52381	0.547619	28	3	FALSE	NCOA2	64.1071	0	28	0	0.993506	FALSE	0	NCOA2	1446	0.364245
1.8877	0.000951421	0.529745	0.757143	36	3	FALSE	RB1	73.5556	0	36	0	0.993659	FALSE	0	RB1	810	0.427649
1.94118	0.00245906	0.515152	0.606061	22	3	FALSE	AKR1B1	66.0909	0	22	0	0.993277	FALSE	0	AKR1B1	2582	0.375517
1.80214	0.00655215	0.554896	0.580338	44	3	FALSE	NQO1	73.2727	0	44	0	0.99427	FALSE	0	NQO1	5282	0.407071
1.88235	0.000327812	0.53125	0.778226	32	3	FALSE	PTPN1	84.0312	0	32	0	0.993697	FALSE	0	PTPN1	316	0.474753
2.55615	0.000431366	0.391213	0.380952	7	4	FALSE	GLO1	22.4286	0	7	0	0.988885	FALSE	0	GLO1	112	0.295238
1.65775	0.00581646	0.603226	0.607417	69	3	FALSE	MAPK1	71.8696	0	69	0	0.995302	FALSE	0	MAPK1	4522	0.394888
1.81818	0.000934996	0.55	0.760743	42	3	FALSE	PLAT	79.7381	0	42	0	0.994156	FALSE	0	PLAT	898	0.445464
1.63102	0.0107796	0.613115	0.565965	76	3	FALSE	SERPINE1	68.2105	0	76	0	0.995493	FALSE	0	SERPINE1	8842	0.378947
1.73797	0.00409578	0.575385	0.651948	56	3	FALSE	MPO	72.5536	0	56	0	0.994729	FALSE	0	MPO	3396	0.403075
1.75936	0.00266107	0.568389	0.674354	54	3	FALSE	COL1A1	75.2963	0	54	0	0.994576	FALSE	0	COL1A1	1690	0.423013
2.04278	2.26734e-05	0.489529	0.836364	11	3	FALSE	ODC1	95.0909	0	11	0	0.992552	FALSE	0	ODC1	36	0.566017
1.8877	0.000707579	0.529745	0.693182	33	3	FALSE	CTSD	79.0303	0	33	0	0.993659	FALSE	0	CTSD	542	0.451602
1.83957	0.000423502	0.543605	0.828107	42	3	FALSE	IRF1	85.6905	0	42	0	0.994003	FALSE	0	IRF1	550	0.48966
1.70053	0.00374539	0.58805	0.647458	60	3	FALSE	CRP	73.1167	0	60	0	0.994996	FALSE	0	CRP	3524	0.399545
1.81283	0.000521923	0.551622	0.82029	46	3	FALSE	CCNB1	80.0217	0	46	0	0.994194	FALSE	0	CCNB1	672	0.454669
1.82888	0.000501113	0.546784	0.825028	43	3	FALSE	MMP7	85.1395	0	43	0	0.994079	FALSE	0	MMP7	624	0.483747
1.85027	0.000383475	0.540462	0.831591	42	3	FALSE	MMP13	84.3095	0	42	0	0.993927	FALSE	0	MMP13	418	0.487338
1.82353	0.000493016	0.548387	0.8	41	3	FALSE	NOX4	85.3415	0	41	0	0.994118	FALSE	0	NOX4	564	0.476768
1.57754	0.00352018	0.633898	0.640123	81	3	FALSE	IL1A	73.284	0	81	0	0.995875	FALSE	0	IL1A	4186	0.396129
1.85561	0.000456204	0.538905	0.793522	39	3	FALSE	CDK6	77.1795	0	39	0	0.993888	FALSE	0	CDK6	572	0.441026
1.87701	0.000385329	0.532764	0.777184	34	3	FALSE	NCF1	83.3235	0	34	0	0.993736	FALSE	0	NCF1	412	0.473429
1.93583	6.09358e-05	0.516575	0.933498	29	3	FALSE	BAX	90.4483	0	29	0	0.993316	FALSE	0	BAX	82	0.532049
1.58289	0.00444058	0.631757	0.60679	81	3	FALSE	VCAM1	71.037	0	81	0	0.995837	FALSE	0	VCAM1	4620	0.386071
1.74866	0.0010631	0.571865	0.754386	57	3	FALSE	MMP3	79.2632	0	57	0	0.994652	FALSE	0	MMP3	1204	0.447814
1.91444	0.00128669	0.522346	0.816532	32	3	FALSE	AXL	90.0625	0	32	0	0.993468	FALSE	0	AXL	1824	0.526681
1.98396	0.000101094	0.504043	0.891738	27	3	FALSE	BIRC5	81.7037	0	27	0	0.992972	FALSE	0	BIRC5	112	0.50125
1.91979	0.000233028	0.520891	0.756614	28	3	FALSE	INSR	77.5714	0	28	0	0.99343	FALSE	0	INSR	244	0.445813
1.9893	0.000535409	0.502688	0.818841	24	3	FALSE	COL3A1	78.5	0	24	0	0.992934	FALSE	0	COL3A1	194	0.475758
1.74332	0.00195309	0.57362	0.70602	59	3	FALSE	CXCL10	75.7627	0	59	0	0.994691	FALSE	0	CXCL10	1604	0.43047
1.81283	0.00155121	0.551622	0.766385	44	3	FALSE	TERT	79.7045	0	44	0	0.994194	FALSE	0	TERT	1454	0.447778
1.75936	0.000839632	0.568389	0.779874	54	3	FALSE	MMP1	81.1481	0	54	0	0.994576	FALSE	0	MMP1	910	0.455888
1.70053	0.0047788	0.58805	0.652542	60	3	FALSE	HSPA5	75.35	0	60	0	0.994996	FALSE	0	HSPA5	4080	0.411749
1.7754	0.00139569	0.563253	0.727891	49	3	FALSE	NOS2	78.6327	0	49	0	0.994461	FALSE	0	NOS2	1052	0.436848
1.80749	0.000685685	0.553254	0.781684	47	3	FALSE	SELE	78.9787	0	47	0	0.994232	FALSE	0	SELE	728	0.448743
1.82888	0.00436117	0.546784	0.627907	43	3	FALSE	F3	69.3256	0	43	0	0.994079	FALSE	0	F3	4080	0.393895
1.80749	0.00198574	0.553254	0.748227	48	3	FALSE	PTK2	81.1458	0	48	0	0.994232	FALSE	0	PTK2	1626	0.46369
1.80749	0.000599182	0.553254	0.809662	46	3	FALSE	E2F1	80.2826	0	46	0	0.994232	FALSE	0	E2F1	754	0.453574
2.06952	2.62868e-05	0.483204	0.722222	9	3	FALSE	PDE5A	76.8889	0	9	0	0.992361	FALSE	0	PDE5A	32	0.465993
1.63636	0.00246883	0.611111	0.677897	74	3	FALSE	CASP8	74.7568	0	74	0	0.995455	FALSE	0	CASP8	2746	0.413021
1.96257	0.000178873	0.509537	0.830688	28	3	FALSE	COL18A1	78.3929	0	28	0	0.993125	FALSE	0	COL18A1	186	0.472246
2.14973	4.71239e-05	0.465174	0.5	5	3	FALSE	MYLK	68.2	0	5	0	0.991788	FALSE	0	MYLK	44	0.444444
1.62567	0.00232925	0.615132	0.677544	76	3	FALSE	STAT1	75.5789	0	76	0	0.995531	FALSE	0	STAT1	2438	0.417563
1.90909	0.00344502	0.52381	0.577011	30	3	FALSE	PTGS1	75.6667	0	30	0	0.993506	FALSE	0	PTGS1	2952	0.434866
1.86631	0.00464924	0.535817	0.664296	38	3	FALSE	BGLAP	77.4737	0	38	0	0.993812	FALSE	0	BGLAP	4650	0.445251
1.8877	0.000287914	0.529745	0.826984	36	3	FALSE	CASP7	79.8056	0	36	0	0.993659	FALSE	0	CASP7	336	0.463986
1.81818	0.000343108	0.55	0.855072	46	3	FALSE	CHUK	88.4348	0	46	0	0.994156	FALSE	0	CHUK	376	0.505342
1.84492	0.0027363	0.542029	0.781649	42	3	FALSE	CD40LG	81.1429	0	42	0	0.993965	FALSE	0	CD40LG	2838	0.468896
1.72193	0.00475687	0.580745	0.665027	61	3	FALSE	PLAU	75.4262	0	61	0	0.994843	FALSE	0	PLAU	4356	0.423743
1.9893	0.00150533	0.502688	0.727273	23	3	FALSE	ALOX5	79.7391	0	23	0	0.992934	FALSE	0	ALOX5	1736	0.480356
1.8877	0.00053453	0.529745	0.755682	33	3	FALSE	ANXA1	85.5758	0	33	0	0.993659	FALSE	0	ANXA1	388	0.489004
1.80214	0.00130655	0.554896	0.697279	49	3	FALSE	IGFBP3	78.8163	0	49	0	0.99427	FALSE	0	IGFBP3	1112	0.450379
2	0.0004176	0.5	0.793651	28	3	FALSE	CHEK2	70.7857	0	28	0	0.992857	FALSE	0	CHEK2	264	0.445193
2.06952	0.000221541	0.483204	0.666667	12	3	FALSE	PPP3CA	76.3333	0	12	0	0.992361	FALSE	0	PPP3CA	144	0.471193
1.79144	0.000981932	0.558209	0.733061	50	3	FALSE	CDK1	75	0	50	0	0.994347	FALSE	0	CDK1	994	0.426136
1.70053	0.00491491	0.58805	0.712798	64	3	FALSE	MAPK8	78.8906	0	64	0	0.994996	FALSE	0	MAPK8	4014	0.44073
1.83957	0.00465709	0.543605	0.618487	35	3	FALSE	CYP19A1	77.2571	0	35	0	0.994003	FALSE	0	CYP19A1	4848	0.42449
1.88235	0.00108481	0.53125	0.681366	38	3	FALSE	ITGB2	74.7105	0	38	0	0.993697	FALSE	0	ITGB2	768	0.436904
1.70053	0.00144922	0.58805	0.724476	66	3	FALSE	CDKN1A	77.8333	0	66	0	0.994996	FALSE	0	CDKN1A	1766	0.439736
1.77005	0.00197807	0.564955	0.670588	51	3	FALSE	IGF2	76.902	0	51	0	0.9945	FALSE	0	IGF2	1562	0.42962
1.8877	0.000259968	0.529745	0.816399	34	3	FALSE	RAF1	81.7647	0	34	0	0.993659	FALSE	0	RAF1	294	0.469912
1.75401	0.00139707	0.570122	0.721429	56	3	FALSE	HRAS	76.8214	0	56	0	0.994614	FALSE	0	HRAS	1350	0.434019
1.69519	0.00161637	0.589905	0.714685	66	3	FALSE	CDKN2A	77.7576	0	66	0	0.995034	FALSE	0	CDKN2A	1914	0.43684
1.92513	0.00027917	0.519444	0.774194	31	3	FALSE	PIK3CG	85.3871	0	31	0	0.993392	FALSE	0	PIK3CG	266	0.502277
1.8877	0.0012307	0.529745	0.586895	27	3	FALSE	RXRA	69.3333	0	27	0	0.993659	FALSE	0	RXRA	1252	0.383057
1.8984	0.000263681	0.526761	0.833613	35	3	FALSE	CXCL2	79.8571	0	35	0	0.993583	FALSE	0	CXCL2	278	0.467001
1.77005	0.00150971	0.564955	0.625544	53	3	FALSE	PIK3R1	71.2264	0	53	0	0.9945	FALSE	0	PIK3R1	1322	0.402409
1.77005	0.000824255	0.564955	0.780842	53	3	FALSE	IKBKB	83.5849	0	53	0	0.9945	FALSE	0	IKBKB	834	0.472231
2.71658	5.89468e-05	0.36811	0	3	4	FALSE	CAT	23	0	3	0	0.987739	FALSE	0	CAT	26	0.415094
2.04278	0.000398298	0.489529	0.681818	12	3	FALSE	ALOX15	80.25	0	12	0	0.992552	FALSE	0	ALOX15	322	0.480539
2.45455	3.41358e-05	0.407407	0.2	5	4	FALSE	TBXA2R	38.2	0	5	0	0.98961	FALSE	0	TBXA2R	32	0.381818
2.29412	0	0.435897	1	3	3	FALSE	POLB	70	0	3	0	0.990756	FALSE	0	POLB	0	0.542636
1.93583	0.00218624	0.516575	0.5	24	3	FALSE	TTR	61.5833	0	24	0	0.993316	FALSE	0	TTR	1502	0.351905
2.02139	0.00106848	0.494709	0.361905	15	3	FALSE	HTR2A	44.6	0	15	0	0.992704	FALSE	0	HTR2A	492	0.265476
1.98396	0.00073327	0.504043	0.679739	18	3	FALSE	SHBG	70.3889	0	18	0	0.992972	FALSE	0	SHBG	776	0.409238
2.04278	2.36137e-05	0.489529	0.948052	22	3	FALSE	MMP8	81.4545	0	22	0	0.992552	FALSE	0	MMP8	28	0.518819
1.96791	0.000139263	0.508152	0.874384	29	3	FALSE	MMP12	75.6552	0	29	0	0.993086	FALSE	0	MMP12	136	0.461312
2.35294	0.000596117	0.425	0.439394	12	4	FALSE	PROS1	29	0	12	0	0.990336	FALSE	0	PROS1	238	0.261261
2.45455	0.000435976	0.407407	0.533333	10	4	FALSE	GGCX	23	0	10	0	0.98961	FALSE	0	GGCX	208	0.239583
1.8984	0.00404642	0.526761	0.536134	35	3	FALSE	F2	60.4857	0	35	0	0.993583	FALSE	0	F2	4006	0.353718
2.14973	0.000158044	0.465174	0.47619	7	3	FALSE	HTR2B	43.1429	0	7	0	0.991788	FALSE	0	HTR2B	86	0.283835
2.25134	0.000809843	0.444181	0.5	5	3	FALSE	SCN5A	48.4	0	5	0	0.991062	FALSE	0	SCN5A	390	0.358519
1.93048	0.00138314	0.518006	0.698864	33	3	FALSE	THBD	68.0303	0	33	0	0.993354	FALSE	0	THBD	1354	0.407367
2.02674	0.00212435	0.493404	0.51462	19	3	FALSE	F10	46.3158	0	19	0	0.992666	FALSE	0	F10	1500	0.285575
2.26203	0.000412837	0.44208	0.681818	12	4	FALSE	PROC	36.5	0	12	0	0.990985	FALSE	0	PROC	306	0.284505
2.23529	0.000422413	0.447368	0.659341	14	4	FALSE	F9	36.6429	0	14	0	0.991176	FALSE	0	F9	392	0.281868
2.06417	0.000899312	0.484456	0.705882	18	3	FALSE	F7	60.8889	0	18	0	0.992399	FALSE	0	F7	1286	0.387827
2.18182	0.000197484	0.458333	0.581818	11	3	FALSE	SULT1E1	45.4545	0	11	0	0.991558	FALSE	0	SULT1E1	164	0.320102
2.22995	0.000124296	0.448441	0.666667	10	3	FALSE	POR	42.2	0	10	0	0.991215	FALSE	0	POR	100	0.314925
2.33155	5.69671e-06	0.428899	0.8	5	4	FALSE	ELK1	62.4	0	5	0	0.990489	FALSE	0	ELK1	6	0.515702
2.24599	3.85412e-06	0.445238	0.666667	3	3	FALSE	PTGER2	84	0	3	0	0.9911	FALSE	0	PTGER2	4	0.608696
