# Supplementary material for: Searching for Hub Genes of Quince–Basil Co-Administration Against Atherosclerosis Using Bioinformatics Analysis and Experimental Validation
Source: Pharmaceuticals (Basel). 2024 Oct 25;17(11):1433. doi: 10.3390/ph17111433 (PMC11597616; doi:10.3390/ph17111433)
Supplement: Supplementary file 1 [file pharmaceuticals-17-01433-s001.zip › pharmaceuticals-3261423-supplementary/Supplementary table/Type.xlsx]

## Sheet: Sheet1
Term	Type
Isoquercitrin	compound
Quercetin 3-galactoside	compound
Sitosterol	compound
Rutin	compound
Amygdalin	compound
Beta-carotene	compound
Chlorogenic acid	compound
Quercetin	compound
Kaempferol	compound
Catechin	compound
Quercetin-3-O-β-D-glucoside	compound
Kaempferol-3-O-β-D-glucoside	compound
Nevadensin	compound
Quercetin-3-O-β-D-galactopyranoside	compound
Quercetin-3-O-α-L-rhamnoglucoside	compound
Myricitrin	compound
Syringin	compound
Apigenin	compound
Naringenin	compound
Genkwanin	compound
Luteolin	compound
Eriodictyol	compound
Epicatechin	compound
Velutin	compound
Salvigenin	compound
Cirsiliol	compound
Pilosin	compound
Eupalitin	compound
Xanthomicrol	compound
GardeninB	compound
Hymenoxin	compound
Molludistin	compound
Cosmosiin	compound
Quercetrin	compound
Luteolin-7-O-glucoside	compound
Orientin	compound
Luteolin -7-O-glucuronide	compound
Quercetin-3-O-galactoside	compound
Quercetin-3-O-glucuronide	compound
TOP2A	gene
PTPN1	gene
F10	gene
AKR1B1	gene
CA2	gene
CA7	gene
CA12	gene
CA4	gene
NOX4	gene
ADRA2C	gene
ACHE	gene
NQO2	gene
RPS6KA3	gene
NMUR2	gene
ADRA2A	gene
PTGS2	gene
CD38	gene
PDE5A	gene
TNF	gene
IL2	gene
XDH	gene
ADORA1	gene
ALOX5	gene
SLC29A1	gene
ADORA3	gene
KCNA3	gene
PLG	gene
ABCG2	gene
CYP1B1	gene
APP	gene
TERT	gene
PRSS1	gene
NOS2	gene
PTGS1	gene
HSP90	gene
PIK3CG	gene
NCOA2	gene
PGR	gene
NR3C2	gene
HMGCR	gene
CYP51A1	gene
AR	gene
NPC1L1	gene
NR1H3	gene
CYP17A1	gene
RORC	gene
CYP19A1	gene
ESR2	gene
ESR1	gene
SHBG	gene
SREBF2	gene
CYP2C19	gene
SLC6A2	gene
BCHE	gene
RORA	gene
SERPINA6	gene
SLC6A4	gene
G6PD	gene
NR1I3	gene
CHRM2	gene
VDR	gene
CES2	gene
NR1H2	gene
CDC25A	gene
PTGER1	gene
PTGER2	gene
HSD11B1	gene
DHCR7	gene
GLRA1	gene
PPARD	gene
SQLE	gene
PTPN6	gene
FDFT1	gene
NR3C1	gene
CDC25B	gene
SHH	gene
UGT2B7	gene
HSD11B2	gene
DRD2	gene
POLB	gene
SOAT1	gene
NR1H4	gene
ACVR1	gene
ACSS2	gene
ADCY1	gene
ABL2	gene
COX7A1	gene
SLC25A5	gene
ACSS1	gene
CES1	gene
ABCA1	gene
ITGAL	gene
COX8A	gene
SLC25A4	gene
SNAI2	gene
FGF23	gene
BAX	gene
S100G	gene
TRIM24	gene
ANPEP	gene
ASNA1	gene
COX5B	gene
NT5C2	gene
ADH1B	gene
FECH	gene
ABL1	gene
CDK15	gene
SLC25A6	gene
APAF1	gene
ABCB11	gene
NFKB1	gene
MED1	gene
GFI1	gene
KL	gene
CYP27A1	gene
CYP27B1	gene
ABCC2	gene
ADRBK2	gene
COX7C	gene
AMHR2	gene
ADRBK1	gene
COX4I1	gene
PRKAA1	gene
COX6B1	gene
ASS1	gene
COX7B	gene
ABCC8	gene
ABCB1	gene
AKR1C3	gene
SNAI1	gene
LANCL2	gene
CYP2R1	gene
KANK2	gene
GC	gene
AKT1	gene
ESRRG	gene
COX1	gene
TNK2	gene
COX5A	gene
PLA2G1B	gene
ABCC9	gene
FABP6	gene
ACVR1B	gene
COX2	gene
HDAC2	gene
ABCG1	gene
CYP24A1	gene
CYP3A4	gene
WNT4	gene
PML	gene
IRX5	gene
SNW1	gene
ADH1A	gene
COX6C	gene
ACVRL1	gene
ASNS	gene
COX3	gene
COX6A2	gene
ADH1C	gene
AFG3L2	gene
ACSL1	gene
NAE1	gene
ALK	gene
ARAF	gene
GPBAR1	gene
CALB1	gene
TCF3	gene
B4GALT1	gene
RXRA	gene
PRKACA	gene
VEGFA	gene
FGF1	gene
HPSE	gene
FUCA1	gene
FGF2	gene
SSTR5	gene
SSTR2	gene
SSTR4	gene
SSTR1	gene
SSTR3	gene
ADORA2A	gene
CA1	gene
CA9	gene
LGALS3	gene
LGALS9	gene
MGAM	gene
SI	gene
CA14	gene
FOLH1	gene
AMY2A	gene
TREH	gene
SLC5A2	gene
HK2	gene
HK1	gene
ADA	gene
MMP13	gene
MMP1	gene
MMP7	gene
MMP12	gene
MMP8	gene
NAALAD2	gene
CDA	gene
HRAS	gene
NEU4	gene
HPRT1	gene
GAA	gene
MGMT	gene
RDH11	gene
RDH5	gene
ALDH1A1	gene
ALDH1A2	gene
GRIA2	gene
GRIN2D	gene
KCNC3	gene
KCNB1	gene
ALDH2	gene
GUCY1B3	gene
RXRB	gene
RARB	gene
SCN5A	gene
CACNA1B	gene
KCNH2	gene
ADH7	gene
AQP8	gene
ASPA	gene
APOE	gene
MC4R	gene
SPARC	gene
CRLF1	gene
LEP	gene
KCNE5	gene
ZPR1	gene
PAX7	gene
ADH4	gene
ACY1	gene
RBP3	gene
ALDH1A3	gene
RLBP1	gene
CHRNA4	gene
GRIN2C	gene
CHRFAM7A	gene
PRKAB1	gene
KCNA1	gene
KCNB2	gene
KCNA4	gene
GATM	gene
RARRES1	gene
RXRG	gene
CACNB1	gene
KCNJ11	gene
CACNA1C	gene
CACNA1G	gene
NFIB	gene
ARX	gene
NRXN1	gene
SOX15	gene
IL1B	gene
SORCS3	gene
FADD	gene
NLGN1	gene
ALDH3B1	gene
ALDH3B2	gene
GJA5	gene
RETSAT	gene
RDH12	gene
RDH14	gene
GRIN3B	gene
GRIN2B	gene
GRIK2	gene
KCNA2	gene
DLG4	gene
KCNA5	gene
KCNA7	gene
KCNK4	gene
NR0B1	gene
RARA	gene
CACNA1F	gene
CACNA1S	gene
CACNA1D	gene
CACNB2	gene
CYGB	gene
IGF1	gene
EDN1	gene
CNTNAP4	gene
SLC17A7	gene
RNASE8	gene
SNTG2	gene
RAPGEF2	gene
NKX2-1	gene
NPPA	gene
RNASE2	gene
FAS	gene
RDH13	gene
DHRS4	gene
RDH8	gene
CHRNA7	gene
GRIN3A	gene
GRIN1	gene
KCNA10	gene
TPO	gene
KCNC2	gene
RNASE1	gene
KCNA6	gene
IYD	gene
RARG	gene
GPRC5A	gene
CACNA1A	gene
CACNB4	gene
FBP1	gene
NRXN3	gene
SHANK3	gene
OXT	gene
RNASE4	gene
CYP11A1	gene
KCNIP2	gene
SCGB1A1	gene
DARS	gene
MIP	gene
STX1A	gene
NRXN2	gene
DAB2IP	gene
DHRS3	gene
RBP1	gene
LRAT	gene
GRIN2A	gene
GABRA1	gene
KCND1	gene
GAMT	gene
CAT	gene
KCNC1	gene
KCND2	gene
KCND3	gene
KCNQ1	gene
CACNA1I	gene
ALDH1B1	gene
CACNB3	gene
DGKI	gene
LRRC4B	gene
ACY3	gene
MAGI2	gene
RAB3A	gene
SCN10A	gene
GPX7	gene
OXTR	gene
ANK3	gene
RYR3	gene
PAXBP1	gene
CYP2E1	gene
BCL2	gene
CASP9	gene
MMP2	gene
CASP3	gene
CASP8	gene
HMOX1	gene
CYP1A2	gene
CAV1	gene
CTNNB1	gene
MYC	gene
CASP7	gene
F3	gene
GJA1	gene
MMP10	gene
AKR1B10	gene
PPARG	gene
DPP4	gene
F2R	gene
ADRB2	gene
MMP3	gene
F7	gene
NOS3	gene
MAOB	gene
RELA	gene
EGFR	gene
CCND1	gene
BCL2L1	gene
FOS	gene
CDKN1A	gene
EIF6	gene
PLAU	gene
MMP9	gene
MAPK1	gene
IL10	gene
EGF	gene
RB1	gene
napA	gene
IL6	gene
CDKN2A	gene
AHSA1	gene
TP53	gene
ELK1	gene
NFKBIA	gene
POR	gene
ODC1	gene
TOP1	gene
RAF1	gene
SOD1	gene
PRKCA	gene
HIF1A	gene
STAT1	gene
RUNX1T1	gene
HERC5	gene
CDK1	gene
HSPA5	gene
ERBB2	gene
ACACA	gene
CYP1A1	gene
ICAM1	gene
CCL2	gene
SELE	gene
VCAM1	gene
PTGER3	gene
CXCL8	gene
PRKCB	gene
BIRC5	gene
DUOX2	gene
HSPB1	gene
TGFB1	gene
SULT1E1	gene
NR1I2	gene
CCNB1	gene
PLAT	gene
THBD	gene
SERPINE1	gene
COL1A1	gene
IFNG	gene
PTEN	gene
IL1A	gene
MPO	gene
NCF1	gene
HAS2	gene
GSTP1	gene
NFE2L2	gene
NQO1	gene
PARP1	gene
AHR	gene
PSMD3	gene
SLC2A4	gene
COL3A1	gene
CXCL11	gene
CXCL2	gene
DCAF5	gene
CHEK2	gene
INSR	gene
CLDN4	gene
PPARA	gene
HSF1	gene
CRP	gene
CXCL10	gene
CHUK	gene
SPP1	gene
RUNX2	gene
RASSF1	gene
E2F1	gene
E2F2	gene
ACP3	gene
CTSD	gene
IGFBP3	gene
IGF2	gene
CD40LG	gene
IRF1	gene
ERBB3	gene
PON1	gene
DIO1	gene
PCOLCE	gene
NPEPPS	gene
NKX3-1	gene
RASA1	gene
GSTM1	gene
GSTM2	gene
AVPR2	gene
MAOA	gene
IGF1R	gene
FLT3	gene
F2	gene
PIM1	gene
AURKB	gene
DRD4	gene
GLO1	gene
PIK3R1	gene
DAPK1	gene
PYGL	gene
GSK3B	gene
SRC	gene
PTK2	gene
HSD17B2	gene
KDR	gene
CA3	gene
ALOX15	gene
ABCC1	gene
PLK1	gene
CA6	gene
PKN1	gene
CSNK2A1	gene
ALOX12	gene
MET	gene
NEK2	gene
CXCR1	gene
CAMK2B	gene
NEK6	gene
CA5A	gene
BACE1	gene
AXL	gene
NUAK1	gene
AKR1C2	gene
AKR1C1	gene
AKR1C4	gene
CA13	gene
AKR1A1	gene
GPR35	gene
MAPT	gene
KDM4E	gene
MYLK	gene
SYK	gene
APEX1	gene
PTPRS	gene
MPG	gene
SLC22A12	gene
CDK5R1	gene
CCNB3	gene
ARG1	gene
CDK6	gene
CDK2	gene
TYR	gene
HSD17B1	gene
ESRRA	gene
TTR	gene
TNKS2	gene
TNKS	gene
ATP5B	gene
UGT3A1	gene
HTR2B	gene
DRD3	gene
GRIA4	gene
GABRD	gene
GABRP	gene
VKORC1	gene
CHRNB2	gene
CHRNA2	gene
HTR3B	gene
GABRA6	gene
STK17B	gene
DRD5	gene
GABRA2	gene
GLRA2	gene
KCNJ6	gene
CHRNA10	gene
PROC	gene
CHRNA6	gene
GRIA3	gene
HTR3A	gene
CHRNA5	gene
VKORC1L1	gene
ATP5C1	gene
ATP5A1	gene
HTR1B	gene
HTR1A	gene
DRD1	gene
PROS1	gene
CHRNB3	gene
KCNJ3	gene
GABRE	gene
GABRG1	gene
CHRNA3	gene
HTR3D	gene
GABRB3	gene
GABRA5	gene
CHRNB4	gene
HIBCH	gene
HCK	gene
HTR2C	gene
ADRA2B	gene
PROZ	gene
GABRB1	gene
GABRG3	gene
GABRA3	gene
F9	gene
GABRA4	gene
GABRB2	gene
GABRQ	gene
KCNJ5	gene
SLC29A2	gene
KCNJ9	gene
CACNG1	gene
HTR2A	gene
HTR1D	gene
CALY	gene
CACNG2	gene
GRIA1	gene
GGCX	gene
BGLAP	gene
HTR3E	gene
CHRNA9	gene
HTR3C	gene
CHRM1	gene
ADRA1B	gene
IKBKB	gene
MAPK8	gene
PPP3CA	gene
SLPI	gene
CFTR	gene
PFKFB3	gene
AMY1A	gene
GRK6	gene
CRYZ	gene
DPEP1	gene
SEC14L3	gene
SEC14L2	gene
DGKA	gene
MTTP	gene
CNR1	gene
CNR2	gene
SOAT2	gene
PPP2CA	gene
PPP2CB	gene
SEC14L4	gene
C5AR	gene
INS	gene
FCER2	gene
ITGB2	gene
TBXA2R	gene
ANXA1	gene
CHEK1	gene
NCOA1	gene
OPRD1	gene
KIT	gene
MCL1	gene
OPRM1	gene
CHRM3	gene
ADRB1	gene
ADRA1A	gene
SLC6A3	gene
LTA4H	gene
PKIA	gene
ADK	gene
GBA	gene
OGA	gene
ADORA2B	gene
PNP	gene
ADAM17	gene
TYMP	gene
HSPA8	gene
CDK4	gene
EEF1E1	gene
MDM2	gene
BAD	gene
CCND2	gene
IL4	gene
IKBKG	gene
XIAP	gene
CYCS	gene
CFLAR	gene
AAGAB	gene
IL13	gene
MS4A2	gene
ALPI	gene
PSME3	gene
G6PC1	gene
APC	gene
TRPM2	gene
SLC5A5	gene
FXYD2	gene
ALG5	gene
CBR1	gene
LCK	gene
TBXAS1	gene
ST6GAL1	gene
IGHG1	gene
TAS2R31	gene
GRM5	gene
PLA2G2A	gene
PLA2G5	gene
PLA2G10	gene
KLK1	gene
KLK2	gene
HSD17B14	gene
FGFR1	gene
CA5B	gene
CTSB	gene
CLK1	gene
DYRK1B	gene
ESRRB	gene
DYRK1A	gene
YWHAG	gene
SIRT2	gene
PIK3CB	gene
CYP2C9	gene
PIK3CA	gene
VCP	gene
PGF	gene
EDNRA	gene
ERN1	gene
WEE1	gene
CCNE1	gene
AURKA	gene
SNCA	gene
HNF4A	gene
PAWR	gene
CD36	gene
CCR7	gene
ABHD6	gene
MGLL	gene
FCER1G	gene
SUMO1	gene
APOH	gene
GPR55	gene
CETP	gene
FCER1A	gene
CAV3	gene
RNF207	gene
C3	gene
DAGLA	gene
PLIN5	gene
ZP3	gene
PCNA	gene
PTGES	gene
NUF2	gene
ADCY2	gene
SIRT1	gene
SIGMAR1	gene
TR	gene
CALM1	gene
PYGM	gene
MAPK14	gene
KCNMA1	gene
NTRK2	gene
Cydonia oblonga Mill.	drug
Ocimum basilicum L.	drug
